# Supplementary material for: Differential transcriptional response following glucocorticoid activation in cultured blood immune cells: a novel approach to PTSD biomarker development
Source: Transl Psychiatry. 2019 Aug 21;9:201. doi: 10.1038/s41398-019-0539-x (PMC6704073; doi:10.1038/s41398-019-0539-x)
Supplement: Supplementary file 3 — Supplemental Tables 1-7 [file 41398_2019_539_MOESM3_ESM.xlsx]

## Sheet: Table S1
Supplemental Table 1. Clinical and demographic measures for combat-exposed veterans.
	PTSD- (n=10)	PTSD+ (n=10)	P-value
Age (years)	34.7 ± 10.97	39.2 ± 9.04	0.33
BMI	27.2 ± 2.76	34.36 ± 5.12	0.001
Nicotine (lifetime): n	6	6	0.98
Race, A/AA/C: n	0/5/5	2005-01-04	0.56
Ethnicity (Hispanic): n	9	5	0.04
Prior-deployments	2.20 ± 1.42	1.9 ± 0.74	0.36
Possible mTBI: n	2	8	0.03
CTQ	8.96 ± 2.84	8.58 ± 3.9	0.8
PCL	10.2 ± 9.43	55.6 ± 13.36	6.34×10-8
CAPS total	3.33 ± 5.45	80.3 ± 17.23	3.73×10-10
Abbreviations: BMI, body mass index; Ethnicity, A, Asian, AA, African American, C, Caucasian; TBI, traumatic brain injury; PCL, patient check-list of PTSD symptom severity; CAPS, clinician administered PTSD scale; CTQ, childhood trauma questionnaire. For continuous variables, a Shapiro-Wilk test was used to assess normality and either a Student's t-test or Mann-U Wilcox rank sum test was used to …

## Sheet: Table S2
Supplemental Table 2. WGCNA analysis of dexamethasone stimulated genes at increasing dosages.
Gene symbol	Cluster	Module.Color	kME.Cluster1	kME.Cluster2	kME.Cluster3	kME.Cluster4	kME.Cluster5	kME.Cluster6	kME.Cluster7
TMSB4X	Cluster1	brown	0.97	0.887	0.958	0.699	0.936	-0.401	-0.892
RTCB	Cluster1	brown	0.967	0.854	0.977	0.741	0.946	-0.434	-0.871
SNRPC	Cluster1	brown	0.947	0.813	0.969	0.763	0.924	-0.469	-0.841
NXT2	Cluster1	brown	0.964	0.873	0.957	0.724	0.931	-0.406	-0.877
SEC22B	Cluster1	brown	0.96	0.897	0.939	0.676	0.924	-0.334	-0.899
DNAJC10	Cluster1	brown	0.975	0.902	0.963	0.731	0.956	-0.393	-0.92
XRCC6	Cluster1	brown	0.977	0.855	0.992	0.781	0.96	-0.464	-0.876
WDR11	Cluster1	brown	0.964	0.925	0.935	0.667	0.947	-0.309	-0.94
PCMT1	Cluster1	brown	0.973	0.904	0.962	0.727	0.966	-0.375	-0.929
NCOA4	Cluster1	brown	0.967	0.878	0.963	0.73	0.948	-0.392	-0.896
HSPA9	Cluster1	brown	0.979	0.858	0.993	0.797	0.964	-0.467	-0.879
C17orf62	Cluster1	brown	0.955	0.881	0.954	0.717	0.964	-0.367	-0.92
SUPT4H1	Cluster1	brown	0.978	0.913	0.961	0.713	0.963	-0.341	-0.919
PIH1D1	Cluster1	brown	0.957	0.9	0.942	0.699	0.952	-0.331	-0.925
ATP5F1	Cluster1	brown	0.982	0.873	0.986	0.753	0.955	-0.427	-0.882
NDUFA1	Cluster1	brown	0.968	0.852	0.977	0.753	0.941	-0.435	-0.869
SAMHD1	Cluster1	brown	0.964	0.877	0.965	0.72	0.951	-0.373	-0.893
NECAP2	Cluster1	brown	0.978	0.898	0.972	0.72	0.961	-0.357	-0.913
RNF5	Cluster1	brown	0.966	0.86	0.971	0.755	0.956	-0.413	-0.89
DNAJC8	Cluster1	brown	0.983	0.877	0.985	0.75	0.959	-0.418	-0.893
POLR2G	Cluster1	brown	0.966	0.881	0.964	0.761	0.959	-0.412	-0.907
TRMT112	Cluster1	brown	0.971	0.878	0.97	0.728	0.954	-0.396	-0.893
EFR3A	Cluster1	brown	0.983	0.924	0.961	0.713	0.963	-0.344	-0.927
EIF4H	Cluster1	brown	0.985	0.883	0.987	0.745	0.965	-0.391	-0.897
MORF4L2	Cluster1	brown	0.981	0.876	0.98	0.746	0.95	-0.402	-0.878
FDX1	Cluster1	brown	0.96	0.865	0.957	0.751	0.939	-0.41	-0.868
APH1A	Cluster1	brown	0.98	0.878	0.982	0.733	0.958	-0.386	-0.897
MRPS23	Cluster1	brown	0.972	0.878	0.969	0.734	0.947	-0.396	-0.892
GRB2	Cluster1	brown	0.956	0.877	0.953	0.694	0.949	-0.35	-0.917
ATP6V0E1	Cluster1	brown	0.971	0.869	0.972	0.726	0.948	-0.401	-0.883
COX7B	Cluster1	brown	0.945	0.797	0.975	0.81	0.925	-0.521	-0.821
PDCD6	Cluster1	brown	0.971	0.923	0.946	0.685	0.961	-0.285	-0.935
ANAPC7	Cluster1	brown	0.965	0.917	0.938	0.666	0.949	-0.318	-0.925
ADPGK	Cluster1	brown	0.967	0.89	0.963	0.757	0.962	-0.397	-0.918
ZBTB24	Cluster1	brown	0.96	0.931	0.925	0.65	0.936	-0.31	-0.933
COPB2	Cluster1	brown	0.989	0.9	0.982	0.734	0.966	-0.381	-0.912
EIF2S1	Cluster1	brown	0.981	0.887	0.975	0.738	0.951	-0.384	-0.891
SDHD	Cluster1	brown	0.972	0.865	0.975	0.744	0.941	-0.414	-0.876
CDC42SE2	Cluster1	brown	0.968	0.912	0.94	0.667	0.928	-0.34	-0.899
GHITM	Cluster1	brown	0.98	0.868	0.987	0.773	0.957	-0.434	-0.883
ZCRB1	Cluster1	brown	0.956	0.867	0.945	0.712	0.918	-0.399	-0.868
TSSC4	Cluster1	brown	0.96	0.881	0.953	0.7	0.949	-0.371	-0.903
SUB1	Cluster1	brown	0.973	0.894	0.958	0.712	0.932	-0.387	-0.886
NDUFS4	Cluster1	brown	0.962	0.9	0.938	0.671	0.92	-0.332	-0.888
DDOST	Cluster1	brown	0.968	0.871	0.968	0.7	0.945	-0.364	-0.881
HIST2H2AC	Cluster1	brown	0.952	0.844	0.962	0.726	0.936	-0.408	-0.855
STARD3NL	Cluster1	brown	0.96	0.866	0.961	0.753	0.949	-0.42	-0.882
SNRNP40	Cluster1	brown	0.973	0.883	0.968	0.721	0.948	-0.382	-0.898
CDC42	Cluster1	brown	0.984	0.891	0.976	0.706	0.947	-0.379	-0.89
ATP6V1H	Cluster1	brown	0.968	0.874	0.967	0.77	0.96	-0.403	-0.893
MYL12B	Cluster1	brown	0.984	0.889	0.981	0.746	0.96	-0.413	-0.899
PTPRC	Cluster1	brown	0.96	0.94	0.918	0.624	0.933	-0.281	-0.939
DHX8	Cluster1	brown	0.975	0.914	0.961	0.701	0.976	-0.327	-0.937
ANP32E	Cluster1	brown	0.972	0.906	0.952	0.693	0.944	-0.357	-0.913
CACYBP	Cluster1	brown	0.985	0.927	0.958	0.682	0.947	-0.319	-0.914
GTF2E1	Cluster1	brown	0.972	0.908	0.949	0.677	0.94	-0.317	-0.886
ATP5H	Cluster1	brown	0.97	0.858	0.975	0.751	0.939	-0.429	-0.866
SELENOH	Cluster1	brown	0.967	0.872	0.967	0.731	0.949	-0.391	-0.895
ANXA7	Cluster1	brown	0.986	0.896	0.982	0.731	0.962	-0.384	-0.91
TWISTNB	Cluster1	brown	0.972	0.907	0.949	0.687	0.935	-0.345	-0.899
POLR2K	Cluster1	brown	0.965	0.888	0.944	0.684	0.913	-0.367	-0.873
STARD7	Cluster1	brown	0.983	0.879	0.987	0.748	0.961	-0.418	-0.89
GLE1	Cluster1	brown	0.978	0.921	0.954	0.666	0.955	-0.318	-0.917
CTBP1	Cluster1	brown	0.973	0.899	0.965	0.699	0.969	-0.328	-0.927
UQCR10	Cluster1	brown	0.968	0.853	0.977	0.752	0.944	-0.419	-0.87
MICU1	Cluster1	brown	0.959	0.865	0.957	0.724	0.942	-0.397	-0.89
FBXL5	Cluster1	brown	0.985	0.93	0.964	0.703	0.965	-0.329	-0.936
PSMC6	Cluster1	brown	0.976	0.905	0.957	0.717	0.94	-0.369	-0.902
ZNHIT1	Cluster1	brown	0.963	0.866	0.965	0.73	0.956	-0.398	-0.898
PIP5K1A	Cluster1	brown	0.963	0.884	0.958	0.747	0.961	-0.388	-0.907
C1orf174	Cluster1	brown	0.956	0.911	0.925	0.645	0.93	-0.297	-0.904
MRPS16	Cluster1	brown	0.987	0.898	0.981	0.725	0.963	-0.373	-0.904
IL10RA	Cluster1	brown	0.958	0.896	0.944	0.687	0.96	-0.326	-0.922
CTSB	Cluster1	brown	0.889	0.77	0.902	0.654	0.865	-0.38	-0.789
EWSR1	Cluster1	brown	0.985	0.907	0.978	0.748	0.977	-0.383	-0.924
GDI2	Cluster1	brown	0.979	0.861	0.988	0.766	0.957	-0.424	-0.876
APEH	Cluster1	brown	0.968	0.9	0.957	0.688	0.965	-0.312	-0.926
DRG1	Cluster1	brown	0.967	0.878	0.961	0.726	0.949	-0.376	-0.89
SDHA	Cluster1	brown	0.967	0.898	0.958	0.723	0.965	-0.348	-0.927
C14orf2	Cluster1	brown	0.973	0.894	0.959	0.698	0.939	-0.337	-0.902
DAD1	Cluster1	brown	0.973	0.869	0.97	0.724	0.936	-0.405	-0.865
HINT1	Cluster1	brown	0.959	0.891	0.936	0.65	0.908	-0.307	-0.863
ARMT1	Cluster1	brown	0.965	0.909	0.939	0.685	0.934	-0.325	-0.916
SNRPD2	Cluster1	brown	0.928	0.826	0.928	0.682	0.886	-0.373	-0.824
VDAC3	Cluster1	brown	0.99	0.917	0.974	0.709	0.961	-0.351	-0.921
MAK16	Cluster1	brown	0.968	0.874	0.965	0.75	0.945	-0.397	-0.875
G3BP1	Cluster1	brown	0.984	0.926	0.956	0.659	0.941	-0.309	-0.913
PSMD10	Cluster1	brown	0.979	0.907	0.955	0.673	0.928	-0.349	-0.893
INIP	Cluster1	brown	0.981	0.92	0.955	0.667	0.944	-0.328	-0.919
ERGIC3	Cluster1	brown	0.955	0.909	0.919	0.593	0.909	-0.247	-0.893
CNPPD1	Cluster1	brown	0.958	0.889	0.95	0.706	0.961	-0.354	-0.914
OS9	Cluster1	brown	0.971	0.894	0.96	0.685	0.955	-0.32	-0.914
MOB1A	Cluster1	brown	0.984	0.907	0.971	0.707	0.952	-0.367	-0.913
SLC25A40	Cluster1	brown	0.967	0.909	0.948	0.73	0.957	-0.337	-0.916
TAF13	Cluster1	brown	0.957	0.872	0.949	0.736	0.932	-0.394	-0.887
POLE3	Cluster1	brown	0.972	0.884	0.959	0.69	0.931	-0.36	-0.882
NDUFA4	Cluster1	brown	0.973	0.859	0.979	0.747	0.94	-0.419	-0.866
LACTB	Cluster1	brown	0.965	0.866	0.964	0.741	0.935	-0.39	-0.877
CCT4	Cluster1	brown	0.981	0.901	0.965	0.693	0.94	-0.346	-0.885
DLD	Cluster1	brown	0.978	0.926	0.956	0.716	0.968	-0.335	-0.94
DAP3	Cluster1	brown	0.978	0.9	0.965	0.692	0.947	-0.334	-0.904
ALG5	Cluster1	brown	0.969	0.9	0.946	0.662	0.928	-0.314	-0.893
USMG5	Cluster1	brown	0.96	0.833	0.975	0.779	0.936	-0.468	-0.852
LSM4	Cluster1	brown	0.963	0.879	0.962	0.723	0.954	-0.377	-0.902
MRPL49	Cluster1	brown	0.97	0.893	0.96	0.711	0.958	-0.337	-0.907
HSPA4	Cluster1	brown	0.985	0.916	0.964	0.692	0.954	-0.334	-0.913
TAF8	Cluster1	brown	0.97	0.915	0.941	0.649	0.93	-0.31	-0.911
HDAC1	Cluster1	brown	0.982	0.935	0.953	0.664	0.958	-0.29	-0.933
NAB1	Cluster1	brown	0.97	0.882	0.966	0.737	0.951	-0.405	-0.897
COX15	Cluster1	brown	0.98	0.931	0.952	0.668	0.959	-0.292	-0.934
SSR4	Cluster1	brown	0.961	0.846	0.969	0.718	0.935	-0.39	-0.852
SF3B6	Cluster1	brown	0.961	0.888	0.932	0.64	0.895	-0.333	-0.861
NIFK	Cluster1	brown	0.974	0.917	0.942	0.653	0.92	-0.309	-0.894
UQCR11	Cluster1	brown	0.962	0.864	0.962	0.715	0.937	-0.372	-0.878
MCTS1	Cluster1	brown	0.971	0.88	0.961	0.706	0.934	-0.378	-0.879
ETFA	Cluster1	brown	0.984	0.922	0.959	0.672	0.948	-0.307	-0.917
SRPRB	Cluster1	brown	0.94	0.824	0.946	0.713	0.906	-0.404	-0.816
PDIA6	Cluster1	brown	0.954	0.849	0.957	0.695	0.925	-0.385	-0.852
LAMTOR5	Cluster1	brown	0.958	0.878	0.948	0.716	0.935	-0.344	-0.894
OAZ1	Cluster1	brown	0.964	0.859	0.97	0.728	0.948	-0.374	-0.884
C1GALT1C1	Cluster1	brown	0.964	0.908	0.933	0.652	0.919	-0.306	-0.887
PTPMT1	Cluster1	brown	0.958	0.855	0.959	0.754	0.942	-0.398	-0.874
MAPK6	Cluster1	brown	0.969	0.878	0.965	0.764	0.946	-0.403	-0.883
FYTTD1	Cluster1	brown	0.991	0.927	0.967	0.7	0.958	-0.332	-0.916
MRPS22	Cluster1	brown	0.957	0.899	0.932	0.691	0.93	-0.336	-0.898
SELENOI	Cluster1	brown	0.961	0.874	0.96	0.779	0.955	-0.429	-0.889
ATP5E	Cluster1	brown	0.967	0.893	0.942	0.658	0.907	-0.342	-0.876
NUP153	Cluster1	brown	0.968	0.918	0.949	0.712	0.97	-0.329	-0.938
HNRNPK	Cluster1	brown	0.994	0.919	0.978	0.701	0.963	-0.338	-0.916
GTF2A2	Cluster1	brown	0.967	0.887	0.955	0.724	0.947	-0.373	-0.897
NPTN	Cluster1	brown	0.959	0.862	0.964	0.773	0.958	-0.405	-0.894
SLC39A6	Cluster1	brown	0.986	0.939	0.951	0.659	0.949	-0.281	-0.934
SDE2	Cluster1	brown	0.978	0.911	0.953	0.681	0.933	-0.338	-0.886
TRIAP1	Cluster1	brown	0.955	0.88	0.937	0.682	0.92	-0.362	-0.884
ARL6IP5	Cluster1	brown	0.98	0.9	0.969	0.713	0.955	-0.357	-0.901
ABCE1	Cluster1	brown	0.983	0.902	0.971	0.736	0.952	-0.379	-0.902
MLEC	Cluster1	brown	0.959	0.881	0.949	0.662	0.939	-0.33	-0.885
RAB8B	Cluster1	brown	0.975	0.93	0.937	0.629	0.924	-0.293	-0.908
OSTF1	Cluster1	brown	0.968	0.915	0.944	0.649	0.945	-0.294	-0.926
COQ10B	Cluster1	brown	0.98	0.923	0.952	0.693	0.945	-0.337	-0.903
STT3A	Cluster1	brown	0.978	0.884	0.978	0.733	0.962	-0.391	-0.898
UBE2W	Cluster1	brown	0.974	0.897	0.963	0.74	0.951	-0.387	-0.902
ZBTB22	Cluster1	brown	0.96	0.899	0.941	0.663	0.944	-0.31	-0.917
PRDX3	Cluster1	brown	0.978	0.884	0.972	0.729	0.945	-0.382	-0.891
BCAP31	Cluster1	brown	0.963	0.859	0.967	0.754	0.953	-0.405	-0.875
HNRNPF	Cluster1	brown	0.988	0.903	0.978	0.72	0.96	-0.373	-0.904
NR3C1	Cluster1	brown	0.975	0.947	0.938	0.67	0.957	-0.284	-0.946
CFLAR	Cluster1	brown	0.956	0.896	0.945	0.743	0.966	-0.366	-0.923
KCTD20	Cluster1	brown	0.986	0.94	0.951	0.65	0.952	-0.272	-0.928
GOLGA7	Cluster1	brown	0.974	0.924	0.944	0.657	0.943	-0.293	-0.921
BECN1	Cluster1	brown	0.979	0.918	0.958	0.698	0.957	-0.335	-0.931
TMEM9B	Cluster1	brown	0.984	0.93	0.953	0.658	0.951	-0.29	-0.928
ATP6V1G1	Cluster1	brown	0.985	0.936	0.948	0.657	0.936	-0.286	-0.922
SRSF1	Cluster1	brown	0.982	0.91	0.97	0.725	0.958	-0.36	-0.92
NDUFB8	Cluster1	brown	0.96	0.847	0.97	0.75	0.936	-0.425	-0.868
MRPL20	Cluster1	brown	0.976	0.894	0.968	0.72	0.953	-0.371	-0.906
ZMAT2	Cluster1	brown	0.979	0.906	0.957	0.679	0.932	-0.339	-0.887
LINC00998	Cluster1	brown	0.958	0.875	0.938	0.679	0.905	-0.363	-0.857
CISD2	Cluster1	brown	0.948	0.882	0.918	0.634	0.893	-0.296	-0.86
COX6C	Cluster1	brown	0.973	0.917	0.941	0.659	0.918	-0.309	-0.899
RNF114	Cluster1	brown	0.981	0.923	0.954	0.657	0.94	-0.306	-0.91
PRPF3	Cluster1	brown	0.954	0.939	0.91	0.638	0.926	-0.249	-0.932
NARS	Cluster1	brown	0.987	0.929	0.959	0.678	0.947	-0.312	-0.923
EMC10	Cluster1	brown	0.956	0.853	0.96	0.723	0.938	-0.389	-0.874
COPB1	Cluster1	brown	0.991	0.92	0.973	0.703	0.959	-0.339	-0.921
CLPTM1L	Cluster1	brown	0.97	0.886	0.962	0.687	0.953	-0.345	-0.903
PSMB8-AS1	Cluster1	brown	0.966	0.926	0.932	0.632	0.935	-0.286	-0.92
RPN1	Cluster1	brown	0.962	0.845	0.971	0.727	0.937	-0.402	-0.858
WDR46	Cluster1	brown	0.971	0.897	0.963	0.725	0.97	-0.341	-0.923
MFSD14B	Cluster1	brown	0.97	0.899	0.963	0.715	0.968	-0.34	-0.925
CSTF3	Cluster1	brown	0.968	0.91	0.945	0.707	0.946	-0.336	-0.907
GIMAP8	Cluster1	brown	0.949	0.916	0.906	0.563	0.896	-0.213	-0.894
SSBP1	Cluster1	brown	0.979	0.919	0.954	0.681	0.941	-0.308	-0.914
ATP5L	Cluster1	brown	0.963	0.87	0.955	0.706	0.928	-0.353	-0.868
EMG1	Cluster1	brown	0.968	0.905	0.948	0.696	0.943	-0.329	-0.906
NOL10	Cluster1	brown	0.975	0.911	0.959	0.718	0.965	-0.328	-0.926
DNAJC3	Cluster1	brown	0.983	0.907	0.965	0.698	0.95	-0.332	-0.899
ARCN1	Cluster1	brown	0.99	0.909	0.981	0.727	0.974	-0.358	-0.919
DHX16	Cluster1	brown	0.977	0.922	0.954	0.696	0.963	-0.315	-0.931
GTF2H3	Cluster1	brown	0.969	0.873	0.969	0.77	0.953	-0.425	-0.9
HSPH1	Cluster1	brown	0.959	0.892	0.951	0.753	0.959	-0.373	-0.914
UBFD1	Cluster1	brown	0.964	0.895	0.951	0.726	0.956	-0.355	-0.896
ARFGAP2	Cluster1	brown	0.985	0.935	0.958	0.668	0.967	-0.281	-0.946
PRKAR1A	Cluster1	brown	0.99	0.921	0.969	0.697	0.96	-0.342	-0.916
NDUFB11	Cluster1	brown	0.941	0.834	0.937	0.675	0.888	-0.388	-0.829
IMPAD1	Cluster1	brown	0.983	0.929	0.959	0.698	0.964	-0.314	-0.942
H3F3B	Cluster1	brown	0.986	0.91	0.971	0.716	0.958	-0.356	-0.908
ATP5A1	Cluster1	brown	0.989	0.902	0.977	0.71	0.951	-0.357	-0.897
NUP88	Cluster1	brown	0.972	0.909	0.956	0.712	0.955	-0.342	-0.916
METTL13	Cluster1	brown	0.971	0.901	0.959	0.72	0.964	-0.334	-0.921
SLC39A7	Cluster1	brown	0.973	0.874	0.972	0.755	0.961	-0.394	-0.896
LGALS3	Cluster1	brown	0.924	0.846	0.905	0.613	0.871	-0.319	-0.826
EIF4E2	Cluster1	brown	0.972	0.903	0.961	0.708	0.961	-0.316	-0.921
GOLT1B	Cluster1	brown	0.978	0.916	0.953	0.688	0.938	-0.339	-0.902
SNRPB2	Cluster1	brown	0.978	0.898	0.961	0.702	0.932	-0.365	-0.891
UTP15	Cluster1	brown	0.973	0.932	0.936	0.651	0.931	-0.292	-0.917
TCP1	Cluster1	brown	0.988	0.911	0.971	0.705	0.95	-0.347	-0.905
YIPF6	Cluster1	brown	0.966	0.91	0.946	0.729	0.957	-0.34	-0.929
TCF25	Cluster1	brown	0.98	0.914	0.964	0.69	0.967	-0.322	-0.925
YIPF5	Cluster1	brown	0.976	0.9	0.955	0.682	0.932	-0.338	-0.891
MAT2B	Cluster1	brown	0.985	0.951	0.941	0.619	0.935	-0.252	-0.926
MRPL3	Cluster1	brown	0.986	0.907	0.973	0.728	0.96	-0.359	-0.908
VBP1	Cluster1	brown	0.977	0.92	0.946	0.666	0.926	-0.327	-0.905
SPG20	Cluster1	brown	0.96	0.936	0.918	0.635	0.926	-0.246	-0.924
NUDT15	Cluster1	brown	0.954	0.879	0.935	0.69	0.918	-0.341	-0.857
UBA6	Cluster1	brown	0.977	0.926	0.946	0.673	0.937	-0.317	-0.909
MCMBP	Cluster1	brown	0.985	0.928	0.958	0.679	0.95	-0.306	-0.927
RER1	Cluster1	brown	0.987	0.916	0.975	0.719	0.978	-0.333	-0.935
CCT8	Cluster1	brown	0.97	0.885	0.959	0.724	0.932	-0.379	-0.883
HMGN2	Cluster1	brown	0.957	0.873	0.957	0.713	0.953	-0.356	-0.897
RAD23B	Cluster1	brown	0.985	0.9	0.974	0.724	0.958	-0.37	-0.9
SRP14	Cluster1	brown	0.988	0.928	0.961	0.668	0.95	-0.298	-0.922
AUP1	Cluster1	brown	0.959	0.859	0.968	0.743	0.957	-0.378	-0.885
HTATSF1	Cluster1	brown	0.975	0.926	0.952	0.687	0.962	-0.307	-0.94
FUCA2	Cluster1	brown	0.952	0.869	0.937	0.657	0.915	-0.288	-0.873
WDR83OS	Cluster1	brown	0.96	0.909	0.926	0.608	0.914	-0.251	-0.894
DKC1	Cluster1	brown	0.977	0.926	0.955	0.691	0.968	-0.298	-0.941
KXD1	Cluster1	brown	0.96	0.867	0.962	0.743	0.962	-0.37	-0.897
CD2BP2	Cluster1	brown	0.969	0.902	0.955	0.699	0.96	-0.34	-0.915
DCAF13	Cluster1	brown	0.962	0.902	0.943	0.717	0.941	-0.364	-0.899
FAM3C	Cluster1	brown	0.957	0.909	0.925	0.677	0.928	-0.311	-0.894
SRSF3	Cluster1	brown	0.99	0.937	0.959	0.662	0.944	-0.298	-0.918
PRPF4	Cluster1	brown	0.968	0.868	0.969	0.747	0.952	-0.399	-0.871
LSM7	Cluster1	brown	0.957	0.89	0.94	0.689	0.94	-0.311	-0.91
DHX9	Cluster1	brown	0.992	0.946	0.959	0.669	0.957	-0.285	-0.936
EMC4	Cluster1	brown	0.977	0.881	0.974	0.743	0.951	-0.399	-0.893
TRAPPC3	Cluster1	brown	0.977	0.922	0.951	0.685	0.956	-0.294	-0.919
ZPR1	Cluster1	brown	0.975	0.893	0.968	0.746	0.961	-0.369	-0.905
SUMO2	Cluster1	brown	0.988	0.921	0.961	0.672	0.939	-0.317	-0.897
EIF2B5	Cluster1	brown	0.966	0.932	0.935	0.683	0.96	-0.274	-0.941
CANX	Cluster1	brown	0.982	0.913	0.956	0.65	0.938	-0.293	-0.901
RUFY1	Cluster1	brown	0.956	0.929	0.918	0.612	0.931	-0.238	-0.923
MRPS35	Cluster1	brown	0.976	0.903	0.955	0.675	0.931	-0.324	-0.886
RAP2C	Cluster1	brown	0.984	0.928	0.958	0.685	0.954	-0.323	-0.929
HSP90B1	Cluster1	brown	0.977	0.896	0.966	0.699	0.946	-0.348	-0.892
OXSR1	Cluster1	brown	0.975	0.935	0.946	0.68	0.963	-0.286	-0.941
HPS6	Cluster1	brown	0.959	0.876	0.954	0.693	0.944	-0.338	-0.882
MRPL44	Cluster1	brown	0.975	0.898	0.958	0.704	0.949	-0.338	-0.896
TMED2	Cluster1	brown	0.985	0.901	0.97	0.691	0.948	-0.333	-0.891
UTP11	Cluster1	brown	0.97	0.88	0.965	0.741	0.949	-0.387	-0.894
NUP58	Cluster1	brown	0.983	0.921	0.961	0.716	0.956	-0.337	-0.919
QTRT2	Cluster1	brown	0.973	0.92	0.946	0.68	0.948	-0.311	-0.923
SNRPD1	Cluster1	brown	0.967	0.866	0.97	0.76	0.949	-0.429	-0.894
ACSL3	Cluster1	brown	0.966	0.926	0.926	0.666	0.928	-0.273	-0.906
USO1	Cluster1	brown	0.985	0.927	0.958	0.691	0.949	-0.325	-0.915
PJA1	Cluster1	brown	0.972	0.904	0.955	0.701	0.948	-0.336	-0.893
SRP54	Cluster1	brown	0.98	0.924	0.95	0.67	0.939	-0.32	-0.912
GTF2B	Cluster1	brown	0.963	0.93	0.913	0.605	0.901	-0.243	-0.896
NUDCD1	Cluster1	brown	0.959	0.898	0.936	0.696	0.923	-0.338	-0.882
RPL7L1	Cluster1	brown	0.986	0.915	0.965	0.677	0.945	-0.324	-0.904
BZW1	Cluster1	brown	0.985	0.895	0.976	0.746	0.954	-0.392	-0.895
PI4K2B	Cluster1	brown	0.958	0.878	0.948	0.715	0.927	-0.374	-0.87
CENPB	Cluster1	brown	0.968	0.883	0.958	0.679	0.943	-0.339	-0.881
JTB	Cluster1	brown	0.97	0.858	0.977	0.74	0.945	-0.41	-0.861
PLEKHF2	Cluster1	brown	0.974	0.933	0.936	0.626	0.928	-0.267	-0.91
API5	Cluster1	brown	0.989	0.947	0.953	0.664	0.956	-0.28	-0.942
SET	Cluster1	brown	0.989	0.921	0.964	0.677	0.941	-0.323	-0.902
GTF2H1	Cluster1	brown	0.974	0.929	0.938	0.662	0.935	-0.28	-0.917
PSEN1	Cluster1	brown	0.968	0.913	0.946	0.683	0.955	-0.283	-0.925
DNAJA3	Cluster1	brown	0.957	0.879	0.954	0.733	0.962	-0.357	-0.908
KCMF1	Cluster1	brown	0.975	0.931	0.944	0.673	0.949	-0.282	-0.921
MRPL9	Cluster1	brown	0.962	0.884	0.955	0.722	0.951	-0.348	-0.901
SEC61G	Cluster1	brown	0.968	0.882	0.954	0.714	0.923	-0.385	-0.864
OST4	Cluster1	brown	0.977	0.9	0.958	0.669	0.933	-0.324	-0.891
PPP2CB	Cluster1	brown	0.968	0.918	0.942	0.661	0.943	-0.279	-0.926
LSM1	Cluster1	brown	0.963	0.864	0.966	0.755	0.946	-0.421	-0.883
TRAM1	Cluster1	brown	0.977	0.945	0.933	0.611	0.93	-0.242	-0.922
THOC7	Cluster1	brown	0.969	0.894	0.953	0.704	0.94	-0.362	-0.897
UBE2Q1	Cluster1	brown	0.977	0.916	0.951	0.664	0.949	-0.297	-0.906
DNAJC5	Cluster1	brown	0.972	0.92	0.952	0.673	0.97	-0.289	-0.94
TMEM50A	Cluster1	brown	0.979	0.923	0.948	0.647	0.939	-0.291	-0.914
GLYR1	Cluster1	brown	0.981	0.938	0.95	0.657	0.96	-0.273	-0.952
CSNK2A1	Cluster1	brown	0.983	0.928	0.959	0.682	0.967	-0.286	-0.94
DPH3	Cluster1	brown	0.959	0.883	0.951	0.742	0.952	-0.373	-0.903
PUM3	Cluster1	brown	0.968	0.902	0.95	0.718	0.942	-0.34	-0.903
NDUFB9	Cluster1	brown	0.962	0.856	0.968	0.767	0.956	-0.4	-0.876
SARS	Cluster1	brown	0.988	0.912	0.972	0.694	0.957	-0.334	-0.907
SAR1A	Cluster1	brown	0.987	0.95	0.945	0.631	0.939	-0.266	-0.923
CLP1	Cluster1	brown	0.96	0.898	0.932	0.624	0.908	-0.294	-0.872
SELENOF	Cluster1	brown	0.989	0.924	0.96	0.675	0.938	-0.318	-0.905
HIKESHI	Cluster1	brown	0.956	0.932	0.91	0.603	0.906	-0.232	-0.915
PDCL	Cluster1	brown	0.976	0.943	0.931	0.625	0.932	-0.247	-0.918
RBM10	Cluster1	brown	0.965	0.91	0.944	0.669	0.956	-0.283	-0.92
NRBF2	Cluster1	brown	0.971	0.898	0.956	0.716	0.95	-0.349	-0.908
ATRAID	Cluster1	brown	0.953	0.874	0.935	0.631	0.909	-0.286	-0.853
NOLC1	Cluster1	brown	0.965	0.873	0.969	0.75	0.964	-0.387	-0.903
TIMMDC1	Cluster1	brown	0.981	0.923	0.95	0.651	0.933	-0.281	-0.901
FOPNL	Cluster1	brown	0.973	0.926	0.935	0.634	0.925	-0.275	-0.906
COPS4	Cluster1	brown	0.976	0.916	0.946	0.668	0.933	-0.315	-0.885
GPAT4	Cluster1	brown	0.971	0.947	0.934	0.656	0.962	-0.236	-0.955
ETV3	Cluster1	brown	0.961	0.937	0.924	0.649	0.955	-0.254	-0.957
SMIM14	Cluster1	brown	0.955	0.92	0.913	0.618	0.927	-0.25	-0.918
HNRNPA1	Cluster1	brown	0.984	0.918	0.961	0.668	0.944	-0.306	-0.912
P4HA1	Cluster1	brown	0.97	0.929	0.925	0.619	0.917	-0.247	-0.904
NOC3L	Cluster1	brown	0.973	0.917	0.945	0.669	0.928	-0.299	-0.899
HNRNPC	Cluster1	brown	0.988	0.93	0.955	0.644	0.935	-0.273	-0.897
EIF4A1	Cluster1	brown	0.961	0.893	0.952	0.732	0.956	-0.353	-0.912
SAP30BP	Cluster1	brown	0.974	0.924	0.951	0.691	0.968	-0.304	-0.946
DDX23	Cluster1	brown	0.983	0.934	0.952	0.652	0.953	-0.282	-0.923
SUCLA2	Cluster1	brown	0.965	0.943	0.916	0.611	0.919	-0.224	-0.925
EPRS	Cluster1	brown	0.988	0.937	0.955	0.654	0.943	-0.285	-0.922
MFAP1	Cluster1	brown	0.972	0.888	0.954	0.685	0.93	-0.334	-0.866
SRFBP1	Cluster1	brown	0.965	0.933	0.921	0.622	0.918	-0.248	-0.924
H3F3A	Cluster1	brown	0.971	0.936	0.937	0.638	0.952	-0.259	-0.944
LARS	Cluster1	brown	0.987	0.941	0.953	0.648	0.944	-0.276	-0.925
CLTA	Cluster1	brown	0.96	0.855	0.967	0.725	0.945	-0.376	-0.871
AREL1	Cluster1	brown	0.952	0.912	0.931	0.679	0.967	-0.286	-0.946
NOL7	Cluster1	brown	0.981	0.924	0.955	0.675	0.945	-0.302	-0.908
NAA15	Cluster1	brown	0.985	0.94	0.955	0.686	0.962	-0.299	-0.943
CHPF2	Cluster1	brown	0.954	0.892	0.947	0.716	0.972	-0.328	-0.927
C1orf43	Cluster1	brown	0.972	0.878	0.969	0.734	0.952	-0.351	-0.887
FASTKD2	Cluster1	brown	0.981	0.935	0.947	0.667	0.941	-0.297	-0.922
ZW10	Cluster1	brown	0.962	0.896	0.942	0.699	0.937	-0.331	-0.91
RCC1L	Cluster1	brown	0.961	0.875	0.958	0.725	0.957	-0.363	-0.892
WDR3	Cluster1	brown	0.973	0.925	0.941	0.654	0.935	-0.281	-0.909
ARFGAP1	Cluster1	brown	0.955	0.903	0.94	0.697	0.968	-0.293	-0.944
RP2	Cluster1	brown	0.975	0.915	0.952	0.68	0.947	-0.3	-0.921
STRAP	Cluster1	brown	0.978	0.915	0.959	0.7	0.961	-0.314	-0.929
UBE3C	Cluster1	brown	0.983	0.941	0.953	0.681	0.969	-0.292	-0.946
SNF8	Cluster1	brown	0.961	0.889	0.956	0.723	0.967	-0.345	-0.921
CXorf56	Cluster1	brown	0.972	0.875	0.966	0.713	0.935	-0.383	-0.878
SLC25A3	Cluster1	brown	0.989	0.908	0.974	0.702	0.956	-0.324	-0.911
SNU13	Cluster1	brown	0.966	0.888	0.948	0.661	0.925	-0.303	-0.869
XRN2	Cluster1	brown	0.99	0.94	0.957	0.648	0.948	-0.269	-0.927
DAZAP2	Cluster1	brown	0.98	0.923	0.954	0.659	0.954	-0.284	-0.926
TMEM258	Cluster1	brown	0.947	0.836	0.949	0.707	0.91	-0.392	-0.838
SUMO1	Cluster1	brown	0.975	0.948	0.923	0.604	0.917	-0.24	-0.926
NIF3L1	Cluster1	brown	0.958	0.895	0.939	0.685	0.936	-0.332	-0.907
FAM175B	Cluster1	brown	0.98	0.908	0.965	0.712	0.959	-0.329	-0.921
EIF2B1	Cluster1	brown	0.977	0.92	0.953	0.682	0.952	-0.302	-0.917
VWA9	Cluster1	brown	0.967	0.924	0.929	0.62	0.929	-0.258	-0.913
N4BP2L1	Cluster1	brown	0.955	0.916	0.924	0.652	0.925	-0.269	-0.922
MZT1	Cluster1	brown	0.966	0.91	0.939	0.687	0.936	-0.322	-0.903
AFG3L2	Cluster1	brown	0.989	0.941	0.958	0.666	0.959	-0.268	-0.936
ABI1	Cluster1	brown	0.983	0.941	0.942	0.627	0.931	-0.257	-0.913
PRKD3	Cluster1	brown	0.967	0.938	0.92	0.638	0.917	-0.253	-0.904
CHCHD1	Cluster1	brown	0.962	0.884	0.946	0.7	0.924	-0.36	-0.885
ARL8B	Cluster1	brown	0.958	0.894	0.943	0.722	0.946	-0.332	-0.913
RBM8A	Cluster1	brown	0.989	0.917	0.97	0.711	0.957	-0.339	-0.908
MRPS10	Cluster1	brown	0.983	0.901	0.97	0.707	0.954	-0.334	-0.899
RIT1	Cluster1	brown	0.968	0.918	0.936	0.662	0.935	-0.285	-0.909
RRP36	Cluster1	brown	0.97	0.891	0.958	0.716	0.954	-0.364	-0.899
MED18	Cluster1	brown	0.97	0.911	0.941	0.636	0.928	-0.285	-0.898
ALG2	Cluster1	brown	0.976	0.915	0.951	0.675	0.948	-0.297	-0.908
NDUFB1	Cluster1	brown	0.952	0.893	0.922	0.645	0.903	-0.286	-0.884
C19orf53	Cluster1	brown	0.92	0.79	0.94	0.737	0.902	-0.421	-0.815
ERP44	Cluster1	brown	0.963	0.911	0.944	0.694	0.962	-0.304	-0.933
HSPD1	Cluster1	brown	0.974	0.878	0.969	0.726	0.936	-0.376	-0.868
SART3	Cluster1	brown	0.987	0.951	0.949	0.645	0.958	-0.247	-0.941
CAPZA2	Cluster1	brown	0.979	0.923	0.946	0.65	0.931	-0.289	-0.91
CCDC47	Cluster1	brown	0.976	0.943	0.938	0.664	0.953	-0.265	-0.945
UTP18	Cluster1	brown	0.985	0.931	0.954	0.655	0.942	-0.264	-0.91
GTF2I	Cluster1	brown	0.955	0.919	0.931	0.69	0.958	-0.296	-0.932
HNRNPL	Cluster1	brown	0.985	0.925	0.963	0.682	0.965	-0.292	-0.928
NONO	Cluster1	brown	0.987	0.924	0.965	0.675	0.96	-0.294	-0.915
EMC1	Cluster1	brown	0.971	0.913	0.953	0.705	0.968	-0.306	-0.931
RRM1	Cluster1	brown	0.963	0.867	0.958	0.723	0.939	-0.374	-0.873
MAIP1	Cluster1	brown	0.95	0.902	0.913	0.628	0.906	-0.275	-0.882
OSGIN2	Cluster1	brown	0.973	0.906	0.95	0.703	0.935	-0.345	-0.898
MPC1	Cluster1	brown	0.965	0.894	0.949	0.697	0.938	-0.327	-0.904
MRPS27	Cluster1	brown	0.972	0.906	0.95	0.675	0.946	-0.293	-0.895
PPP1CC	Cluster1	brown	0.986	0.95	0.945	0.629	0.94	-0.247	-0.932
TSPAN31	Cluster1	brown	0.965	0.918	0.928	0.62	0.924	-0.251	-0.91
RPA2	Cluster1	brown	0.956	0.907	0.925	0.627	0.916	-0.276	-0.884
PRELID3B	Cluster1	brown	0.972	0.894	0.95	0.686	0.917	-0.359	-0.878
GFM1	Cluster1	brown	0.989	0.941	0.957	0.675	0.955	-0.293	-0.938
MFSD14A	Cluster1	brown	0.989	0.929	0.961	0.69	0.95	-0.314	-0.912
SLC4A1AP	Cluster1	brown	0.968	0.903	0.947	0.681	0.941	-0.313	-0.907
DNTTIP2	Cluster1	brown	0.968	0.929	0.931	0.661	0.933	-0.301	-0.921
PRPF31	Cluster1	brown	0.967	0.888	0.962	0.73	0.965	-0.366	-0.916
DNAJC7	Cluster1	brown	0.976	0.928	0.952	0.693	0.962	-0.302	-0.94
MYL12A	Cluster1	brown	0.987	0.932	0.954	0.659	0.942	-0.29	-0.912
TBCA	Cluster1	brown	0.971	0.915	0.939	0.657	0.923	-0.296	-0.897
ADSL	Cluster1	brown	0.976	0.888	0.968	0.707	0.943	-0.343	-0.895
PLEKHB2	Cluster1	brown	0.976	0.891	0.967	0.691	0.948	-0.328	-0.902
CYB561D2	Cluster1	brown	0.96	0.922	0.93	0.64	0.943	-0.274	-0.919
RBMXL1	Cluster1	brown	0.973	0.931	0.941	0.68	0.953	-0.291	-0.928
USP32	Cluster1	brown	0.951	0.912	0.93	0.692	0.96	-0.292	-0.946
SNX3	Cluster1	brown	0.982	0.912	0.964	0.688	0.957	-0.314	-0.922
NDUFB5	Cluster1	brown	0.984	0.904	0.967	0.695	0.944	-0.344	-0.896
ARPC5	Cluster1	brown	0.976	0.926	0.943	0.642	0.935	-0.258	-0.924
SRP72	Cluster1	brown	0.967	0.903	0.954	0.708	0.954	-0.334	-0.915
XRCC5	Cluster1	brown	0.995	0.934	0.97	0.681	0.962	-0.297	-0.925
KIF5B	Cluster1	brown	0.969	0.943	0.928	0.641	0.937	-0.251	-0.936
VPS33A	Cluster1	brown	0.956	0.918	0.917	0.601	0.921	-0.237	-0.903
PSMG2	Cluster1	brown	0.981	0.928	0.951	0.663	0.944	-0.277	-0.913
G3BP2	Cluster1	brown	0.988	0.937	0.953	0.655	0.942	-0.282	-0.912
UBE2I	Cluster1	brown	0.958	0.901	0.942	0.692	0.962	-0.312	-0.927
CUL2	Cluster1	brown	0.976	0.936	0.941	0.668	0.948	-0.287	-0.938
THRAP3	Cluster1	brown	0.982	0.946	0.947	0.641	0.962	-0.245	-0.942
CCDC115	Cluster1	brown	0.964	0.918	0.932	0.625	0.935	-0.265	-0.912
ATF4	Cluster1	brown	0.957	0.854	0.964	0.761	0.943	-0.427	-0.871
MRPL51	Cluster1	brown	0.954	0.841	0.961	0.751	0.923	-0.444	-0.849
SPCS1	Cluster1	brown	0.962	0.903	0.929	0.614	0.915	-0.255	-0.884
KAT5	Cluster1	brown	0.956	0.885	0.949	0.705	0.958	-0.337	-0.906
NAXE	Cluster1	brown	0.953	0.877	0.939	0.671	0.926	-0.309	-0.884
PLAA	Cluster1	brown	0.981	0.93	0.952	0.693	0.956	-0.303	-0.925
SSR2	Cluster1	brown	0.966	0.897	0.942	0.636	0.92	-0.278	-0.874
VDAC2	Cluster1	brown	0.977	0.879	0.975	0.745	0.952	-0.379	-0.881
POP5	Cluster1	brown	0.955	0.905	0.924	0.643	0.915	-0.283	-0.896
ATP5G2	Cluster1	brown	0.968	0.907	0.938	0.62	0.916	-0.252	-0.879
C3orf38	Cluster1	brown	0.974	0.936	0.933	0.633	0.927	-0.256	-0.903
COX4I1	Cluster1	brown	0.959	0.909	0.925	0.604	0.912	-0.221	-0.898
ALG8	Cluster1	brown	0.963	0.871	0.957	0.716	0.937	-0.358	-0.888
CWC15	Cluster1	brown	0.958	0.936	0.908	0.592	0.907	-0.227	-0.92
UBE2D3	Cluster1	brown	0.992	0.948	0.955	0.658	0.948	-0.269	-0.926
VPS72	Cluster1	brown	0.956	0.867	0.951	0.707	0.939	-0.379	-0.885
ACTR1B	Cluster1	brown	0.957	0.914	0.935	0.688	0.956	-0.288	-0.926
TMCO1	Cluster1	brown	0.991	0.928	0.961	0.661	0.943	-0.296	-0.907
MAGOH	Cluster1	brown	0.967	0.92	0.938	0.682	0.938	-0.306	-0.916
TMEM70	Cluster1	brown	0.963	0.898	0.939	0.675	0.926	-0.332	-0.891
MPV17	Cluster1	brown	0.968	0.934	0.929	0.637	0.941	-0.242	-0.934
AP3M1	Cluster1	brown	0.975	0.945	0.933	0.627	0.941	-0.235	-0.936
SRSF9	Cluster1	brown	0.956	0.906	0.938	0.699	0.957	-0.306	-0.924
NELFB	Cluster1	brown	0.955	0.903	0.934	0.648	0.949	-0.267	-0.915
RDH11	Cluster1	brown	0.982	0.935	0.945	0.666	0.943	-0.275	-0.913
TSEN15	Cluster1	brown	0.958	0.918	0.921	0.615	0.917	-0.28	-0.908
MTPN	Cluster1	brown	0.99	0.931	0.967	0.698	0.969	-0.314	-0.931
RARS	Cluster1	brown	0.975	0.911	0.941	0.638	0.908	-0.286	-0.882
COMMD10	Cluster1	brown	0.965	0.945	0.915	0.576	0.923	-0.179	-0.919
WDR55	Cluster1	brown	0.955	0.893	0.941	0.719	0.964	-0.333	-0.907
RFK	Cluster1	brown	0.955	0.909	0.918	0.595	0.9	-0.259	-0.883
DEGS1	Cluster1	brown	0.959	0.911	0.936	0.658	0.952	-0.266	-0.939
TFG	Cluster1	brown	0.966	0.93	0.933	0.656	0.941	-0.247	-0.918
AZIN1	Cluster1	brown	0.984	0.949	0.938	0.605	0.931	-0.229	-0.92
SNRPD3	Cluster1	brown	0.978	0.94	0.937	0.637	0.933	-0.261	-0.925
DENND1B	Cluster1	brown	0.962	0.898	0.948	0.74	0.954	-0.369	-0.911
DYNC1LI1	Cluster1	brown	0.973	0.919	0.95	0.694	0.956	-0.296	-0.922
MRPL16	Cluster1	brown	0.958	0.901	0.93	0.652	0.926	-0.272	-0.899
RPS11	Cluster1	brown	0.944	0.882	0.915	0.601	0.884	-0.261	-0.852
SCARB2	Cluster1	brown	0.924	0.879	0.883	0.565	0.864	-0.203	-0.85
NOP14	Cluster1	brown	0.97	0.899	0.96	0.714	0.966	-0.325	-0.92
ZNF143	Cluster1	brown	0.965	0.937	0.917	0.619	0.915	-0.242	-0.909
SNRPE	Cluster1	brown	0.959	0.902	0.925	0.634	0.898	-0.295	-0.889
CNBP	Cluster1	brown	0.984	0.961	0.931	0.585	0.925	-0.212	-0.927
METTL2B	Cluster1	brown	0.944	0.878	0.92	0.631	0.905	-0.293	-0.864
VAMP7	Cluster1	brown	0.979	0.936	0.94	0.64	0.933	-0.261	-0.917
ADAM17	Cluster1	brown	0.968	0.9	0.95	0.722	0.952	-0.331	-0.909
STX12	Cluster1	brown	0.963	0.911	0.934	0.653	0.935	-0.245	-0.911
GALNT1	Cluster1	brown	0.977	0.929	0.941	0.652	0.932	-0.28	-0.923
MRPS18B	Cluster1	brown	0.972	0.893	0.955	0.674	0.937	-0.316	-0.884
LSM5	Cluster1	brown	0.956	0.895	0.932	0.689	0.926	-0.316	-0.882
TMA7	Cluster1	brown	0.968	0.918	0.929	0.612	0.911	-0.244	-0.885
AP2S1	Cluster1	brown	0.939	0.829	0.946	0.712	0.923	-0.354	-0.849
CCAR2	Cluster1	brown	0.96	0.921	0.935	0.659	0.964	-0.247	-0.942
PPP1R8	Cluster1	brown	0.984	0.942	0.943	0.632	0.939	-0.25	-0.92
DYNC1I2	Cluster1	brown	0.978	0.946	0.938	0.642	0.947	-0.228	-0.938
FAF2	Cluster1	brown	0.979	0.916	0.959	0.688	0.963	-0.297	-0.923
MCM3	Cluster1	brown	0.958	0.87	0.959	0.741	0.961	-0.377	-0.892
PWP1	Cluster1	brown	0.982	0.916	0.961	0.698	0.954	-0.324	-0.912
XIAP	Cluster1	brown	0.982	0.949	0.937	0.637	0.935	-0.264	-0.924
GNL3	Cluster1	brown	0.971	0.904	0.951	0.705	0.933	-0.336	-0.898
RHOA	Cluster1	brown	0.975	0.905	0.961	0.689	0.963	-0.293	-0.924
TSG101	Cluster1	brown	0.97	0.898	0.959	0.727	0.958	-0.341	-0.913
TXNDC12	Cluster1	brown	0.976	0.916	0.949	0.653	0.944	-0.286	-0.913
CHUK	Cluster1	brown	0.976	0.925	0.944	0.674	0.937	-0.301	-0.911
RIOK3	Cluster1	brown	0.981	0.944	0.943	0.64	0.947	-0.252	-0.937
DHTKD1	Cluster1	brown	0.955	0.896	0.939	0.681	0.95	-0.298	-0.922
MESDC2	Cluster1	brown	0.97	0.926	0.942	0.687	0.966	-0.28	-0.936
ARMC1	Cluster1	brown	0.984	0.937	0.948	0.657	0.943	-0.273	-0.927
POLR2B	Cluster1	brown	0.991	0.956	0.95	0.644	0.955	-0.251	-0.939
SEC23IP	Cluster1	brown	0.98	0.949	0.94	0.64	0.958	-0.237	-0.943
UFC1	Cluster1	brown	0.977	0.919	0.945	0.634	0.932	-0.257	-0.893
VTI1B	Cluster1	brown	0.975	0.936	0.943	0.647	0.957	-0.246	-0.938
EIF2S2	Cluster1	brown	0.978	0.927	0.947	0.676	0.936	-0.305	-0.91
ACTR2	Cluster1	brown	0.972	0.944	0.937	0.644	0.961	-0.238	-0.955
RAB2B	Cluster1	brown	0.961	0.899	0.937	0.676	0.93	-0.325	-0.89
OAT	Cluster1	brown	0.964	0.924	0.918	0.574	0.894	-0.23	-0.883
TXNDC15	Cluster1	brown	0.971	0.915	0.938	0.647	0.932	-0.281	-0.893
DCTD	Cluster1	brown	0.969	0.895	0.962	0.715	0.964	-0.333	-0.914
CNIH1	Cluster1	brown	0.974	0.929	0.939	0.642	0.936	-0.246	-0.912
HTATIP2	Cluster1	brown	0.97	0.882	0.963	0.723	0.946	-0.352	-0.88
ACTL6A	Cluster1	brown	0.972	0.907	0.951	0.687	0.944	-0.314	-0.903
ZBTB43	Cluster1	brown	0.959	0.924	0.922	0.67	0.94	-0.271	-0.92
GOLGA5	Cluster1	brown	0.977	0.931	0.941	0.648	0.935	-0.271	-0.923
BMS1	Cluster1	brown	0.973	0.927	0.945	0.69	0.957	-0.285	-0.931
SPTY2D1	Cluster1	brown	0.969	0.928	0.932	0.653	0.936	-0.297	-0.92
C19orf43	Cluster1	brown	0.953	0.881	0.933	0.635	0.907	-0.285	-0.855
STK38L	Cluster1	brown	0.973	0.927	0.939	0.675	0.941	-0.282	-0.917
TTC27	Cluster1	brown	0.967	0.904	0.945	0.675	0.936	-0.307	-0.909
GLOD4	Cluster1	brown	0.982	0.938	0.945	0.622	0.937	-0.253	-0.926
TRMT2A	Cluster1	brown	0.956	0.901	0.943	0.684	0.96	-0.3	-0.926
FAM103A1	Cluster1	brown	0.961	0.898	0.935	0.671	0.923	-0.308	-0.882
SF3B3	Cluster1	brown	0.976	0.911	0.96	0.694	0.965	-0.313	-0.924
CDC27	Cluster1	brown	0.982	0.949	0.944	0.647	0.952	-0.256	-0.937
SMIM15	Cluster1	brown	0.957	0.926	0.913	0.625	0.906	-0.258	-0.895
DARS2	Cluster1	brown	0.969	0.908	0.947	0.687	0.956	-0.298	-0.918
KDELR2	Cluster1	brown	0.96	0.876	0.955	0.701	0.949	-0.338	-0.891
EIF3K	Cluster1	brown	0.971	0.911	0.942	0.628	0.92	-0.254	-0.891
SEC31A	Cluster1	brown	0.955	0.926	0.925	0.639	0.953	-0.237	-0.936
NUP155	Cluster1	brown	0.976	0.939	0.94	0.649	0.949	-0.265	-0.925
OLA1	Cluster1	brown	0.978	0.919	0.949	0.678	0.942	-0.275	-0.907
NAA50	Cluster1	brown	0.985	0.944	0.944	0.659	0.946	-0.266	-0.925
NSMAF	Cluster1	brown	0.965	0.935	0.924	0.645	0.942	-0.23	-0.923
SLC25A32	Cluster1	brown	0.974	0.883	0.966	0.734	0.943	-0.384	-0.876
HNRNPH2	Cluster1	brown	0.97	0.937	0.924	0.592	0.914	-0.23	-0.91
CHD4	Cluster1	brown	0.949	0.92	0.922	0.66	0.963	-0.241	-0.948
TRIP12	Cluster1	brown	0.95	0.928	0.921	0.669	0.962	-0.244	-0.958
BAP1	Cluster1	brown	0.975	0.913	0.957	0.696	0.966	-0.31	-0.928
HK1	Cluster1	brown	0.962	0.882	0.957	0.706	0.961	-0.31	-0.913
SDF2	Cluster1	brown	0.972	0.92	0.944	0.669	0.95	-0.284	-0.916
RAB5A	Cluster1	brown	0.957	0.937	0.917	0.649	0.94	-0.259	-0.939
B3GAT3	Cluster1	brown	0.96	0.887	0.95	0.709	0.951	-0.352	-0.91
IMP3	Cluster1	brown	0.972	0.902	0.951	0.662	0.93	-0.317	-0.89
ARL1	Cluster1	brown	0.98	0.934	0.942	0.656	0.933	-0.29	-0.911
RNASEH1	Cluster1	brown	0.964	0.878	0.961	0.744	0.957	-0.366	-0.894
PICALM	Cluster1	brown	0.98	0.944	0.942	0.645	0.953	-0.257	-0.934
SOD1	Cluster1	brown	0.973	0.938	0.926	0.594	0.912	-0.227	-0.899
SMG8	Cluster1	brown	0.977	0.911	0.953	0.65	0.938	-0.294	-0.905
PARP1	Cluster1	brown	0.955	0.895	0.941	0.672	0.955	-0.297	-0.919
NUP205	Cluster1	brown	0.981	0.936	0.952	0.673	0.957	-0.281	-0.927
TAF12	Cluster1	brown	0.961	0.907	0.926	0.62	0.915	-0.258	-0.878
RNGTT	Cluster1	brown	0.957	0.935	0.907	0.59	0.911	-0.231	-0.899
MAPKAP1	Cluster1	brown	0.98	0.927	0.953	0.661	0.957	-0.27	-0.925
HMGN1	Cluster1	brown	0.971	0.94	0.928	0.621	0.926	-0.229	-0.912
RPF2	Cluster1	brown	0.928	0.858	0.9	0.636	0.867	-0.313	-0.815
MRPL39	Cluster1	brown	0.958	0.893	0.937	0.694	0.924	-0.346	-0.877
PQBP1	Cluster1	brown	0.959	0.875	0.948	0.699	0.933	-0.33	-0.875
ATP5C1	Cluster1	brown	0.945	0.868	0.924	0.638	0.887	-0.274	-0.844
FAM60A	Cluster1	brown	0.963	0.941	0.913	0.586	0.909	-0.215	-0.905
BTF3L4	Cluster1	brown	0.975	0.932	0.935	0.615	0.922	-0.235	-0.915
HMOX2	Cluster1	brown	0.961	0.901	0.938	0.665	0.936	-0.315	-0.903
C6orf47	Cluster1	brown	0.966	0.927	0.933	0.646	0.947	-0.267	-0.924
ARL6IP1	Cluster1	brown	0.983	0.931	0.944	0.629	0.929	-0.26	-0.901
GTF3C6	Cluster1	brown	0.976	0.903	0.955	0.685	0.934	-0.313	-0.886
KPNA6	Cluster1	brown	0.975	0.945	0.939	0.651	0.965	-0.245	-0.95
SELENOT	Cluster1	brown	0.984	0.939	0.941	0.619	0.925	-0.247	-0.909
SERBP1	Cluster1	brown	0.983	0.946	0.946	0.646	0.947	-0.251	-0.935
TDG	Cluster1	brown	0.968	0.929	0.932	0.671	0.934	-0.27	-0.918
UBA3	Cluster1	brown	0.974	0.947	0.931	0.628	0.932	-0.233	-0.935
BRK1	Cluster1	brown	0.981	0.925	0.946	0.643	0.932	-0.26	-0.903
VTA1	Cluster1	brown	0.967	0.944	0.92	0.628	0.931	-0.239	-0.927
STX5	Cluster1	brown	0.955	0.9	0.937	0.672	0.953	-0.296	-0.924
HAUS2	Cluster1	brown	0.972	0.929	0.933	0.631	0.933	-0.256	-0.923
MOGS	Cluster1	brown	0.96	0.918	0.935	0.65	0.959	-0.249	-0.935
RPN2	Cluster1	brown	0.963	0.881	0.95	0.664	0.934	-0.314	-0.874
PSMD6	Cluster1	brown	0.958	0.946	0.912	0.645	0.937	-0.229	-0.933
POLR2D	Cluster1	brown	0.957	0.936	0.916	0.608	0.941	-0.212	-0.937
UTP20	Cluster1	brown	0.963	0.908	0.944	0.709	0.956	-0.317	-0.927
LRRC47	Cluster1	brown	0.963	0.933	0.921	0.597	0.934	-0.202	-0.916
ARFIP1	Cluster1	brown	0.959	0.931	0.916	0.62	0.933	-0.23	-0.928
NDUFA2	Cluster1	brown	0.955	0.886	0.94	0.684	0.935	-0.302	-0.897
GLUD1	Cluster1	brown	0.984	0.93	0.951	0.623	0.936	-0.248	-0.909
COMMD8	Cluster1	brown	0.954	0.928	0.903	0.574	0.887	-0.236	-0.89
TMEM199	Cluster1	brown	0.955	0.917	0.924	0.653	0.94	-0.249	-0.927
ZMPSTE24	Cluster1	brown	0.981	0.932	0.945	0.659	0.94	-0.271	-0.919
ZNF622	Cluster1	brown	0.975	0.927	0.936	0.624	0.93	-0.253	-0.901
CDC23	Cluster1	brown	0.982	0.947	0.938	0.621	0.936	-0.24	-0.934
RFWD3	Cluster1	brown	0.974	0.934	0.94	0.647	0.956	-0.247	-0.926
CAPRIN1	Cluster1	brown	0.974	0.92	0.958	0.697	0.975	-0.295	-0.941
NSF	Cluster1	brown	0.961	0.916	0.929	0.629	0.94	-0.243	-0.915
C7orf49	Cluster1	brown	0.952	0.92	0.922	0.659	0.955	-0.256	-0.935
DDX27	Cluster1	brown	0.95	0.916	0.924	0.67	0.962	-0.248	-0.946
CALM2	Cluster1	brown	0.971	0.935	0.926	0.597	0.912	-0.229	-0.912
MAGT1	Cluster1	brown	0.979	0.918	0.947	0.627	0.925	-0.265	-0.89
TIPRL	Cluster1	brown	0.978	0.943	0.935	0.627	0.931	-0.261	-0.912
GIMAP4	Cluster1	brown	0.929	0.906	0.869	0.504	0.837	-0.173	-0.83
L3MBTL2	Cluster1	brown	0.961	0.894	0.946	0.678	0.953	-0.312	-0.914
DCTN1	Cluster1	brown	0.953	0.922	0.921	0.62	0.951	-0.212	-0.941
RNASEH2C	Cluster1	brown	0.956	0.908	0.932	0.681	0.946	-0.296	-0.922
ACADM	Cluster1	brown	0.959	0.916	0.923	0.635	0.92	-0.279	-0.913
POLR2C	Cluster1	brown	0.968	0.924	0.936	0.65	0.936	-0.247	-0.908
RNF185	Cluster1	brown	0.97	0.906	0.952	0.668	0.952	-0.293	-0.908
ZCCHC10	Cluster1	brown	0.962	0.937	0.908	0.569	0.897	-0.214	-0.898
GORASP2	Cluster1	brown	0.961	0.89	0.939	0.645	0.922	-0.282	-0.863
RNFT1	Cluster1	brown	0.955	0.939	0.903	0.607	0.915	-0.21	-0.919
PRDX6	Cluster1	brown	0.972	0.876	0.968	0.729	0.951	-0.349	-0.875
CD63	Cluster1	brown	0.927	0.798	0.944	0.732	0.909	-0.413	-0.824
ARFGEF2	Cluster1	brown	0.979	0.939	0.949	0.687	0.967	-0.272	-0.948
AIP	Cluster1	brown	0.97	0.918	0.939	0.636	0.932	-0.262	-0.898
GFM2	Cluster1	brown	0.966	0.941	0.914	0.602	0.912	-0.215	-0.91
SFT2D1	Cluster1	brown	0.96	0.916	0.932	0.66	0.937	-0.271	-0.925
PHB2	Cluster1	brown	0.953	0.84	0.959	0.739	0.926	-0.38	-0.846
OSTC	Cluster1	brown	0.969	0.911	0.931	0.608	0.898	-0.272	-0.866
TCTN3	Cluster1	brown	0.972	0.921	0.941	0.652	0.942	-0.272	-0.908
SRSF2	Cluster1	brown	0.962	0.927	0.93	0.674	0.937	-0.274	-0.925
MTMR6	Cluster1	brown	0.983	0.921	0.957	0.677	0.941	-0.309	-0.909
LY96	Cluster1	brown	0.863	0.81	0.824	0.47	0.779	-0.218	-0.761
NSUN2	Cluster1	brown	0.98	0.944	0.946	0.671	0.96	-0.272	-0.944
CCNY	Cluster1	brown	0.96	0.949	0.911	0.576	0.934	-0.152	-0.941
TMEM219	Cluster1	brown	0.954	0.914	0.914	0.57	0.908	-0.194	-0.889
ME2	Cluster1	brown	0.981	0.913	0.966	0.71	0.963	-0.321	-0.928
SNX4	Cluster1	brown	0.962	0.932	0.913	0.621	0.903	-0.242	-0.895
USP10	Cluster1	brown	0.95	0.903	0.936	0.696	0.968	-0.285	-0.937
CTNNB1	Cluster1	brown	0.983	0.962	0.93	0.584	0.93	-0.189	-0.931
ATP6V1D	Cluster1	brown	0.952	0.879	0.933	0.68	0.914	-0.337	-0.87
NEDD8	Cluster1	brown	0.962	0.856	0.966	0.745	0.938	-0.414	-0.86
RPL22L1	Cluster1	brown	0.923	0.842	0.904	0.652	0.872	-0.326	-0.831
UQCRC2	Cluster1	brown	0.98	0.935	0.939	0.61	0.924	-0.238	-0.91
PLRG1	Cluster1	brown	0.973	0.946	0.921	0.611	0.913	-0.227	-0.906
TOMM70	Cluster1	brown	0.988	0.943	0.95	0.644	0.941	-0.267	-0.915
TAF5L	Cluster1	brown	0.955	0.927	0.914	0.606	0.927	-0.212	-0.932
TMX1	Cluster1	brown	0.968	0.919	0.929	0.619	0.908	-0.248	-0.892
NAA20	Cluster1	brown	0.962	0.937	0.918	0.621	0.926	-0.219	-0.929
COX14	Cluster1	brown	0.967	0.904	0.94	0.665	0.932	-0.299	-0.889
EIF3J	Cluster1	brown	0.974	0.931	0.947	0.691	0.959	-0.283	-0.933
LYPLA1	Cluster1	brown	0.987	0.933	0.952	0.654	0.942	-0.264	-0.915
IDE	Cluster1	brown	0.976	0.925	0.943	0.669	0.945	-0.28	-0.926
MRPL33	Cluster1	brown	0.957	0.91	0.917	0.623	0.899	-0.258	-0.872
CRLS1	Cluster1	brown	0.954	0.902	0.926	0.67	0.918	-0.309	-0.896
ACTR10	Cluster1	brown	0.973	0.941	0.928	0.616	0.922	-0.224	-0.914
IMPDH2	Cluster1	brown	0.958	0.885	0.942	0.667	0.926	-0.288	-0.874
QARS	Cluster1	brown	0.956	0.892	0.942	0.675	0.951	-0.275	-0.916
ATP5O	Cluster1	brown	0.967	0.927	0.924	0.598	0.905	-0.214	-0.894
AP2M1	Cluster1	brown	0.96	0.893	0.942	0.642	0.934	-0.269	-0.903
TMEM14B	Cluster1	brown	0.963	0.935	0.916	0.592	0.915	-0.213	-0.922
ABT1	Cluster1	brown	0.974	0.922	0.946	0.66	0.95	-0.277	-0.919
NECAP1	Cluster1	brown	0.979	0.927	0.95	0.687	0.953	-0.293	-0.918
RIC8A	Cluster1	brown	0.963	0.912	0.941	0.669	0.964	-0.272	-0.923
SFPQ	Cluster1	brown	0.971	0.94	0.938	0.663	0.95	-0.266	-0.934
AGPAT5	Cluster1	brown	0.959	0.93	0.914	0.581	0.906	-0.222	-0.912
MRPS36	Cluster1	brown	0.947	0.877	0.923	0.677	0.901	-0.336	-0.855
CLTC	Cluster1	brown	0.954	0.909	0.933	0.668	0.959	-0.258	-0.936
CAAP1	Cluster1	brown	0.969	0.932	0.927	0.624	0.923	-0.227	-0.898
ENY2	Cluster1	brown	0.957	0.913	0.928	0.69	0.937	-0.3	-0.92
UHRF1BP1L	Cluster1	brown	0.97	0.947	0.928	0.625	0.943	-0.213	-0.949
RSRC1	Cluster1	brown	0.964	0.936	0.914	0.608	0.914	-0.223	-0.909
PPP2CA	Cluster1	brown	0.98	0.94	0.946	0.657	0.957	-0.245	-0.938
RTN4	Cluster1	brown	0.963	0.91	0.946	0.703	0.967	-0.296	-0.931
SND1	Cluster1	brown	0.962	0.878	0.957	0.693	0.954	-0.307	-0.9
GTF3C2	Cluster1	brown	0.962	0.925	0.932	0.652	0.953	-0.246	-0.927
METAP2	Cluster1	brown	0.962	0.945	0.903	0.585	0.898	-0.202	-0.908
SLBP	Cluster1	brown	0.976	0.901	0.954	0.659	0.926	-0.307	-0.884
WDR61	Cluster1	brown	0.962	0.923	0.929	0.659	0.938	-0.265	-0.926
GMFG	Cluster1	brown	0.962	0.924	0.927	0.62	0.928	-0.238	-0.912
ACP5	Cluster1	brown	0.875	0.756	0.889	0.682	0.846	-0.379	-0.781
ATP6AP2	Cluster1	brown	0.968	0.938	0.919	0.592	0.916	-0.208	-0.917
FCF1	Cluster1	brown	0.973	0.943	0.927	0.616	0.927	-0.227	-0.926
TMBIM6	Cluster1	brown	0.971	0.919	0.934	0.596	0.918	-0.225	-0.895
DCTN2	Cluster1	brown	0.961	0.884	0.954	0.713	0.962	-0.318	-0.921
DHPS	Cluster1	brown	0.957	0.935	0.919	0.621	0.939	-0.221	-0.944
CALU	Cluster1	brown	0.958	0.856	0.953	0.738	0.928	-0.368	-0.854
ANKRD40	Cluster1	brown	0.975	0.943	0.933	0.625	0.946	-0.233	-0.93
EIF3G	Cluster1	brown	0.953	0.903	0.918	0.578	0.901	-0.219	-0.874
YWHAB	Cluster1	brown	0.969	0.936	0.931	0.611	0.943	-0.201	-0.936
UMPS	Cluster1	brown	0.957	0.918	0.917	0.618	0.915	-0.223	-0.9
SETD3	Cluster1	brown	0.975	0.934	0.936	0.624	0.933	-0.241	-0.91
SSU72	Cluster1	brown	0.968	0.939	0.927	0.601	0.937	-0.211	-0.927
RAB12	Cluster1	brown	0.974	0.934	0.936	0.624	0.928	-0.24	-0.912
BCL10	Cluster1	brown	0.979	0.927	0.949	0.662	0.948	-0.283	-0.915
LMAN1	Cluster1	brown	0.976	0.925	0.937	0.629	0.92	-0.264	-0.895
OSTM1	Cluster1	brown	0.968	0.939	0.921	0.613	0.92	-0.228	-0.918
PIN1	Cluster1	brown	0.962	0.892	0.951	0.696	0.956	-0.316	-0.9
UQCRH	Cluster1	brown	0.966	0.896	0.939	0.652	0.907	-0.286	-0.87
UGGT1	Cluster1	brown	0.968	0.95	0.921	0.594	0.94	-0.192	-0.938
NDUFA10	Cluster1	brown	0.96	0.938	0.922	0.638	0.952	-0.217	-0.945
RNF34	Cluster1	brown	0.97	0.954	0.917	0.58	0.932	-0.192	-0.932
METTL9	Cluster1	brown	0.973	0.944	0.926	0.619	0.924	-0.219	-0.918
UBA2	Cluster1	brown	0.986	0.931	0.955	0.664	0.94	-0.278	-0.912
NDC1	Cluster1	brown	0.97	0.906	0.946	0.688	0.936	-0.304	-0.885
SLC39A9	Cluster1	brown	0.985	0.932	0.951	0.653	0.942	-0.267	-0.912
UQCC2	Cluster1	brown	0.956	0.891	0.945	0.712	0.952	-0.323	-0.911
NDUFB6	Cluster1	brown	0.956	0.845	0.966	0.768	0.943	-0.42	-0.873
PTPN11	Cluster1	brown	0.979	0.948	0.942	0.663	0.961	-0.248	-0.954
H2AFZ	Cluster1	brown	0.981	0.924	0.951	0.663	0.941	-0.29	-0.913
SGPP1	Cluster1	brown	0.955	0.918	0.912	0.583	0.898	-0.243	-0.877
MMADHC	Cluster1	brown	0.976	0.951	0.923	0.591	0.918	-0.209	-0.915
SEPHS1	Cluster1	brown	0.958	0.928	0.916	0.61	0.922	-0.221	-0.918
FASTKD1	Cluster1	brown	0.953	0.901	0.923	0.679	0.918	-0.301	-0.892
PDHX	Cluster1	brown	0.96	0.94	0.905	0.568	0.901	-0.171	-0.913
ZDHHC5	Cluster1	brown	0.958	0.889	0.953	0.735	0.975	-0.327	-0.918
TRAPPC4	Cluster1	brown	0.957	0.912	0.924	0.632	0.913	-0.269	-0.91
TRMT5	Cluster1	brown	0.955	0.935	0.903	0.585	0.906	-0.183	-0.914
MRPS5	Cluster1	brown	0.965	0.905	0.948	0.714	0.958	-0.305	-0.913
CNOT11	Cluster1	brown	0.963	0.944	0.914	0.583	0.921	-0.195	-0.91
UBL4A	Cluster1	brown	0.96	0.891	0.943	0.675	0.943	-0.295	-0.891
IPO5	Cluster1	brown	0.971	0.935	0.934	0.623	0.938	-0.222	-0.927
MAX	Cluster1	brown	0.969	0.938	0.933	0.625	0.942	-0.23	-0.92
LAPTM4A	Cluster1	brown	0.961	0.919	0.921	0.607	0.916	-0.21	-0.905
CSNK1A1	Cluster1	brown	0.985	0.95	0.945	0.644	0.951	-0.239	-0.923
TMEM101	Cluster1	brown	0.958	0.91	0.926	0.622	0.921	-0.235	-0.895
GPN1	Cluster1	brown	0.969	0.907	0.948	0.686	0.943	-0.311	-0.916
MRPL35	Cluster1	brown	0.976	0.912	0.948	0.664	0.927	-0.295	-0.894
NUP98	Cluster1	brown	0.979	0.927	0.958	0.706	0.977	-0.291	-0.941
ASB7	Cluster1	brown	0.949	0.938	0.908	0.623	0.942	-0.217	-0.952
DNAJC14	Cluster1	brown	0.963	0.913	0.927	0.619	0.927	-0.24	-0.907
LAMTOR1	Cluster1	brown	0.967	0.911	0.94	0.623	0.936	-0.236	-0.904
TMEM203	Cluster1	brown	0.961	0.93	0.918	0.59	0.915	-0.214	-0.894
IKBIP	Cluster1	brown	0.955	0.922	0.91	0.615	0.919	-0.23	-0.907
RPL35	Cluster1	brown	0.936	0.874	0.906	0.584	0.875	-0.233	-0.844
DNAJA2	Cluster1	brown	0.988	0.937	0.951	0.645	0.937	-0.269	-0.908
WDR43	Cluster1	brown	0.982	0.94	0.943	0.648	0.937	-0.264	-0.925
PPP6R2	Cluster1	brown	0.953	0.935	0.915	0.617	0.949	-0.189	-0.941
BPNT1	Cluster1	brown	0.957	0.885	0.943	0.703	0.942	-0.322	-0.89
CWF19L1	Cluster1	brown	0.962	0.925	0.918	0.587	0.902	-0.21	-0.895
C14orf119	Cluster1	brown	0.966	0.939	0.917	0.587	0.917	-0.212	-0.908
SUPT16H	Cluster1	brown	0.979	0.95	0.939	0.642	0.954	-0.24	-0.947
PDE12	Cluster1	brown	0.973	0.949	0.933	0.644	0.957	-0.235	-0.948
ZNF317	Cluster1	brown	0.958	0.914	0.93	0.646	0.949	-0.237	-0.926
CNOT10	Cluster1	brown	0.961	0.921	0.926	0.62	0.922	-0.241	-0.912
NCL	Cluster1	brown	0.967	0.925	0.941	0.665	0.961	-0.245	-0.935
MID1IP1	Cluster1	brown	0.956	0.92	0.915	0.624	0.927	-0.224	-0.9
OGFOD1	Cluster1	brown	0.969	0.925	0.935	0.637	0.938	-0.254	-0.912
VPS45	Cluster1	brown	0.963	0.92	0.934	0.672	0.946	-0.268	-0.921
DDX56	Cluster1	brown	0.978	0.94	0.945	0.655	0.953	-0.251	-0.932
CKAP5	Cluster1	brown	0.966	0.916	0.943	0.668	0.959	-0.256	-0.93
NDUFC2	Cluster1	brown	0.944	0.897	0.9	0.563	0.879	-0.209	-0.866
VPS11	Cluster1	brown	0.957	0.914	0.93	0.641	0.946	-0.245	-0.925
MIEF1	Cluster1	brown	0.964	0.928	0.932	0.642	0.956	-0.223	-0.938
TGS1	Cluster1	brown	0.973	0.932	0.936	0.65	0.942	-0.262	-0.916
SPTLC1	Cluster1	brown	0.976	0.945	0.928	0.6	0.925	-0.205	-0.927
TOX4	Cluster1	brown	0.972	0.948	0.931	0.631	0.953	-0.214	-0.944
PAFAH1B2	Cluster1	brown	0.978	0.935	0.933	0.597	0.913	-0.232	-0.893
RNF4	Cluster1	brown	0.97	0.926	0.941	0.662	0.961	-0.25	-0.927
NDUFS1	Cluster1	brown	0.989	0.948	0.946	0.626	0.937	-0.231	-0.925
BCL2L13	Cluster1	brown	0.963	0.906	0.941	0.685	0.955	-0.278	-0.912
MRPL57	Cluster1	brown	0.962	0.918	0.922	0.604	0.909	-0.218	-0.885
WDR45B	Cluster1	brown	0.962	0.938	0.912	0.575	0.916	-0.178	-0.934
GRPEL1	Cluster1	brown	0.975	0.919	0.947	0.683	0.945	-0.281	-0.9
HAT1	Cluster1	brown	0.956	0.905	0.922	0.67	0.918	-0.306	-0.901
TMED10	Cluster1	brown	0.967	0.932	0.922	0.584	0.917	-0.204	-0.902
CBFB	Cluster1	brown	0.982	0.946	0.943	0.629	0.944	-0.242	-0.925
PPA2	Cluster1	brown	0.97	0.935	0.928	0.628	0.93	-0.218	-0.914
JOSD1	Cluster1	brown	0.962	0.909	0.938	0.664	0.948	-0.275	-0.904
DERL2	Cluster1	brown	0.979	0.948	0.936	0.62	0.932	-0.231	-0.915
COX7C	Cluster1	brown	0.957	0.924	0.908	0.578	0.89	-0.193	-0.873
ATP5J	Cluster1	brown	0.965	0.899	0.943	0.668	0.935	-0.294	-0.906
COX16	Cluster1	brown	0.958	0.917	0.919	0.63	0.911	-0.266	-0.897
TMED7	Cluster1	brown	0.973	0.95	0.916	0.578	0.904	-0.199	-0.9
HCLS1	Cluster1	brown	0.964	0.922	0.934	0.647	0.949	-0.224	-0.932
HN1L	Cluster1	brown	0.96	0.907	0.933	0.66	0.939	-0.269	-0.901
TMEM179B	Cluster1	brown	0.97	0.912	0.946	0.659	0.946	-0.271	-0.907
DARS	Cluster1	brown	0.974	0.934	0.94	0.633	0.935	-0.243	-0.927
EIF3D	Cluster1	brown	0.971	0.929	0.93	0.583	0.92	-0.189	-0.902
PEX19	Cluster1	brown	0.96	0.892	0.948	0.716	0.951	-0.319	-0.909
SH3GLB1	Cluster1	brown	0.972	0.932	0.941	0.681	0.958	-0.266	-0.931
TCEB3	Cluster1	brown	0.963	0.908	0.944	0.689	0.964	-0.275	-0.919
ICMT	Cluster1	brown	0.963	0.893	0.942	0.663	0.934	-0.279	-0.892
GON7	Cluster1	brown	0.951	0.883	0.925	0.672	0.91	-0.316	-0.866
GABARAPL2	Cluster1	brown	0.961	0.927	0.928	0.649	0.95	-0.229	-0.93
HEATR3	Cluster1	brown	0.971	0.932	0.929	0.59	0.924	-0.196	-0.913
VMA21	Cluster1	brown	0.974	0.946	0.92	0.564	0.904	-0.192	-0.897
MTMR4	Cluster1	brown	0.972	0.93	0.941	0.653	0.953	-0.24	-0.932
LSG1	Cluster1	brown	0.964	0.944	0.92	0.619	0.938	-0.218	-0.938
PRPS1	Cluster1	brown	0.973	0.938	0.935	0.627	0.942	-0.241	-0.929
YWHAZ	Cluster1	brown	0.974	0.925	0.948	0.695	0.964	-0.289	-0.926
JKAMP	Cluster1	brown	0.963	0.941	0.912	0.603	0.916	-0.219	-0.924
TMEM256	Cluster1	brown	0.932	0.855	0.912	0.607	0.879	-0.258	-0.843
HSPA13	Cluster1	brown	0.966	0.934	0.913	0.579	0.895	-0.223	-0.88
FAM120AOS	Cluster1	brown	0.961	0.926	0.925	0.647	0.94	-0.233	-0.923
CXXC1	Cluster1	brown	0.95	0.917	0.922	0.656	0.958	-0.246	-0.947
SSR3	Cluster1	brown	0.964	0.927	0.919	0.58	0.908	-0.2	-0.885
TMEM230	Cluster1	brown	0.981	0.929	0.949	0.647	0.945	-0.249	-0.914
RPL24	Cluster1	brown	0.93	0.914	0.868	0.495	0.843	-0.13	-0.852
ECD	Cluster1	brown	0.96	0.939	0.915	0.621	0.935	-0.188	-0.934
PPCS	Cluster1	brown	0.982	0.93	0.948	0.646	0.942	-0.256	-0.921
EI24	Cluster1	brown	0.969	0.938	0.925	0.602	0.923	-0.197	-0.914
TM9SF2	Cluster1	brown	0.959	0.926	0.914	0.566	0.91	-0.189	-0.906
MRPL30	Cluster1	brown	0.967	0.933	0.917	0.577	0.907	-0.203	-0.893
EIF4E	Cluster1	brown	0.957	0.933	0.901	0.599	0.898	-0.219	-0.893
ENOPH1	Cluster1	brown	0.962	0.929	0.921	0.6	0.916	-0.226	-0.903
GOLPH3	Cluster1	brown	0.972	0.947	0.918	0.564	0.914	-0.183	-0.906
ABCF3	Cluster1	brown	0.96	0.926	0.927	0.641	0.949	-0.223	-0.925
CRCP	Cluster1	brown	0.951	0.936	0.902	0.586	0.926	-0.176	-0.909
SS18L2	Cluster1	brown	0.951	0.905	0.912	0.61	0.892	-0.274	-0.872
MTCH1	Cluster1	brown	0.956	0.932	0.915	0.586	0.925	-0.189	-0.919
RBM18	Cluster1	brown	0.965	0.939	0.916	0.605	0.916	-0.22	-0.915
HIST1H2AE	Cluster1	brown	0.892	0.765	0.907	0.682	0.864	-0.369	-0.754
DESI2	Cluster1	brown	0.976	0.955	0.926	0.603	0.93	-0.198	-0.923
CCDC43	Cluster1	brown	0.94	0.93	0.873	0.508	0.864	-0.135	-0.889
CDC26	Cluster1	brown	0.948	0.916	0.9	0.581	0.892	-0.213	-0.882
PRKAR2A	Cluster1	brown	0.962	0.937	0.921	0.596	0.941	-0.184	-0.939
MBD2	Cluster1	brown	0.964	0.898	0.948	0.714	0.953	-0.307	-0.909
ATP6V0A2	Cluster1	brown	0.961	0.93	0.918	0.633	0.929	-0.221	-0.918
COX7A2L	Cluster1	brown	0.965	0.936	0.914	0.576	0.909	-0.179	-0.897
FAM96A	Cluster1	brown	0.963	0.917	0.922	0.616	0.91	-0.22	-0.892
HIST1H4H	Cluster1	brown	0.907	0.833	0.88	0.578	0.844	-0.224	-0.792
ARPC1A	Cluster1	brown	0.956	0.914	0.922	0.625	0.931	-0.219	-0.912
EIF1AY	Cluster1	brown	0.933	0.914	0.879	0.59	0.869	-0.24	-0.877
FBXO7	Cluster1	brown	0.972	0.947	0.93	0.622	0.942	-0.202	-0.929
RPL23	Cluster1	brown	0.938	0.917	0.879	0.514	0.855	-0.139	-0.859
POLA1	Cluster1	brown	0.96	0.918	0.924	0.635	0.932	-0.229	-0.903
EMC3	Cluster1	brown	0.952	0.899	0.916	0.628	0.908	-0.229	-0.877
KIAA1191	Cluster1	brown	0.959	0.935	0.913	0.6	0.931	-0.175	-0.918
BLOC1S2	Cluster1	brown	0.925	0.908	0.863	0.535	0.854	-0.177	-0.864
MAF1	Cluster1	brown	0.956	0.911	0.922	0.598	0.916	-0.215	-0.889
BUD13	Cluster1	brown	0.944	0.877	0.919	0.638	0.901	-0.289	-0.865
RPL7A	Cluster1	brown	0.943	0.911	0.894	0.531	0.874	-0.152	-0.867
ATAD2	Cluster1	brown	0.954	0.921	0.916	0.645	0.929	-0.244	-0.907
MAT2A	Cluster1	brown	0.953	0.93	0.919	0.65	0.945	-0.214	-0.932
RRP1B	Cluster1	brown	0.956	0.928	0.916	0.595	0.927	-0.195	-0.912
DCTN4	Cluster1	brown	0.954	0.913	0.922	0.635	0.935	-0.223	-0.921
C5orf22	Cluster1	brown	0.953	0.925	0.908	0.605	0.911	-0.22	-0.907
NUDT5	Cluster1	brown	0.96	0.898	0.942	0.692	0.944	-0.313	-0.905
RBM22	Cluster1	brown	0.967	0.937	0.925	0.619	0.936	-0.215	-0.921
TMEM251	Cluster1	brown	0.92	0.877	0.875	0.567	0.85	-0.231	-0.833
MLX	Cluster1	brown	0.956	0.891	0.942	0.684	0.952	-0.271	-0.9
ADNP2	Cluster1	brown	0.955	0.928	0.917	0.615	0.935	-0.211	-0.915
SH3BGRL	Cluster1	brown	0.934	0.923	0.872	0.514	0.87	-0.13	-0.884
BTBD1	Cluster1	brown	0.975	0.942	0.931	0.631	0.927	-0.236	-0.913
EIF4A3	Cluster1	brown	0.966	0.908	0.936	0.642	0.931	-0.23	-0.899
AMD1	Cluster1	brown	0.968	0.942	0.917	0.618	0.916	-0.201	-0.908
RPL15	Cluster1	brown	0.94	0.919	0.885	0.508	0.873	-0.115	-0.876
SYAP1	Cluster1	brown	0.97	0.941	0.92	0.588	0.919	-0.185	-0.911
BRIX1	Cluster1	brown	0.963	0.934	0.915	0.608	0.907	-0.234	-0.906
RPS17	Cluster1	brown	0.918	0.85	0.892	0.576	0.859	-0.218	-0.816
CASP3	Cluster1	brown	0.956	0.94	0.895	0.561	0.889	-0.18	-0.894
PRCP	Cluster1	brown	0.897	0.838	0.862	0.574	0.835	-0.213	-0.82
GTF3A	Cluster1	brown	0.94	0.888	0.902	0.589	0.882	-0.218	-0.844
RPL12	Cluster1	brown	0.916	0.857	0.883	0.556	0.853	-0.189	-0.834
PGRMC1	Cluster1	brown	0.94	0.923	0.881	0.504	0.87	-0.116	-0.876
RPSA	Cluster1	brown	0.92	0.899	0.864	0.491	0.84	-0.113	-0.842
RPS5	Cluster1	brown	0.893	0.853	0.852	0.498	0.819	-0.146	-0.816
RPS7	Cluster1	brown	0.927	0.911	0.863	0.472	0.841	-0.091	-0.848
RPLP0	Cluster1	brown	0.942	0.873	0.916	0.59	0.884	-0.212	-0.855
RPL29	Cluster1	brown	0.839	0.814	0.779	0.41	0.738	-0.071	-0.738
BTN3A1	Cluster2	blue	0.9	0.89	0.861	0.592	0.885	-0.281	-0.895
SCLT1	Cluster2	blue	0.935	0.929	0.875	0.538	0.884	-0.18	-0.902
RHOH	Cluster2	blue	0.923	0.918	0.876	0.575	0.894	-0.215	-0.921
KDM7A	Cluster2	blue	0.918	0.934	0.864	0.574	0.901	-0.194	-0.942
BMT2	Cluster2	blue	0.941	0.929	0.89	0.594	0.898	-0.228	-0.903
PIK3CD	Cluster2	blue	0.92	0.91	0.886	0.603	0.93	-0.237	-0.921
TAF11	Cluster2	blue	0.942	0.937	0.888	0.579	0.908	-0.186	-0.919
FBXO18	Cluster2	blue	0.961	0.944	0.923	0.641	0.953	-0.239	-0.945
GNPTAB	Cluster2	blue	0.914	0.915	0.868	0.566	0.908	-0.201	-0.928
WDR89	Cluster2	blue	0.945	0.942	0.878	0.53	0.868	-0.19	-0.887
SNN	Cluster2	blue	0.885	0.884	0.841	0.516	0.868	-0.165	-0.894
SAMD9	Cluster2	blue	0.875	0.872	0.819	0.544	0.822	-0.239	-0.823
ST3GAL1	Cluster2	blue	0.95	0.924	0.918	0.629	0.946	-0.255	-0.941
EIF2AK3	Cluster2	blue	0.968	0.952	0.917	0.609	0.929	-0.224	-0.924
TNFAIP8	Cluster2	blue	0.966	0.945	0.919	0.633	0.923	-0.255	-0.931
ZBTB1	Cluster2	blue	0.967	0.958	0.916	0.621	0.935	-0.242	-0.938
SUN2	Cluster2	blue	0.878	0.908	0.815	0.479	0.865	-0.132	-0.895
SPATA13	Cluster2	blue	0.932	0.929	0.88	0.603	0.91	-0.24	-0.91
MKRN1	Cluster2	blue	0.949	0.939	0.905	0.61	0.931	-0.22	-0.939
CLINT1	Cluster2	blue	0.972	0.948	0.933	0.657	0.954	-0.258	-0.949
GNPNAT1	Cluster2	blue	0.93	0.926	0.878	0.578	0.895	-0.199	-0.904
FAR1	Cluster2	blue	0.933	0.928	0.888	0.632	0.922	-0.236	-0.942
RAP1B	Cluster2	blue	0.981	0.959	0.934	0.637	0.946	-0.25	-0.94
KHNYN	Cluster2	blue	0.972	0.967	0.918	0.602	0.941	-0.204	-0.948
DPM1	Cluster2	blue	0.965	0.95	0.908	0.593	0.905	-0.213	-0.921
UBAC2	Cluster2	blue	0.952	0.951	0.895	0.543	0.916	-0.152	-0.926
COQ7	Cluster2	blue	0.92	0.903	0.871	0.575	0.887	-0.197	-0.904
WTAP	Cluster2	blue	0.971	0.965	0.91	0.577	0.915	-0.194	-0.929
OXSM	Cluster2	blue	0.853	0.881	0.785	0.497	0.82	-0.137	-0.855
EID1	Cluster2	blue	0.974	0.955	0.918	0.567	0.914	-0.197	-0.934
VPS54	Cluster2	blue	0.947	0.957	0.884	0.565	0.902	-0.174	-0.924
TSN	Cluster2	blue	0.984	0.963	0.932	0.595	0.934	-0.208	-0.941
WHAMM	Cluster2	blue	0.905	0.918	0.852	0.57	0.89	-0.185	-0.901
RBM23	Cluster2	blue	0.967	0.952	0.918	0.605	0.939	-0.217	-0.937
AP3M2	Cluster2	blue	0.9	0.921	0.828	0.49	0.851	-0.123	-0.903
UTP3	Cluster2	blue	0.924	0.942	0.856	0.526	0.889	-0.127	-0.931
TMEM167B	Cluster2	blue	0.981	0.959	0.928	0.603	0.931	-0.214	-0.932
WAC-AS1	Cluster2	blue	0.882	0.88	0.838	0.563	0.875	-0.19	-0.893
RAB3GAP1	Cluster2	blue	0.966	0.962	0.907	0.579	0.915	-0.182	-0.93
CACUL1	Cluster2	blue	0.958	0.953	0.903	0.576	0.925	-0.175	-0.947
DHRS7	Cluster2	blue	0.951	0.937	0.897	0.565	0.912	-0.204	-0.903
DUSP22	Cluster2	blue	0.866	0.899	0.807	0.504	0.861	-0.14	-0.9
CASP10	Cluster2	blue	0.912	0.896	0.861	0.528	0.866	-0.152	-0.875
COG4	Cluster2	blue	0.915	0.914	0.858	0.522	0.88	-0.132	-0.89
NAA25	Cluster2	blue	0.94	0.934	0.89	0.628	0.914	-0.228	-0.919
ITGA4	Cluster2	blue	0.861	0.899	0.791	0.449	0.82	-0.146	-0.875
ANKMY2	Cluster2	blue	0.892	0.895	0.836	0.507	0.85	-0.169	-0.858
BCAS2	Cluster2	blue	0.945	0.944	0.878	0.558	0.885	-0.194	-0.91
ARIH2	Cluster2	blue	0.962	0.972	0.9	0.564	0.931	-0.158	-0.96
VPS41	Cluster2	blue	0.957	0.943	0.903	0.564	0.908	-0.184	-0.917
ZNF641	Cluster2	blue	0.902	0.945	0.829	0.475	0.879	-0.096	-0.944
FAM102B	Cluster2	blue	0.95	0.93	0.909	0.628	0.932	-0.247	-0.933
SELL	Cluster2	blue	0.876	0.896	0.806	0.461	0.822	-0.108	-0.838
LDAH	Cluster2	blue	0.941	0.933	0.899	0.619	0.937	-0.203	-0.94
IMPACT	Cluster2	blue	0.945	0.928	0.894	0.566	0.896	-0.202	-0.908
PDHB	Cluster2	blue	0.975	0.96	0.924	0.597	0.932	-0.207	-0.931
SKIV2L2	Cluster2	blue	0.976	0.961	0.922	0.597	0.929	-0.209	-0.947
PRMT6	Cluster2	blue	0.945	0.928	0.9	0.597	0.92	-0.23	-0.915
TMEM87A	Cluster2	blue	0.977	0.955	0.924	0.605	0.925	-0.217	-0.925
RNF11	Cluster2	blue	0.974	0.955	0.921	0.588	0.927	-0.2	-0.917
CEP135	Cluster2	blue	0.904	0.944	0.828	0.521	0.868	-0.129	-0.925
IBTK	Cluster2	blue	0.974	0.952	0.92	0.609	0.918	-0.226	-0.92
GRK2	Cluster2	blue	0.944	0.92	0.914	0.612	0.949	-0.234	-0.937
RPS6KC1	Cluster2	blue	0.964	0.951	0.913	0.594	0.929	-0.193	-0.937
TRIM56	Cluster2	blue	0.925	0.935	0.879	0.612	0.934	-0.199	-0.95
CPSF2	Cluster2	blue	0.977	0.963	0.925	0.592	0.936	-0.19	-0.944
NUPL2	Cluster2	blue	0.952	0.928	0.907	0.618	0.91	-0.244	-0.915
CRYBG3	Cluster2	blue	0.913	0.904	0.864	0.577	0.889	-0.173	-0.913
IWS1	Cluster2	blue	0.957	0.953	0.906	0.609	0.936	-0.198	-0.949
ST6GAL1	Cluster2	blue	0.935	0.92	0.89	0.593	0.915	-0.222	-0.893
GNAI3	Cluster2	blue	0.967	0.956	0.909	0.572	0.917	-0.185	-0.935
ARFRP1	Cluster2	blue	0.922	0.93	0.874	0.595	0.922	-0.176	-0.94
SRSF7	Cluster2	blue	0.952	0.953	0.896	0.586	0.91	-0.189	-0.937
LAMTOR3	Cluster2	blue	0.952	0.949	0.887	0.55	0.89	-0.179	-0.916
TOR1AIP1	Cluster2	blue	0.972	0.963	0.917	0.593	0.938	-0.188	-0.947
ETFDH	Cluster2	blue	0.922	0.922	0.859	0.522	0.872	-0.137	-0.901
GORAB	Cluster2	blue	0.923	0.92	0.87	0.605	0.892	-0.22	-0.889
RNF6	Cluster2	blue	0.963	0.95	0.908	0.594	0.914	-0.218	-0.928
SCYL2	Cluster2	blue	0.973	0.961	0.918	0.596	0.928	-0.202	-0.934
LCK	Cluster2	blue	0.899	0.902	0.841	0.489	0.853	-0.163	-0.866
USP19	Cluster2	blue	0.943	0.933	0.902	0.59	0.943	-0.175	-0.943
PGBD4	Cluster2	blue	0.875	0.91	0.801	0.473	0.832	-0.099	-0.884
STX17	Cluster2	blue	0.885	0.935	0.81	0.51	0.866	-0.108	-0.923
FAM107B	Cluster2	blue	0.93	0.918	0.895	0.63	0.932	-0.233	-0.945
GTF3C3	Cluster2	blue	0.957	0.971	0.886	0.534	0.902	-0.13	-0.936
CLEC2D	Cluster2	blue	0.853	0.913	0.767	0.439	0.805	-0.12	-0.88
PRPF40A	Cluster2	blue	0.973	0.969	0.916	0.592	0.928	-0.185	-0.948
PBX2	Cluster2	blue	0.942	0.93	0.905	0.618	0.945	-0.217	-0.959
IER3IP1	Cluster2	blue	0.95	0.929	0.892	0.56	0.874	-0.212	-0.887
C6orf62	Cluster2	blue	0.968	0.969	0.91	0.579	0.937	-0.172	-0.944
SMU1	Cluster2	blue	0.978	0.959	0.924	0.574	0.923	-0.188	-0.919
PYCR2	Cluster2	blue	0.923	0.921	0.875	0.554	0.905	-0.141	-0.913
VPS29	Cluster2	blue	0.961	0.947	0.913	0.603	0.92	-0.209	-0.935
PRMT3	Cluster2	blue	0.921	0.934	0.857	0.546	0.889	-0.137	-0.91
NCBP2	Cluster2	blue	0.979	0.963	0.926	0.607	0.935	-0.209	-0.943
2018-09-02	Cluster2	blue	0.981	0.953	0.935	0.604	0.94	-0.201	-0.947
OSER1	Cluster2	blue	0.966	0.945	0.914	0.57	0.919	-0.176	-0.926
RECQL	Cluster2	blue	0.964	0.954	0.905	0.585	0.906	-0.217	-0.917
SEL1L	Cluster2	blue	0.981	0.952	0.937	0.634	0.945	-0.237	-0.935
TMEM126B	Cluster2	blue	0.952	0.939	0.889	0.539	0.873	-0.182	-0.888
DSCR3	Cluster2	blue	0.973	0.953	0.926	0.594	0.941	-0.185	-0.936
MRPS9	Cluster2	blue	0.967	0.959	0.909	0.581	0.919	-0.184	-0.917
TBL1XR1	Cluster2	blue	0.965	0.976	0.898	0.56	0.92	-0.164	-0.948
RABL3	Cluster2	blue	0.944	0.941	0.888	0.583	0.906	-0.181	-0.924
NCOA3	Cluster2	blue	0.949	0.948	0.901	0.625	0.94	-0.204	-0.952
ZCCHC9	Cluster2	blue	0.94	0.942	0.872	0.545	0.877	-0.162	-0.904
C4orf3	Cluster2	blue	0.972	0.965	0.907	0.547	0.905	-0.167	-0.926
TMEM19	Cluster2	blue	0.949	0.955	0.88	0.512	0.888	-0.136	-0.912
C1orf109	Cluster2	blue	0.932	0.912	0.881	0.569	0.887	-0.206	-0.899
GRSF1	Cluster2	blue	0.982	0.954	0.937	0.635	0.94	-0.234	-0.928
CTCF	Cluster2	blue	0.935	0.925	0.895	0.592	0.935	-0.197	-0.946
ACBD3	Cluster2	blue	0.973	0.961	0.911	0.563	0.912	-0.179	-0.918
NBR1	Cluster2	blue	0.956	0.963	0.896	0.546	0.922	-0.127	-0.953
CERKL	Cluster2	blue	0.835	0.887	0.756	0.395	0.787	-0.085	-0.86
ZNF24	Cluster2	blue	0.962	0.978	0.89	0.547	0.907	-0.149	-0.939
IMPA1	Cluster2	blue	0.951	0.936	0.896	0.576	0.904	-0.188	-0.91
NAXD	Cluster2	blue	0.924	0.917	0.883	0.605	0.919	-0.202	-0.928
YME1L1	Cluster2	blue	0.982	0.968	0.923	0.585	0.926	-0.193	-0.933
PPP1CB	Cluster2	blue	0.973	0.972	0.915	0.584	0.933	-0.174	-0.953
EXOC2	Cluster2	blue	0.955	0.947	0.905	0.61	0.93	-0.228	-0.93
TSR2	Cluster2	blue	0.952	0.928	0.907	0.6	0.917	-0.215	-0.91
SRSF6	Cluster2	blue	0.96	0.954	0.913	0.624	0.939	-0.198	-0.95
PHF6	Cluster2	blue	0.975	0.949	0.933	0.637	0.94	-0.236	-0.929
DHX15	Cluster2	blue	0.98	0.949	0.94	0.657	0.945	-0.249	-0.933
NFE2L2	Cluster2	blue	0.889	0.911	0.834	0.58	0.885	-0.156	-0.923
FBXO34	Cluster2	blue	0.969	0.956	0.917	0.61	0.937	-0.21	-0.941
SRP9	Cluster2	blue	0.966	0.959	0.903	0.558	0.897	-0.19	-0.918
IL16	Cluster2	blue	0.864	0.926	0.778	0.395	0.822	-0.026	-0.885
EXOSC10	Cluster2	blue	0.936	0.933	0.887	0.574	0.923	-0.185	-0.929
ILKAP	Cluster2	blue	0.943	0.942	0.891	0.573	0.923	-0.168	-0.93
SLC30A6	Cluster2	blue	0.977	0.958	0.924	0.597	0.931	-0.202	-0.934
MAGOHB	Cluster2	blue	0.875	0.869	0.82	0.564	0.825	-0.203	-0.852
IFNAR1	Cluster2	blue	0.925	0.943	0.859	0.516	0.888	-0.115	-0.922
MIR142	Cluster2	blue	0.828	0.882	0.76	0.483	0.825	-0.136	-0.885
MRPL19	Cluster2	blue	0.962	0.945	0.918	0.632	0.941	-0.222	-0.946
GLS	Cluster2	blue	0.968	0.945	0.927	0.65	0.934	-0.259	-0.926
FAM192A	Cluster2	blue	0.977	0.963	0.924	0.604	0.938	-0.206	-0.936
HDAC2	Cluster2	blue	0.939	0.946	0.886	0.611	0.928	-0.187	-0.951
BTBD10	Cluster2	blue	0.953	0.961	0.89	0.549	0.915	-0.138	-0.934
NMD3	Cluster2	blue	0.964	0.969	0.9	0.565	0.916	-0.16	-0.943
VTI1A	Cluster2	blue	0.931	0.931	0.884	0.617	0.93	-0.195	-0.941
NSUN3	Cluster2	blue	0.92	0.936	0.859	0.577	0.898	-0.168	-0.926
DDX3X	Cluster2	blue	0.98	0.972	0.923	0.602	0.936	-0.194	-0.944
MPC2	Cluster2	blue	0.94	0.916	0.889	0.576	0.906	-0.187	-0.885
STAM2	Cluster2	blue	0.976	0.958	0.929	0.615	0.942	-0.223	-0.943
PARN	Cluster2	blue	0.96	0.967	0.894	0.548	0.918	-0.144	-0.943
UFM1	Cluster2	blue	0.961	0.959	0.895	0.563	0.894	-0.184	-0.912
CDKAL1	Cluster2	blue	0.964	0.952	0.911	0.572	0.921	-0.183	-0.936
PAG1	Cluster2	blue	0.919	0.952	0.856	0.554	0.91	-0.157	-0.942
CCDC117	Cluster2	blue	0.959	0.964	0.893	0.531	0.907	-0.129	-0.928
EXOC3	Cluster2	blue	0.92	0.921	0.869	0.526	0.905	-0.119	-0.936
C7orf73	Cluster2	blue	0.914	0.935	0.852	0.528	0.898	-0.105	-0.939
NAT9	Cluster2	blue	0.909	0.909	0.866	0.612	0.915	-0.204	-0.939
MRGBP	Cluster2	blue	0.924	0.92	0.869	0.545	0.891	-0.164	-0.905
TXNDC9	Cluster2	blue	0.961	0.941	0.903	0.589	0.895	-0.222	-0.897
NUCKS1	Cluster2	blue	0.968	0.968	0.909	0.567	0.925	-0.168	-0.942
HMGN3	Cluster2	blue	0.899	0.936	0.817	0.491	0.84	-0.117	-0.901
COPS5	Cluster2	blue	0.92	0.957	0.839	0.504	0.873	-0.098	-0.925
EXOC7	Cluster2	blue	0.938	0.937	0.891	0.589	0.936	-0.179	-0.943
MAGED2	Cluster2	blue	0.959	0.946	0.906	0.564	0.914	-0.187	-0.914
BLOC1S5	Cluster2	blue	0.956	0.964	0.886	0.53	0.893	-0.141	-0.921
RFWD2	Cluster2	blue	0.979	0.955	0.936	0.628	0.945	-0.221	-0.93
E2F5	Cluster2	blue	0.796	0.865	0.702	0.39	0.732	-0.063	-0.809
TNPO1	Cluster2	blue	0.983	0.96	0.933	0.622	0.939	-0.228	-0.931
BLOC1S6	Cluster2	blue	0.946	0.968	0.87	0.512	0.888	-0.12	-0.938
OPA1	Cluster2	blue	0.963	0.969	0.897	0.562	0.915	-0.155	-0.948
TMEM30A	Cluster2	blue	0.971	0.965	0.918	0.598	0.941	-0.187	-0.956
MORC3	Cluster2	blue	0.947	0.964	0.871	0.505	0.881	-0.109	-0.907
DUS1L	Cluster2	blue	0.911	0.903	0.875	0.597	0.923	-0.185	-0.932
MATR3	Cluster2	blue	0.975	0.979	0.906	0.546	0.911	-0.156	-0.931
NFU1	Cluster2	blue	0.937	0.911	0.885	0.562	0.889	-0.183	-0.887
AP1G1	Cluster2	blue	0.95	0.95	0.903	0.614	0.947	-0.182	-0.953
SCFD1	Cluster2	blue	0.949	0.959	0.882	0.559	0.9	-0.155	-0.929
MLLT6	Cluster2	blue	0.897	0.897	0.865	0.617	0.933	-0.21	-0.934
SRBD1	Cluster2	blue	0.96	0.95	0.899	0.557	0.907	-0.164	-0.904
C11orf58	Cluster2	blue	0.976	0.963	0.918	0.594	0.923	-0.191	-0.932
APMAP	Cluster2	blue	0.839	0.874	0.766	0.385	0.808	-0.059	-0.854
UBE2V2	Cluster2	blue	0.966	0.946	0.911	0.583	0.905	-0.206	-0.917
RBBP7	Cluster2	blue	0.977	0.961	0.925	0.587	0.938	-0.189	-0.939
CHMP2B	Cluster2	blue	0.977	0.954	0.921	0.578	0.916	-0.197	-0.918
MBNL1	Cluster2	blue	0.96	0.971	0.897	0.568	0.915	-0.17	-0.94
ACP1	Cluster2	blue	0.972	0.957	0.917	0.598	0.924	-0.209	-0.93
FAM111A	Cluster2	blue	0.935	0.961	0.871	0.563	0.916	-0.136	-0.947
MKKS	Cluster2	blue	0.89	0.903	0.831	0.543	0.865	-0.148	-0.888
SEC11A	Cluster2	blue	0.971	0.949	0.914	0.581	0.912	-0.18	-0.921
RAB2A	Cluster2	blue	0.97	0.961	0.914	0.582	0.928	-0.176	-0.938
NCOA1	Cluster2	blue	0.916	0.948	0.849	0.521	0.902	-0.129	-0.937
HEATR1	Cluster2	blue	0.966	0.949	0.923	0.627	0.938	-0.222	-0.936
FEZ2	Cluster2	blue	0.85	0.873	0.786	0.477	0.815	-0.115	-0.866
ZNF140	Cluster2	blue	0.93	0.942	0.866	0.554	0.887	-0.153	-0.918
RNF145	Cluster2	blue	0.953	0.975	0.882	0.545	0.913	-0.121	-0.946
MICU2	Cluster2	blue	0.962	0.966	0.893	0.551	0.905	-0.159	-0.926
NUP54	Cluster2	blue	0.968	0.956	0.905	0.545	0.895	-0.169	-0.913
CD28	Cluster2	blue	0.874	0.935	0.782	0.398	0.81	-0.062	-0.884
FUBP1	Cluster2	blue	0.948	0.963	0.887	0.575	0.913	-0.157	-0.941
GNPAT	Cluster2	blue	0.979	0.959	0.927	0.59	0.933	-0.204	-0.936
SNORA12	Cluster2	blue	0.917	0.898	0.87	0.575	0.874	-0.192	-0.866
IST1	Cluster2	blue	0.985	0.959	0.939	0.594	0.941	-0.198	-0.932
METTL6	Cluster2	blue	0.854	0.894	0.766	0.397	0.779	-0.048	-0.832
WDR82	Cluster2	blue	0.965	0.964	0.903	0.542	0.911	-0.152	-0.927
MORF4L1	Cluster2	blue	0.983	0.957	0.941	0.628	0.951	-0.217	-0.946
TMBIM4	Cluster2	blue	0.954	0.954	0.89	0.544	0.908	-0.134	-0.93
CLEC2B	Cluster2	blue	0.921	0.928	0.847	0.504	0.841	-0.175	-0.858
SLC30A7	Cluster2	blue	0.971	0.971	0.912	0.583	0.93	-0.173	-0.944
SNX2	Cluster2	blue	0.912	0.916	0.848	0.502	0.855	-0.144	-0.889
FBXW11	Cluster2	blue	0.984	0.965	0.934	0.616	0.946	-0.201	-0.943
MIOS	Cluster2	blue	0.946	0.953	0.883	0.554	0.899	-0.163	-0.923
AFTPH	Cluster2	blue	0.976	0.951	0.925	0.62	0.927	-0.23	-0.922
KCTD18	Cluster2	blue	0.914	0.938	0.842	0.508	0.867	-0.111	-0.914
ARL6IP6	Cluster2	blue	0.95	0.933	0.901	0.599	0.915	-0.233	-0.916
CSE1L	Cluster2	blue	0.979	0.956	0.927	0.593	0.923	-0.198	-0.93
DDX18	Cluster2	blue	0.971	0.969	0.906	0.555	0.906	-0.161	-0.928
UBR2	Cluster2	blue	0.973	0.972	0.912	0.593	0.935	-0.184	-0.944
SNX19	Cluster2	blue	0.904	0.931	0.844	0.533	0.901	-0.079	-0.919
ZNF106	Cluster2	blue	0.918	0.931	0.867	0.57	0.922	-0.139	-0.95
SETX	Cluster2	blue	0.949	0.971	0.878	0.531	0.905	-0.128	-0.939
SH3BP5L	Cluster2	blue	0.929	0.933	0.876	0.547	0.913	-0.158	-0.929
NUP107	Cluster2	blue	0.97	0.951	0.92	0.612	0.922	-0.228	-0.927
TMEM167A	Cluster2	blue	0.968	0.963	0.904	0.552	0.903	-0.155	-0.923
MSANTD4	Cluster2	blue	0.964	0.962	0.906	0.579	0.926	-0.194	-0.938
FAM126A	Cluster2	blue	0.912	0.927	0.849	0.513	0.878	-0.132	-0.897
FIG4	Cluster2	blue	0.935	0.943	0.87	0.519	0.897	-0.111	-0.93
WDR36	Cluster2	blue	0.982	0.963	0.927	0.578	0.922	-0.182	-0.927
RBBP4	Cluster2	blue	0.977	0.97	0.924	0.595	0.947	-0.18	-0.956
KLHL22	Cluster2	blue	0.888	0.911	0.836	0.553	0.889	-0.152	-0.914
ZNF32	Cluster2	blue	0.93	0.921	0.876	0.557	0.881	-0.172	-0.878
GIT2	Cluster2	blue	0.895	0.915	0.848	0.568	0.916	-0.141	-0.95
HSPA14	Cluster2	blue	0.966	0.953	0.911	0.594	0.92	-0.185	-0.92
TRIM44	Cluster2	blue	0.948	0.965	0.884	0.546	0.918	-0.136	-0.935
FKBP14	Cluster2	blue	0.742	0.811	0.648	0.321	0.679	0.004	-0.759
HNRNPU	Cluster2	blue	0.978	0.97	0.927	0.603	0.946	-0.186	-0.95
FASTKD5	Cluster2	blue	0.968	0.952	0.916	0.611	0.931	-0.204	-0.924
ZC3H15	Cluster2	blue	0.971	0.958	0.914	0.601	0.916	-0.212	-0.924
TBC1D23	Cluster2	blue	0.954	0.955	0.888	0.576	0.895	-0.181	-0.916
SEC23A	Cluster2	blue	0.982	0.964	0.925	0.58	0.923	-0.178	-0.921
BSDC1	Cluster2	blue	0.947	0.955	0.89	0.569	0.93	-0.138	-0.952
SNW1	Cluster2	blue	0.974	0.972	0.909	0.556	0.919	-0.152	-0.939
ARMCX3	Cluster2	blue	0.948	0.95	0.886	0.547	0.905	-0.132	-0.918
ATF1	Cluster2	blue	0.924	0.961	0.835	0.448	0.856	-0.051	-0.91
AP3B1	Cluster2	blue	0.961	0.956	0.906	0.576	0.928	-0.173	-0.941
NCK1	Cluster2	blue	0.934	0.946	0.861	0.489	0.865	-0.118	-0.908
GCDH	Cluster2	blue	0.901	0.894	0.856	0.568	0.886	-0.183	-0.901
DDX1	Cluster2	blue	0.957	0.957	0.902	0.6	0.929	-0.178	-0.939
MEPCE	Cluster2	blue	0.947	0.93	0.904	0.583	0.929	-0.193	-0.915
MARK3	Cluster2	blue	0.95	0.963	0.89	0.579	0.931	-0.146	-0.952
CDC5L	Cluster2	blue	0.976	0.96	0.921	0.593	0.927	-0.197	-0.934
LCP2	Cluster2	blue	0.89	0.896	0.857	0.629	0.919	-0.216	-0.93
TBCC	Cluster2	blue	0.938	0.959	0.864	0.498	0.89	-0.11	-0.921
SLC30A9	Cluster2	blue	0.932	0.961	0.854	0.516	0.88	-0.113	-0.93
TPRKB	Cluster2	blue	0.931	0.918	0.87	0.553	0.863	-0.195	-0.873
OTULIN	Cluster2	blue	0.937	0.971	0.866	0.547	0.916	-0.109	-0.957
ERLIN2	Cluster2	blue	0.935	0.951	0.861	0.471	0.878	-0.072	-0.916
ANAPC5	Cluster2	blue	0.976	0.965	0.924	0.588	0.938	-0.186	-0.947
GGCX	Cluster2	blue	0.93	0.933	0.874	0.578	0.909	-0.144	-0.931
BRCC3	Cluster2	blue	0.931	0.934	0.877	0.579	0.911	-0.186	-0.922
FLCN	Cluster2	blue	0.92	0.935	0.859	0.519	0.899	-0.106	-0.929
EIF3A	Cluster2	blue	0.969	0.958	0.922	0.614	0.951	-0.19	-0.96
CLNS1A	Cluster2	blue	0.953	0.956	0.881	0.512	0.877	-0.122	-0.901
HMGN4	Cluster2	blue	0.978	0.955	0.931	0.613	0.934	-0.232	-0.929
ELMOD3	Cluster2	blue	0.89	0.919	0.824	0.532	0.874	-0.127	-0.919
CAPN10	Cluster2	blue	0.901	0.928	0.842	0.538	0.896	-0.109	-0.931
PDCD10	Cluster2	blue	0.938	0.937	0.877	0.583	0.889	-0.2	-0.915
KDM5B	Cluster2	blue	0.908	0.941	0.838	0.535	0.892	-0.114	-0.928
GPR65	Cluster2	blue	0.903	0.92	0.833	0.468	0.842	-0.143	-0.891
LARP7	Cluster2	blue	0.897	0.93	0.819	0.496	0.842	-0.129	-0.901
GMFB	Cluster2	blue	0.97	0.951	0.913	0.585	0.907	-0.209	-0.913
EXOSC1	Cluster2	blue	0.947	0.923	0.895	0.556	0.889	-0.188	-0.884
2018-09-01	Cluster2	blue	0.928	0.924	0.883	0.557	0.906	-0.189	-0.922
SLC30A5	Cluster2	blue	0.971	0.967	0.907	0.558	0.911	-0.157	-0.918
PPP1R15B	Cluster2	blue	0.972	0.955	0.925	0.637	0.95	-0.217	-0.941
STK10	Cluster2	blue	0.892	0.906	0.847	0.531	0.907	-0.149	-0.918
C18orf21	Cluster2	blue	0.933	0.92	0.878	0.575	0.882	-0.19	-0.896
VHL	Cluster2	blue	0.957	0.976	0.882	0.499	0.902	-0.088	-0.935
PRKX	Cluster2	blue	0.949	0.952	0.894	0.569	0.921	-0.166	-0.934
FAM20B	Cluster2	blue	0.972	0.968	0.91	0.555	0.922	-0.159	-0.944
CELF1	Cluster2	blue	0.964	0.966	0.909	0.603	0.947	-0.165	-0.955
ANP32A	Cluster2	blue	0.959	0.951	0.908	0.566	0.931	-0.167	-0.949
HEATR5A	Cluster2	blue	0.925	0.921	0.867	0.525	0.884	-0.138	-0.911
METTL16	Cluster2	blue	0.915	0.938	0.851	0.547	0.898	-0.124	-0.929
TMEM41B	Cluster2	blue	0.921	0.956	0.836	0.458	0.854	-0.089	-0.893
VPS35	Cluster2	blue	0.973	0.967	0.911	0.535	0.913	-0.143	-0.925
KIAA0196	Cluster2	blue	0.942	0.943	0.891	0.56	0.921	-0.159	-0.935
PDIK1L	Cluster2	blue	0.935	0.968	0.854	0.476	0.869	-0.088	-0.921
RNF20	Cluster2	blue	0.961	0.962	0.891	0.516	0.893	-0.125	-0.905
SOCS4	Cluster2	blue	0.932	0.962	0.861	0.535	0.899	-0.13	-0.948
C1D	Cluster2	blue	0.861	0.883	0.783	0.474	0.787	-0.13	-0.826
PJA2	Cluster2	blue	0.961	0.979	0.895	0.556	0.926	-0.138	-0.957
LRPPRC	Cluster2	blue	0.967	0.967	0.909	0.584	0.93	-0.159	-0.943
USP16	Cluster2	blue	0.937	0.967	0.853	0.501	0.866	-0.115	-0.918
KDM5C	Cluster2	blue	0.918	0.916	0.882	0.622	0.944	-0.186	-0.937
EIF5	Cluster2	blue	0.974	0.96	0.923	0.614	0.936	-0.192	-0.934
ANAPC13	Cluster2	blue	0.89	0.895	0.823	0.458	0.827	-0.119	-0.864
HNRNPA0	Cluster2	blue	0.941	0.926	0.894	0.573	0.915	-0.175	-0.912
OCIAD1	Cluster2	blue	0.957	0.965	0.885	0.534	0.892	-0.14	-0.91
PABPN1	Cluster2	blue	0.95	0.932	0.91	0.622	0.936	-0.221	-0.933
E2F3	Cluster2	blue	0.89	0.899	0.846	0.591	0.899	-0.191	-0.912
SMARCC1	Cluster2	blue	0.949	0.945	0.899	0.576	0.935	-0.156	-0.938
NGDN	Cluster2	blue	0.949	0.934	0.89	0.567	0.886	-0.195	-0.906
HIVEP2	Cluster2	blue	0.842	0.906	0.77	0.483	0.844	-0.089	-0.905
WSB1	Cluster2	blue	0.93	0.963	0.857	0.514	0.894	-0.086	-0.938
RAB11A	Cluster2	blue	0.979	0.956	0.93	0.62	0.938	-0.218	-0.938
RNF14	Cluster2	blue	0.956	0.966	0.887	0.521	0.903	-0.111	-0.931
SNIP1	Cluster2	blue	0.947	0.945	0.883	0.548	0.899	-0.146	-0.908
ZBTB10	Cluster2	blue	0.896	0.95	0.811	0.482	0.85	-0.065	-0.91
MRPS21	Cluster2	blue	0.942	0.924	0.883	0.545	0.882	-0.15	-0.894
SNRK	Cluster2	blue	0.867	0.943	0.763	0.35	0.799	0.002	-0.877
UBTF	Cluster2	blue	0.906	0.924	0.851	0.513	0.901	-0.117	-0.926
VCPIP1	Cluster2	blue	0.952	0.96	0.891	0.564	0.915	-0.159	-0.939
ERMARD	Cluster2	blue	0.783	0.828	0.704	0.375	0.72	-0.056	-0.753
MAPK1	Cluster2	blue	0.945	0.954	0.89	0.582	0.935	-0.174	-0.945
TTI1	Cluster2	blue	0.932	0.941	0.878	0.571	0.919	-0.141	-0.941
ADSS	Cluster2	blue	0.962	0.962	0.905	0.597	0.927	-0.19	-0.94
C21orf91	Cluster2	blue	0.936	0.956	0.869	0.544	0.895	-0.163	-0.921
PPID	Cluster2	blue	0.952	0.943	0.896	0.559	0.901	-0.162	-0.912
C18orf25	Cluster2	blue	0.951	0.954	0.897	0.606	0.932	-0.177	-0.943
CD247	Cluster2	blue	0.799	0.866	0.7	0.293	0.725	0.016	-0.776
EXOC5	Cluster2	blue	0.972	0.963	0.914	0.594	0.925	-0.194	-0.937
SCOC	Cluster2	blue	0.925	0.927	0.852	0.511	0.838	-0.158	-0.874
CCM2	Cluster2	blue	0.832	0.917	0.734	0.33	0.797	0.028	-0.889
USP33	Cluster2	blue	0.942	0.979	0.853	0.457	0.863	-0.068	-0.915
MAN2A1	Cluster2	blue	0.927	0.972	0.836	0.439	0.853	-0.054	-0.916
YEATS4	Cluster2	blue	0.938	0.936	0.874	0.536	0.881	-0.128	-0.906
SSB	Cluster2	blue	0.956	0.957	0.891	0.558	0.896	-0.178	-0.923
PNPLA8	Cluster2	blue	0.968	0.956	0.909	0.586	0.908	-0.196	-0.925
AKIRIN1	Cluster2	blue	0.973	0.955	0.922	0.606	0.932	-0.194	-0.93
FANCF	Cluster2	blue	0.926	0.946	0.847	0.46	0.861	-0.081	-0.89
DCAF1	Cluster2	blue	0.924	0.921	0.883	0.621	0.938	-0.196	-0.943
SLU7	Cluster2	blue	0.955	0.968	0.883	0.537	0.896	-0.136	-0.928
TFIP11	Cluster2	blue	0.94	0.931	0.888	0.566	0.908	-0.199	-0.91
FNBP1	Cluster2	blue	0.912	0.922	0.863	0.543	0.917	-0.133	-0.945
SPTBN1	Cluster2	blue	0.827	0.886	0.749	0.381	0.8	-0.024	-0.862
MED29	Cluster2	blue	0.946	0.927	0.901	0.577	0.918	-0.194	-0.914
RP4-758J18.2	Cluster2	blue	0.94	0.949	0.877	0.538	0.903	-0.132	-0.925
DENR	Cluster2	blue	0.974	0.959	0.917	0.58	0.921	-0.185	-0.926
CUL4A	Cluster2	blue	0.977	0.965	0.926	0.595	0.944	-0.178	-0.946
PEBP1	Cluster2	blue	0.971	0.947	0.918	0.546	0.912	-0.167	-0.918
EXOC4	Cluster2	blue	0.937	0.947	0.874	0.532	0.907	-0.1	-0.926
ZHX1	Cluster2	blue	0.966	0.963	0.907	0.591	0.922	-0.175	-0.931
USPL1	Cluster2	blue	0.936	0.949	0.877	0.58	0.907	-0.161	-0.933
RNF219	Cluster2	blue	0.944	0.951	0.874	0.536	0.88	-0.162	-0.893
PIGC	Cluster2	blue	0.866	0.941	0.759	0.348	0.793	0.058	-0.873
KIAA0368	Cluster2	blue	0.972	0.946	0.931	0.649	0.946	-0.226	-0.928
CSTF2T	Cluster2	blue	0.974	0.958	0.92	0.583	0.925	-0.181	-0.93
GFPT1	Cluster2	blue	0.957	0.96	0.894	0.572	0.919	-0.142	-0.932
LZIC	Cluster2	blue	0.961	0.958	0.895	0.539	0.898	-0.157	-0.921
EID2	Cluster2	blue	0.886	0.91	0.807	0.422	0.807	-0.076	-0.855
FUBP3	Cluster2	blue	0.915	0.961	0.836	0.505	0.887	-0.072	-0.944
NUDT21	Cluster2	blue	0.971	0.969	0.903	0.545	0.904	-0.149	-0.922
DZIP3	Cluster2	blue	0.834	0.859	0.769	0.485	0.79	-0.18	-0.835
SNAPC5	Cluster2	blue	0.947	0.953	0.88	0.538	0.898	-0.14	-0.925
CRLF3	Cluster2	blue	0.898	0.959	0.796	0.373	0.813	-0.002	-0.886
CEBPG	Cluster2	blue	0.971	0.975	0.902	0.558	0.914	-0.15	-0.937
TRAPPC13	Cluster2	blue	0.949	0.947	0.89	0.581	0.897	-0.189	-0.918
TNPO3	Cluster2	blue	0.978	0.96	0.928	0.6	0.944	-0.19	-0.933
GBAS	Cluster2	blue	0.945	0.936	0.885	0.545	0.889	-0.144	-0.918
GPR180	Cluster2	blue	0.918	0.942	0.844	0.501	0.873	-0.101	-0.913
RRN3	Cluster2	blue	0.951	0.959	0.878	0.513	0.88	-0.127	-0.908
CUL5	Cluster2	blue	0.964	0.965	0.901	0.571	0.907	-0.165	-0.932
DDX24	Cluster2	blue	0.963	0.969	0.898	0.537	0.924	-0.115	-0.937
INO80	Cluster2	blue	0.933	0.948	0.878	0.587	0.936	-0.144	-0.947
TIMM22	Cluster2	blue	0.921	0.911	0.874	0.589	0.901	-0.173	-0.889
PHAX	Cluster2	blue	0.962	0.956	0.903	0.578	0.916	-0.178	-0.931
KCTD9	Cluster2	blue	0.914	0.916	0.863	0.61	0.901	-0.179	-0.906
EIF1AD	Cluster2	blue	0.946	0.945	0.893	0.578	0.928	-0.168	-0.939
MAPK14	Cluster2	blue	0.898	0.941	0.828	0.468	0.881	-0.072	-0.922
NBAS	Cluster2	blue	0.962	0.971	0.895	0.529	0.912	-0.106	-0.931
LBR	Cluster2	blue	0.95	0.953	0.893	0.561	0.925	-0.159	-0.94
C19orf25	Cluster2	blue	0.923	0.93	0.866	0.545	0.904	-0.121	-0.922
SSFA2	Cluster2	blue	0.948	0.953	0.886	0.574	0.912	-0.143	-0.933
TERF2IP	Cluster2	blue	0.964	0.951	0.907	0.563	0.918	-0.161	-0.912
MAPRE2	Cluster2	blue	0.854	0.898	0.789	0.476	0.862	-0.078	-0.893
SS18	Cluster2	blue	0.954	0.974	0.882	0.543	0.907	-0.128	-0.933
SENP5	Cluster2	blue	0.965	0.978	0.892	0.541	0.91	-0.124	-0.93
AIMP1	Cluster2	blue	0.944	0.942	0.886	0.577	0.894	-0.173	-0.927
SKIL	Cluster2	blue	0.877	0.908	0.808	0.521	0.854	-0.106	-0.905
WDR45	Cluster2	blue	0.907	0.901	0.859	0.576	0.89	-0.197	-0.899
PEX11B	Cluster2	blue	0.951	0.931	0.904	0.58	0.912	-0.175	-0.927
MOSPD2	Cluster2	blue	0.933	0.941	0.869	0.53	0.883	-0.137	-0.911
DCLRE1C	Cluster2	blue	0.926	0.958	0.848	0.508	0.89	-0.088	-0.932
KLHDC3	Cluster2	blue	0.949	0.933	0.892	0.511	0.892	-0.129	-0.901
PTPN2	Cluster2	blue	0.936	0.941	0.88	0.597	0.908	-0.182	-0.929
TFAM	Cluster2	blue	0.957	0.969	0.88	0.502	0.877	-0.115	-0.911
RAF1	Cluster2	blue	0.97	0.975	0.91	0.572	0.937	-0.148	-0.952
PPP1R10	Cluster2	blue	0.906	0.927	0.85	0.544	0.907	-0.113	-0.933
SCP2	Cluster2	blue	0.932	0.955	0.85	0.462	0.854	-0.085	-0.905
IK	Cluster2	blue	0.967	0.958	0.91	0.58	0.925	-0.176	-0.93
RPS29	Cluster2	blue	0.92	0.907	0.861	0.5	0.846	-0.132	-0.854
IQCB1	Cluster2	blue	0.918	0.932	0.848	0.517	0.852	-0.143	-0.883
GCC1	Cluster2	blue	0.972	0.963	0.913	0.568	0.925	-0.164	-0.923
FARS2	Cluster2	blue	0.93	0.915	0.887	0.581	0.917	-0.181	-0.927
BORA	Cluster2	blue	0.873	0.894	0.808	0.52	0.843	-0.132	-0.87
TWSG1	Cluster2	blue	0.898	0.905	0.827	0.494	0.841	-0.093	-0.885
TTC9C	Cluster2	blue	0.918	0.933	0.849	0.521	0.88	-0.11	-0.908
AP4E1	Cluster2	blue	0.931	0.937	0.872	0.602	0.911	-0.163	-0.92
USP22	Cluster2	blue	0.952	0.943	0.901	0.547	0.924	-0.132	-0.921
DHX29	Cluster2	blue	0.967	0.96	0.904	0.571	0.911	-0.168	-0.92
CSDE1	Cluster2	blue	0.975	0.982	0.905	0.535	0.915	-0.121	-0.938
SMIM7	Cluster2	blue	0.932	0.956	0.856	0.461	0.87	-0.069	-0.925
CROT	Cluster2	blue	0.815	0.893	0.709	0.309	0.745	0.01	-0.822
TAF2	Cluster2	blue	0.952	0.97	0.88	0.535	0.904	-0.131	-0.934
TAX1BP1	Cluster2	blue	0.967	0.982	0.894	0.538	0.914	-0.12	-0.939
YTHDF2	Cluster2	blue	0.974	0.947	0.934	0.611	0.952	-0.2	-0.946
ATAD2B	Cluster2	blue	0.935	0.973	0.856	0.519	0.888	-0.106	-0.93
SLC38A6	Cluster2	blue	0.877	0.894	0.803	0.44	0.809	-0.072	-0.847
LYRM7	Cluster2	blue	0.918	0.955	0.835	0.463	0.85	-0.097	-0.904
UBE2G2	Cluster2	blue	0.951	0.954	0.897	0.583	0.93	-0.165	-0.942
TMEM69	Cluster2	blue	0.878	0.873	0.826	0.552	0.843	-0.153	-0.848
GID8	Cluster2	blue	0.951	0.972	0.875	0.492	0.897	-0.066	-0.93
XPO1	Cluster2	blue	0.972	0.974	0.912	0.579	0.931	-0.151	-0.941
RAB18	Cluster2	blue	0.954	0.967	0.884	0.551	0.903	-0.136	-0.935
FAM91A1	Cluster2	blue	0.963	0.962	0.903	0.566	0.915	-0.15	-0.935
NAPG	Cluster2	blue	0.961	0.956	0.896	0.561	0.894	-0.164	-0.904
SRSF4	Cluster2	blue	0.938	0.967	0.868	0.539	0.919	-0.108	-0.954
QRICH1	Cluster2	blue	0.928	0.928	0.883	0.579	0.928	-0.155	-0.934
DLST	Cluster2	blue	0.938	0.93	0.898	0.622	0.941	-0.165	-0.94
ITCH	Cluster2	blue	0.961	0.972	0.89	0.517	0.911	-0.114	-0.938
ABHD10	Cluster2	blue	0.974	0.953	0.923	0.604	0.925	-0.201	-0.918
ATG13	Cluster2	blue	0.946	0.938	0.886	0.537	0.903	-0.129	-0.904
SLC35C2	Cluster2	blue	0.918	0.919	0.878	0.609	0.933	-0.165	-0.947
GXYLT1	Cluster2	blue	0.91	0.937	0.843	0.549	0.886	-0.136	-0.926
ARL14EP	Cluster2	blue	0.836	0.893	0.747	0.401	0.764	-0.061	-0.834
ANKRD27	Cluster2	blue	0.912	0.918	0.861	0.542	0.907	-0.123	-0.913
SPRTN	Cluster2	blue	0.953	0.961	0.888	0.543	0.911	-0.155	-0.928
SCRN3	Cluster2	blue	0.854	0.893	0.782	0.492	0.822	-0.104	-0.867
INPP5K	Cluster2	blue	0.878	0.878	0.834	0.527	0.883	-0.142	-0.894
KBTBD2	Cluster2	blue	0.945	0.975	0.87	0.519	0.9	-0.112	-0.94
MT-TY	Cluster2	blue	0.884	0.881	0.834	0.535	0.863	-0.11	-0.869
EXOSC9	Cluster2	blue	0.934	0.941	0.869	0.549	0.874	-0.161	-0.898
ARL5B	Cluster2	blue	0.946	0.963	0.872	0.534	0.884	-0.127	-0.913
TATDN3	Cluster2	blue	0.887	0.902	0.809	0.415	0.815	-0.064	-0.874
NUP43	Cluster2	blue	0.927	0.942	0.851	0.459	0.846	-0.092	-0.877
RAB6A	Cluster2	blue	0.972	0.966	0.914	0.565	0.93	-0.152	-0.947
MRPS14	Cluster2	blue	0.926	0.957	0.847	0.478	0.869	-0.059	-0.912
PCGF5	Cluster2	blue	0.947	0.958	0.887	0.58	0.914	-0.163	-0.938
ZDHHC21	Cluster2	blue	0.925	0.947	0.854	0.521	0.877	-0.116	-0.897
ZNF25	Cluster2	blue	0.896	0.954	0.798	0.394	0.819	-0.006	-0.902
ZNF136	Cluster2	blue	0.921	0.967	0.828	0.441	0.845	-0.061	-0.906
RNMT	Cluster2	blue	0.915	0.974	0.821	0.45	0.861	-0.02	-0.932
NT5C2	Cluster2	blue	0.927	0.941	0.862	0.525	0.893	-0.106	-0.917
MTMR2	Cluster2	blue	0.917	0.921	0.868	0.597	0.921	-0.165	-0.935
LYRM2	Cluster2	blue	0.958	0.959	0.889	0.522	0.889	-0.139	-0.918
SLC25A30	Cluster2	blue	0.926	0.932	0.865	0.555	0.884	-0.167	-0.898
DDX52	Cluster2	blue	0.959	0.962	0.888	0.534	0.893	-0.133	-0.91
MPZL1	Cluster2	blue	0.877	0.865	0.82	0.512	0.846	-0.114	-0.861
ARMC8	Cluster2	blue	0.956	0.981	0.881	0.528	0.909	-0.108	-0.945
SURF6	Cluster2	blue	0.877	0.876	0.829	0.526	0.851	-0.178	-0.859
GPN3	Cluster2	blue	0.948	0.927	0.893	0.576	0.897	-0.18	-0.902
CIAO1	Cluster2	blue	0.973	0.963	0.924	0.61	0.95	-0.189	-0.952
MCPH1	Cluster2	blue	0.929	0.951	0.857	0.526	0.881	-0.117	-0.909
CTR9	Cluster2	blue	0.951	0.962	0.892	0.557	0.926	-0.136	-0.949
GTF2A1	Cluster2	blue	0.957	0.961	0.9	0.591	0.93	-0.164	-0.943
C7orf26	Cluster2	blue	0.918	0.921	0.867	0.547	0.901	-0.161	-0.928
DYNLL2	Cluster2	blue	0.933	0.969	0.855	0.482	0.89	-0.072	-0.936
GIMAP7	Cluster2	blue	0.824	0.9	0.711	0.304	0.718	0.017	-0.81
TOR1AIP2	Cluster2	blue	0.966	0.97	0.899	0.553	0.917	-0.142	-0.935
RSAD1	Cluster2	blue	0.806	0.88	0.72	0.35	0.779	0.022	-0.86
PPHLN1	Cluster2	blue	0.95	0.974	0.874	0.527	0.906	-0.102	-0.938
SMC6	Cluster2	blue	0.924	0.911	0.875	0.583	0.892	-0.197	-0.898
HARS2	Cluster2	blue	0.945	0.969	0.872	0.514	0.892	-0.107	-0.936
ERCC8	Cluster2	blue	0.918	0.902	0.873	0.605	0.892	-0.208	-0.892
CIRBP	Cluster2	blue	0.946	0.963	0.877	0.516	0.897	-0.104	-0.93
ODF2	Cluster2	blue	0.931	0.917	0.885	0.585	0.912	-0.191	-0.91
CCDC90B	Cluster2	blue	0.94	0.975	0.854	0.488	0.875	-0.076	-0.92
UBR1	Cluster2	blue	0.953	0.979	0.873	0.509	0.892	-0.094	-0.929
TRUB1	Cluster2	blue	0.959	0.956	0.896	0.538	0.892	-0.168	-0.903
ZNF75D	Cluster2	blue	0.852	0.949	0.746	0.368	0.811	0.027	-0.91
TMEM18	Cluster2	blue	0.919	0.895	0.867	0.537	0.862	-0.167	-0.882
POLH	Cluster2	blue	0.921	0.925	0.868	0.562	0.903	-0.176	-0.916
NDUFA5	Cluster2	blue	0.923	0.941	0.848	0.542	0.867	-0.142	-0.904
SETDB1	Cluster2	blue	0.953	0.954	0.903	0.58	0.943	-0.159	-0.96
NSL1	Cluster2	blue	0.94	0.936	0.878	0.524	0.88	-0.133	-0.905
SCO1	Cluster2	blue	0.945	0.944	0.883	0.558	0.891	-0.154	-0.904
GPBP1L1	Cluster2	blue	0.967	0.978	0.893	0.518	0.903	-0.116	-0.929
DOCK8	Cluster2	blue	0.86	0.881	0.822	0.577	0.898	-0.155	-0.919
VPS52	Cluster2	blue	0.91	0.942	0.842	0.487	0.887	-0.075	-0.941
TYW1	Cluster2	blue	0.933	0.943	0.869	0.529	0.893	-0.137	-0.91
GTF3C4	Cluster2	blue	0.929	0.93	0.881	0.614	0.931	-0.179	-0.945
BRD2	Cluster2	blue	0.941	0.953	0.886	0.571	0.938	-0.148	-0.949
PSMD12	Cluster2	blue	0.964	0.957	0.909	0.608	0.929	-0.177	-0.94
POLG	Cluster2	blue	0.948	0.957	0.893	0.556	0.931	-0.135	-0.947
LINC00493	Cluster2	blue	0.922	0.906	0.861	0.509	0.844	-0.156	-0.855
CDK17	Cluster2	blue	0.929	0.969	0.842	0.473	0.866	-0.084	-0.901
DBR1	Cluster2	blue	0.956	0.958	0.887	0.537	0.897	-0.144	-0.91
ARF6	Cluster2	blue	0.977	0.964	0.923	0.574	0.933	-0.174	-0.934
UXT	Cluster2	blue	0.921	0.91	0.857	0.492	0.839	-0.121	-0.848
EPG5	Cluster2	blue	0.891	0.918	0.837	0.543	0.903	-0.095	-0.93
RCBTB2	Cluster2	blue	0.869	0.878	0.81	0.483	0.82	-0.123	-0.87
LRRC8D	Cluster2	blue	0.926	0.944	0.861	0.512	0.892	-0.068	-0.922
DDX5	Cluster2	blue	0.907	0.949	0.836	0.521	0.88	-0.092	-0.931
C11orf57	Cluster2	blue	0.953	0.968	0.878	0.503	0.885	-0.094	-0.919
PPIL2	Cluster2	blue	0.903	0.905	0.864	0.604	0.93	-0.176	-0.933
PTRH2	Cluster2	blue	0.918	0.911	0.867	0.594	0.894	-0.177	-0.898
KPNA4	Cluster2	blue	0.958	0.968	0.894	0.572	0.929	-0.127	-0.949
HPS1	Cluster2	blue	0.876	0.9	0.822	0.493	0.881	-0.094	-0.921
USP40	Cluster2	blue	0.859	0.874	0.798	0.518	0.842	-0.12	-0.848
RNF115	Cluster2	blue	0.96	0.959	0.901	0.577	0.924	-0.163	-0.933
RPS24	Cluster2	blue	0.921	0.936	0.834	0.421	0.816	-0.058	-0.843
SYNCRIP	Cluster2	blue	0.957	0.968	0.899	0.582	0.934	-0.148	-0.959
AGPS	Cluster2	blue	0.936	0.963	0.857	0.484	0.878	-0.082	-0.914
MAP2K4	Cluster2	blue	0.949	0.975	0.867	0.486	0.881	-0.081	-0.925
CBWD2	Cluster2	blue	0.886	0.914	0.813	0.511	0.831	-0.114	-0.888
DYNC1LI2	Cluster2	blue	0.934	0.975	0.848	0.477	0.878	-0.063	-0.935
DTWD2	Cluster2	blue	0.869	0.899	0.794	0.411	0.809	-0.045	-0.88
ITGAV	Cluster2	blue	0.852	0.885	0.771	0.451	0.805	-0.037	-0.849
C14orf166	Cluster2	blue	0.956	0.968	0.883	0.526	0.891	-0.119	-0.924
NSMCE2	Cluster2	blue	0.937	0.951	0.868	0.531	0.896	-0.108	-0.935
CHM	Cluster2	blue	0.952	0.962	0.883	0.551	0.9	-0.146	-0.93
CMTR2	Cluster2	blue	0.932	0.967	0.841	0.431	0.848	-0.049	-0.899
NSUN5	Cluster2	blue	0.932	0.933	0.877	0.552	0.902	-0.165	-0.903
PRPF38A	Cluster2	blue	0.928	0.954	0.855	0.512	0.879	-0.116	-0.911
TYW3	Cluster2	blue	0.915	0.912	0.853	0.537	0.862	-0.153	-0.877
PSME4	Cluster2	blue	0.89	0.946	0.814	0.49	0.88	-0.066	-0.941
GGA3	Cluster2	blue	0.886	0.913	0.833	0.547	0.91	-0.101	-0.939
ACTR6	Cluster2	blue	0.928	0.957	0.84	0.453	0.844	-0.076	-0.887
MIS12	Cluster2	blue	0.954	0.96	0.884	0.521	0.885	-0.135	-0.899
SDCBP	Cluster2	blue	0.915	0.91	0.862	0.545	0.878	-0.159	-0.902
RPAP3	Cluster2	blue	0.9	0.961	0.806	0.446	0.843	-0.035	-0.909
CAMK2G	Cluster2	blue	0.822	0.885	0.75	0.405	0.821	-0.036	-0.896
SENP1	Cluster2	blue	0.95	0.935	0.905	0.629	0.928	-0.229	-0.927
TGOLN2	Cluster2	blue	0.86	0.891	0.811	0.533	0.885	-0.106	-0.916
MTMR1	Cluster2	blue	0.933	0.934	0.883	0.591	0.918	-0.158	-0.925
SLC10A7	Cluster2	blue	0.869	0.873	0.812	0.529	0.837	-0.169	-0.86
SPAG9	Cluster2	blue	0.961	0.953	0.905	0.609	0.927	-0.182	-0.931
HNRNPA2B1	Cluster2	blue	0.944	0.965	0.881	0.565	0.918	-0.133	-0.951
COG2	Cluster2	blue	0.956	0.946	0.902	0.584	0.918	-0.172	-0.913
PAFAH2	Cluster2	blue	0.851	0.893	0.764	0.37	0.789	-0.031	-0.825
FNDC3A	Cluster2	blue	0.948	0.952	0.887	0.567	0.908	-0.149	-0.927
ZFAND6	Cluster2	blue	0.969	0.962	0.905	0.571	0.914	-0.152	-0.924
SLC9A6	Cluster2	blue	0.929	0.97	0.843	0.457	0.879	-0.035	-0.925
RAB3GAP2	Cluster2	blue	0.952	0.984	0.874	0.516	0.908	-0.087	-0.955
STIM2	Cluster2	blue	0.933	0.965	0.856	0.522	0.881	-0.122	-0.914
COIL	Cluster2	blue	0.953	0.946	0.888	0.533	0.884	-0.145	-0.906
C1orf123	Cluster2	blue	0.938	0.928	0.883	0.541	0.889	-0.161	-0.913
CDC40	Cluster2	blue	0.925	0.986	0.826	0.427	0.86	-0.012	-0.924
C9orf72	Cluster2	blue	0.887	0.913	0.817	0.46	0.831	-0.078	-0.896
PPAT	Cluster2	blue	0.938	0.941	0.871	0.529	0.878	-0.142	-0.902
CAND1	Cluster2	blue	0.961	0.984	0.883	0.52	0.899	-0.103	-0.939
LIN7C	Cluster2	blue	0.962	0.971	0.885	0.509	0.884	-0.123	-0.921
UBP1	Cluster2	blue	0.93	0.927	0.887	0.615	0.93	-0.171	-0.927
MTDH	Cluster2	blue	0.981	0.957	0.93	0.6	0.931	-0.197	-0.921
RBMX2	Cluster2	blue	0.954	0.948	0.893	0.546	0.897	-0.126	-0.912
ZNF263	Cluster2	blue	0.947	0.964	0.875	0.501	0.894	-0.094	-0.915
FAM76A	Cluster2	blue	0.934	0.949	0.855	0.476	0.864	-0.095	-0.888
FAM220A	Cluster2	blue	0.902	0.92	0.83	0.45	0.848	-0.073	-0.872
DCK	Cluster2	blue	0.928	0.951	0.845	0.471	0.845	-0.102	-0.872
LPIN1	Cluster2	blue	0.904	0.912	0.853	0.592	0.892	-0.202	-0.906
WDR6	Cluster2	blue	0.871	0.914	0.806	0.488	0.878	-0.064	-0.915
ZBTB3	Cluster2	blue	0.898	0.898	0.832	0.458	0.843	-0.124	-0.875
SCARNA13	Cluster2	blue	0.87	0.895	0.794	0.402	0.796	-0.04	-0.819
UPF3A	Cluster2	blue	0.78	0.852	0.698	0.389	0.745	-0.061	-0.847
HADHA	Cluster2	blue	0.965	0.945	0.909	0.534	0.903	-0.121	-0.908
DSTN	Cluster2	blue	0.951	0.933	0.899	0.567	0.908	-0.173	-0.911
GEMIN6	Cluster2	blue	0.916	0.896	0.862	0.526	0.857	-0.174	-0.862
PEX26	Cluster2	blue	0.933	0.935	0.881	0.578	0.927	-0.145	-0.933
KDM3B	Cluster2	blue	0.865	0.92	0.798	0.496	0.877	-0.054	-0.936
GOLGA3	Cluster2	blue	0.936	0.947	0.877	0.541	0.916	-0.118	-0.928
FBXO4	Cluster2	blue	0.901	0.903	0.839	0.512	0.851	-0.153	-0.862
WDR70	Cluster2	blue	0.93	0.938	0.87	0.531	0.886	-0.136	-0.917
IPO7	Cluster2	blue	0.969	0.949	0.919	0.617	0.928	-0.198	-0.925
ACAP2	Cluster2	blue	0.932	0.965	0.851	0.466	0.872	-0.069	-0.923
SNX6	Cluster2	blue	0.946	0.936	0.884	0.495	0.876	-0.13	-0.895
BLZF1	Cluster2	blue	0.912	0.952	0.828	0.485	0.852	-0.084	-0.896
CAST	Cluster2	blue	0.859	0.904	0.798	0.503	0.871	-0.052	-0.906
TBRG4	Cluster2	blue	0.946	0.932	0.899	0.583	0.911	-0.162	-0.906
GOSR1	Cluster2	blue	0.949	0.969	0.879	0.535	0.911	-0.119	-0.936
RPRD1B	Cluster2	blue	0.937	0.939	0.883	0.577	0.927	-0.148	-0.931
SHQ1	Cluster2	blue	0.922	0.916	0.863	0.545	0.877	-0.164	-0.893
SDAD1	Cluster2	blue	0.965	0.952	0.91	0.574	0.916	-0.178	-0.931
RAB28	Cluster2	blue	0.954	0.946	0.9	0.575	0.912	-0.176	-0.915
NFYC	Cluster2	blue	0.885	0.89	0.845	0.583	0.91	-0.155	-0.916
PAFAH1B1	Cluster2	blue	0.957	0.981	0.883	0.525	0.913	-0.097	-0.954
JMJD4	Cluster2	blue	0.914	0.9	0.863	0.5	0.872	-0.133	-0.871
HIPK1	Cluster2	blue	0.927	0.973	0.852	0.512	0.91	-0.07	-0.955
MCM3AP	Cluster2	blue	0.904	0.918	0.86	0.565	0.917	-0.129	-0.93
DDHD1	Cluster2	blue	0.837	0.902	0.764	0.492	0.844	-0.071	-0.902
C16orf62	Cluster2	blue	0.933	0.917	0.889	0.56	0.914	-0.135	-0.914
NIPAL3	Cluster2	blue	0.881	0.916	0.81	0.444	0.848	-0.042	-0.887
PRPF6	Cluster2	blue	0.887	0.892	0.845	0.539	0.887	-0.143	-0.904
RPP30	Cluster2	blue	0.95	0.946	0.886	0.556	0.89	-0.174	-0.906
TRAPPC11	Cluster2	blue	0.964	0.969	0.903	0.575	0.931	-0.135	-0.943
RBBP5	Cluster2	blue	0.954	0.969	0.882	0.506	0.898	-0.096	-0.927
CDC73	Cluster2	blue	0.948	0.96	0.891	0.589	0.928	-0.16	-0.943
GPBP1	Cluster2	blue	0.95	0.975	0.865	0.482	0.869	-0.089	-0.904
POLR3E	Cluster2	blue	0.928	0.958	0.86	0.534	0.908	-0.097	-0.942
HNRNPR	Cluster2	blue	0.962	0.975	0.895	0.561	0.919	-0.14	-0.939
AGA	Cluster2	blue	0.862	0.889	0.786	0.428	0.806	-0.06	-0.858
RABGGTB	Cluster2	blue	0.939	0.946	0.871	0.558	0.878	-0.152	-0.9
UHMK1	Cluster2	blue	0.964	0.983	0.892	0.525	0.912	-0.113	-0.944
PRPSAP2	Cluster2	blue	0.93	0.933	0.862	0.486	0.869	-0.105	-0.894
TPD52L2	Cluster2	blue	0.905	0.894	0.859	0.522	0.888	-0.104	-0.892
MAP4K4	Cluster2	blue	0.861	0.948	0.768	0.423	0.843	0.004	-0.925
RLIM	Cluster2	blue	0.951	0.992	0.864	0.475	0.889	-0.052	-0.944
NEK4	Cluster2	blue	0.91	0.898	0.857	0.531	0.875	-0.126	-0.875
RPL37A	Cluster2	blue	0.932	0.91	0.873	0.501	0.852	-0.142	-0.852
C8orf59	Cluster2	blue	0.914	0.915	0.846	0.513	0.841	-0.14	-0.867
TRAPPC10	Cluster2	blue	0.898	0.949	0.824	0.501	0.892	-0.058	-0.938
TBCCD1	Cluster2	blue	0.937	0.939	0.872	0.516	0.881	-0.113	-0.889
ERO1A	Cluster2	blue	0.964	0.959	0.909	0.607	0.934	-0.174	-0.944
NUP133	Cluster2	blue	0.956	0.98	0.874	0.483	0.887	-0.072	-0.923
PEX16	Cluster2	blue	0.949	0.92	0.911	0.602	0.929	-0.219	-0.914
FAM134C	Cluster2	blue	0.919	0.958	0.83	0.408	0.852	-0.013	-0.897
BIRC2	Cluster2	blue	0.916	0.974	0.819	0.443	0.847	-0.044	-0.912
IP6K2	Cluster2	blue	0.908	0.953	0.823	0.457	0.863	-0.049	-0.917
PAGR1	Cluster2	blue	0.883	0.905	0.804	0.435	0.824	-0.052	-0.844
ZNF557	Cluster2	blue	0.933	0.969	0.841	0.429	0.849	-0.045	-0.895
SMARCA5	Cluster2	blue	0.951	0.985	0.864	0.474	0.882	-0.057	-0.926
TOPBP1	Cluster2	blue	0.939	0.951	0.875	0.569	0.9	-0.15	-0.925
ZBTB18	Cluster2	blue	0.826	0.93	0.702	0.249	0.735	0.121	-0.834
DVL2	Cluster2	blue	0.867	0.878	0.82	0.506	0.871	-0.112	-0.867
KIN	Cluster2	blue	0.842	0.922	0.734	0.328	0.762	0.041	-0.862
FAM65B	Cluster2	blue	0.817	0.919	0.704	0.278	0.75	0.073	-0.84
RBMX	Cluster2	blue	0.961	0.973	0.891	0.539	0.904	-0.119	-0.933
PDK1	Cluster2	blue	0.792	0.874	0.705	0.402	0.763	-0.005	-0.848
RINT1	Cluster2	blue	0.914	0.936	0.842	0.513	0.872	-0.083	-0.91
MAP3K2	Cluster2	blue	0.911	0.959	0.824	0.483	0.862	-0.051	-0.921
SPCS3	Cluster2	blue	0.973	0.971	0.907	0.537	0.91	-0.146	-0.923
AKAP8	Cluster2	blue	0.938	0.942	0.887	0.598	0.929	-0.176	-0.954
ZNF41	Cluster2	blue	0.91	0.959	0.822	0.45	0.862	-0.034	-0.93
ZNF619	Cluster2	blue	0.825	0.895	0.736	0.378	0.797	0.024	-0.864
DR1	Cluster2	blue	0.934	0.94	0.872	0.529	0.89	-0.16	-0.889
TMEM55B	Cluster2	blue	0.919	0.928	0.863	0.536	0.898	-0.123	-0.936
AGO1	Cluster2	blue	0.87	0.912	0.807	0.507	0.885	-0.057	-0.93
SMC1A	Cluster2	blue	0.927	0.94	0.874	0.569	0.926	-0.115	-0.948
MSL3	Cluster2	blue	0.922	0.959	0.845	0.495	0.873	-0.066	-0.922
TMEM33	Cluster2	blue	0.962	0.97	0.895	0.539	0.913	-0.127	-0.94
PTPN4	Cluster2	blue	0.813	0.903	0.705	0.302	0.741	0.01	-0.815
KATNA1	Cluster2	blue	0.886	0.912	0.813	0.471	0.843	-0.066	-0.896
MINA	Cluster2	blue	0.925	0.932	0.865	0.542	0.89	-0.123	-0.914
RP11-573D15.9	Cluster2	blue	0.878	0.899	0.807	0.496	0.839	-0.1	-0.87
ISCU	Cluster2	blue	0.944	0.955	0.874	0.532	0.892	-0.098	-0.921
IFT20	Cluster2	blue	0.878	0.901	0.807	0.505	0.833	-0.136	-0.876
RASSF3	Cluster2	blue	0.89	0.943	0.803	0.397	0.848	0.007	-0.897
SPOP	Cluster2	blue	0.948	0.969	0.865	0.464	0.876	-0.063	-0.909
ZNF217	Cluster2	blue	0.893	0.931	0.832	0.514	0.894	-0.095	-0.951
PIGN	Cluster2	blue	0.946	0.967	0.865	0.479	0.878	-0.076	-0.908
WDR75	Cluster2	blue	0.964	0.963	0.905	0.572	0.912	-0.161	-0.934
NKAP	Cluster2	blue	0.887	0.949	0.791	0.409	0.83	0.021	-0.888
UPRT	Cluster2	blue	0.938	0.947	0.867	0.505	0.877	-0.114	-0.903
EMC2	Cluster2	blue	0.895	0.933	0.815	0.488	0.836	-0.083	-0.884
SLK	Cluster2	blue	0.921	0.965	0.836	0.491	0.869	-0.084	-0.92
PBRM1	Cluster2	blue	0.897	0.955	0.814	0.466	0.87	-0.032	-0.935
WBP1L	Cluster2	blue	0.905	0.912	0.843	0.477	0.874	-0.077	-0.902
UBA52	Cluster2	blue	0.931	0.913	0.873	0.5	0.859	-0.112	-0.86
ZNF321P	Cluster2	blue	0.623	0.712	0.523	0.161	0.551	0.064	-0.677
SNORA53	Cluster2	blue	0.839	0.88	0.749	0.357	0.755	-0.002	-0.807
ARMCX6	Cluster2	blue	0.897	0.9	0.834	0.491	0.842	-0.141	-0.863
PPP2R1B	Cluster2	blue	0.947	0.949	0.891	0.59	0.924	-0.176	-0.929
RNF10	Cluster2	blue	0.925	0.919	0.883	0.565	0.923	-0.151	-0.922
YTHDC2	Cluster2	blue	0.898	0.954	0.818	0.49	0.87	-0.064	-0.938
CBX5	Cluster2	blue	0.851	0.898	0.79	0.506	0.87	-0.062	-0.924
EEF1B2	Cluster2	blue	0.917	0.89	0.865	0.502	0.838	-0.14	-0.838
NFATC2IP	Cluster2	blue	0.897	0.958	0.811	0.451	0.863	-0.036	-0.937
SMIM20	Cluster2	blue	0.925	0.911	0.865	0.53	0.865	-0.143	-0.88
TMEM128	Cluster2	blue	0.907	0.911	0.843	0.498	0.842	-0.104	-0.863
FAM208B	Cluster2	blue	0.942	0.971	0.871	0.551	0.907	-0.115	-0.943
RBSN	Cluster2	blue	0.909	0.955	0.831	0.47	0.885	-0.039	-0.945
ZDHHC7	Cluster2	blue	0.902	0.912	0.842	0.493	0.868	-0.077	-0.908
MRPL42	Cluster2	blue	0.924	0.954	0.843	0.481	0.856	-0.076	-0.908
CYB5R4	Cluster2	blue	0.94	0.959	0.864	0.513	0.882	-0.084	-0.921
WBP4	Cluster2	blue	0.904	0.914	0.836	0.534	0.858	-0.159	-0.892
TRIM13	Cluster2	blue	0.939	0.972	0.858	0.499	0.889	-0.086	-0.923
KAT2B	Cluster2	blue	0.923	0.939	0.867	0.57	0.909	-0.174	-0.928
SEC22C	Cluster2	blue	0.934	0.974	0.843	0.459	0.869	-0.049	-0.914
HIST4H4	Cluster2	blue	0.912	0.902	0.854	0.487	0.847	-0.1	-0.849
DMXL1	Cluster2	blue	0.858	0.934	0.754	0.357	0.787	0.04	-0.885
RAD54L2	Cluster2	blue	0.876	0.912	0.817	0.525	0.887	-0.093	-0.921
C17orf80	Cluster2	blue	0.901	0.935	0.826	0.471	0.863	-0.077	-0.897
ERLEC1	Cluster2	blue	0.974	0.957	0.916	0.574	0.916	-0.182	-0.924
TTC31	Cluster2	blue	0.877	0.885	0.837	0.599	0.903	-0.174	-0.919
VRK3	Cluster2	blue	0.905	0.919	0.846	0.543	0.897	-0.13	-0.912
NOL11	Cluster2	blue	0.957	0.967	0.888	0.553	0.904	-0.13	-0.923
GNE	Cluster2	blue	0.951	0.942	0.894	0.557	0.908	-0.155	-0.908
RTF1	Cluster2	blue	0.895	0.902	0.849	0.573	0.912	-0.146	-0.93
TRA2B	Cluster2	blue	0.959	0.979	0.888	0.556	0.915	-0.117	-0.942
GIMAP2	Cluster2	blue	0.883	0.91	0.798	0.392	0.784	-0.049	-0.826
C6orf89	Cluster2	blue	0.954	0.96	0.894	0.543	0.925	-0.126	-0.955
RPS8	Cluster2	blue	0.934	0.92	0.875	0.496	0.861	-0.121	-0.875
SLFN5	Cluster2	blue	0.797	0.888	0.701	0.339	0.762	0.038	-0.843
MALSU1	Cluster2	blue	0.934	0.938	0.871	0.549	0.888	-0.142	-0.912
MNAT1	Cluster2	blue	0.875	0.882	0.814	0.523	0.829	-0.178	-0.833
EXOSC2	Cluster2	blue	0.964	0.965	0.9	0.543	0.908	-0.146	-0.925
MED1	Cluster2	blue	0.914	0.936	0.858	0.571	0.917	-0.119	-0.939
RMND1	Cluster2	blue	0.918	0.93	0.847	0.483	0.857	-0.09	-0.874
ZFP91	Cluster2	blue	0.95	0.979	0.873	0.497	0.9	-0.067	-0.944
NCBP1	Cluster2	blue	0.956	0.981	0.884	0.535	0.915	-0.097	-0.948
POLK	Cluster2	blue	0.942	0.962	0.868	0.521	0.883	-0.12	-0.916
MSH6	Cluster2	blue	0.941	0.972	0.862	0.511	0.894	-0.072	-0.933
ZBTB48	Cluster2	blue	0.903	0.908	0.857	0.592	0.911	-0.174	-0.923
ESD	Cluster2	blue	0.948	0.965	0.869	0.477	0.873	-0.071	-0.91
DYRK2	Cluster2	blue	0.862	0.962	0.749	0.339	0.803	0.055	-0.903
SVBP	Cluster2	blue	0.924	0.9	0.874	0.544	0.868	-0.188	-0.882
SURF1	Cluster2	blue	0.915	0.913	0.856	0.521	0.87	-0.121	-0.874
PRRC1	Cluster2	blue	0.945	0.954	0.88	0.533	0.904	-0.109	-0.923
TNIK	Cluster2	blue	0.818	0.895	0.738	0.451	0.817	-0.013	-0.892
MRPS18C	Cluster2	blue	0.899	0.934	0.809	0.452	0.818	-0.064	-0.868
GNA13	Cluster2	blue	0.956	0.946	0.911	0.617	0.939	-0.196	-0.941
VPS33B	Cluster2	blue	0.915	0.912	0.863	0.556	0.895	-0.158	-0.92
MED10	Cluster2	blue	0.869	0.897	0.801	0.489	0.847	-0.083	-0.872
YPEL5	Cluster2	blue	0.944	0.982	0.858	0.471	0.885	-0.044	-0.927
PPP6R3	Cluster2	blue	0.961	0.989	0.882	0.522	0.912	-0.084	-0.948
GAPVD1	Cluster2	blue	0.934	0.969	0.864	0.518	0.915	-0.064	-0.962
FAM173B	Cluster2	blue	0.879	0.911	0.8	0.468	0.835	-0.097	-0.879
CDV3	Cluster2	blue	0.975	0.969	0.912	0.556	0.918	-0.152	-0.921
MALT1	Cluster2	blue	0.94	0.97	0.859	0.511	0.88	-0.092	-0.914
WDR48	Cluster2	blue	0.926	0.973	0.838	0.471	0.87	-0.046	-0.922
PAPD4	Cluster2	blue	0.919	0.968	0.831	0.444	0.862	-0.047	-0.924
AC006978.6	Cluster2	blue	0.831	0.903	0.745	0.429	0.796	-0.042	-0.882
MUT	Cluster2	blue	0.853	0.871	0.795	0.512	0.833	-0.105	-0.871
CDK9	Cluster2	blue	0.905	0.928	0.85	0.548	0.914	-0.11	-0.934
ELK4	Cluster2	blue	0.87	0.956	0.773	0.419	0.839	0.011	-0.932
ALDH9A1	Cluster2	blue	0.939	0.924	0.886	0.523	0.888	-0.111	-0.896
MOSPD1	Cluster2	blue	0.921	0.922	0.857	0.549	0.869	-0.141	-0.871
SPOPL	Cluster2	blue	0.922	0.95	0.849	0.516	0.889	-0.1	-0.929
ABCB7	Cluster2	blue	0.941	0.967	0.862	0.475	0.876	-0.053	-0.923
PPM1K	Cluster2	blue	0.913	0.936	0.832	0.457	0.837	-0.078	-0.864
CRKL	Cluster2	blue	0.944	0.949	0.882	0.51	0.905	-0.111	-0.914
RTCA	Cluster2	blue	0.939	0.962	0.867	0.509	0.897	-0.076	-0.939
RSL24D1	Cluster2	blue	0.935	0.949	0.851	0.445	0.836	-0.064	-0.873
ZNF207	Cluster2	blue	0.932	0.974	0.857	0.514	0.895	-0.084	-0.942
ATP6V1C1	Cluster2	blue	0.918	0.931	0.844	0.467	0.844	-0.099	-0.885
INTS2	Cluster2	blue	0.953	0.968	0.879	0.515	0.891	-0.117	-0.926
ZSCAN25	Cluster2	blue	0.924	0.955	0.853	0.524	0.901	-0.089	-0.941
TMEM50B	Cluster2	blue	0.896	0.959	0.796	0.389	0.818	0.006	-0.888
CPNE3	Cluster2	blue	0.894	0.925	0.822	0.464	0.862	-0.09	-0.888
TMED4	Cluster2	blue	0.969	0.963	0.906	0.53	0.912	-0.126	-0.918
RP11-598P20.3	Cluster2	blue	0.788	0.825	0.695	0.328	0.703	-0.018	-0.749
TFDP2	Cluster2	blue	0.745	0.848	0.638	0.235	0.701	0.091	-0.768
LRRFIP1	Cluster2	blue	0.851	0.888	0.797	0.551	0.878	-0.121	-0.916
TMOD3	Cluster2	blue	0.952	0.987	0.871	0.499	0.906	-0.063	-0.949
NVL	Cluster2	blue	0.905	0.93	0.842	0.539	0.892	-0.131	-0.906
WAC	Cluster2	blue	0.937	0.99	0.845	0.457	0.882	-0.026	-0.938
PMPCB	Cluster2	blue	0.949	0.979	0.868	0.497	0.89	-0.072	-0.941
TTPAL	Cluster2	blue	0.894	0.913	0.834	0.527	0.881	-0.132	-0.908
TBC1D10C	Cluster2	blue	0.828	0.896	0.747	0.382	0.809	-0.022	-0.88
MIB1	Cluster2	blue	0.926	0.981	0.831	0.435	0.86	-0.031	-0.921
ZNF772	Cluster2	blue	0.703	0.787	0.602	0.214	0.626	0.069	-0.747
ENTPD6	Cluster2	blue	0.885	0.897	0.83	0.469	0.858	-0.069	-0.895
GGPS1	Cluster2	blue	0.905	0.955	0.805	0.399	0.822	-0.009	-0.883
ZDHHC4	Cluster2	blue	0.917	0.904	0.86	0.512	0.857	-0.099	-0.872
MPHOSPH10	Cluster2	blue	0.888	0.948	0.789	0.415	0.821	-0.023	-0.891
KAT8	Cluster2	blue	0.951	0.952	0.889	0.535	0.901	-0.125	-0.922
ATP2B1	Cluster2	blue	0.919	0.964	0.832	0.461	0.868	-0.062	-0.928
CCNC	Cluster2	blue	0.939	0.972	0.851	0.467	0.862	-0.06	-0.915
CDK5RAP3	Cluster2	blue	0.857	0.892	0.804	0.543	0.868	-0.113	-0.905
SNX5	Cluster2	blue	0.951	0.953	0.887	0.53	0.905	-0.118	-0.926
PRNP	Cluster2	blue	0.944	0.937	0.884	0.51	0.888	-0.122	-0.904
SYNE3	Cluster2	blue	0.873	0.907	0.816	0.513	0.89	-0.073	-0.92
TBRG1	Cluster2	blue	0.907	0.958	0.826	0.495	0.88	-0.042	-0.943
ACTR8	Cluster2	blue	0.933	0.942	0.877	0.576	0.918	-0.15	-0.946
SMURF2	Cluster2	blue	0.844	0.936	0.731	0.31	0.773	0.068	-0.874
TBPL1	Cluster2	blue	0.929	0.911	0.878	0.542	0.874	-0.181	-0.867
CUL4B	Cluster2	blue	0.886	0.978	0.773	0.347	0.823	0.077	-0.918
HADHB	Cluster2	blue	0.948	0.935	0.884	0.505	0.872	-0.105	-0.891
ZNF28	Cluster2	blue	0.845	0.905	0.744	0.364	0.76	-0.023	-0.825
SAR1B	Cluster2	blue	0.955	0.977	0.874	0.488	0.886	-0.067	-0.922
PTGES3	Cluster2	blue	0.961	0.945	0.915	0.587	0.934	-0.166	-0.937
SP140L	Cluster2	blue	0.859	0.891	0.803	0.545	0.86	-0.124	-0.893
KLHL15	Cluster2	blue	0.921	0.956	0.831	0.457	0.842	-0.058	-0.892
IRF2BP2	Cluster2	blue	0.918	0.95	0.851	0.498	0.896	-0.072	-0.932
ATPIF1	Cluster2	blue	0.929	0.93	0.867	0.524	0.886	-0.112	-0.905
ATF6	Cluster2	blue	0.942	0.955	0.873	0.515	0.896	-0.073	-0.931
ADI1	Cluster2	blue	0.901	0.893	0.84	0.445	0.837	-0.075	-0.861
CLASP2	Cluster2	blue	0.957	0.975	0.879	0.507	0.895	-0.091	-0.923
ZCCHC7	Cluster2	blue	0.927	0.942	0.854	0.47	0.859	-0.091	-0.874
LDHB	Cluster2	blue	0.897	0.94	0.801	0.385	0.8	-0.003	-0.86
UBXN4	Cluster2	blue	0.917	0.943	0.859	0.577	0.915	-0.13	-0.947
PRPF18	Cluster2	blue	0.872	0.936	0.774	0.424	0.811	-0.012	-0.878
MTF2	Cluster2	blue	0.927	0.981	0.833	0.46	0.864	-0.041	-0.928
KDM1A	Cluster2	blue	0.947	0.966	0.871	0.492	0.897	-0.063	-0.923
RPS21	Cluster2	blue	0.879	0.878	0.817	0.447	0.803	-0.086	-0.812
DCTN6	Cluster2	blue	0.89	0.867	0.836	0.552	0.817	-0.209	-0.826
RPL27	Cluster2	blue	0.907	0.892	0.848	0.477	0.832	-0.103	-0.842
ASB8	Cluster2	blue	0.948	0.955	0.882	0.501	0.899	-0.106	-0.933
PCID2	Cluster2	blue	0.932	0.973	0.847	0.475	0.88	-0.052	-0.923
RGS10	Cluster2	blue	0.869	0.906	0.777	0.382	0.772	0.002	-0.835
SKP1	Cluster2	blue	0.935	0.985	0.848	0.477	0.893	-0.032	-0.948
PNRC2	Cluster2	blue	0.942	0.967	0.855	0.477	0.857	-0.092	-0.894
BACH1	Cluster2	blue	0.937	0.944	0.872	0.524	0.884	-0.108	-0.911
ATL3	Cluster2	blue	0.929	0.979	0.84	0.446	0.877	-0.019	-0.94
IQGAP1	Cluster2	blue	0.919	0.923	0.865	0.524	0.898	-0.117	-0.921
SGTB	Cluster2	blue	0.908	0.946	0.821	0.419	0.829	-0.029	-0.89
SPTSSA	Cluster2	blue	0.906	0.921	0.838	0.504	0.869	-0.098	-0.907
CDK5RAP1	Cluster2	blue	0.929	0.941	0.865	0.535	0.898	-0.115	-0.914
TXNL4B	Cluster2	blue	0.915	0.905	0.858	0.521	0.863	-0.145	-0.866
YEATS2	Cluster2	blue	0.913	0.926	0.857	0.558	0.907	-0.135	-0.911
SCYL3	Cluster2	blue	0.927	0.951	0.858	0.548	0.894	-0.126	-0.921
ZFAND5	Cluster2	blue	0.947	0.971	0.875	0.514	0.901	-0.092	-0.933
SEPSECS	Cluster2	blue	0.886	0.959	0.782	0.401	0.817	0.012	-0.895
UBE2D2	Cluster2	blue	0.946	0.944	0.883	0.52	0.889	-0.122	-0.899
TCERG1	Cluster2	blue	0.931	0.954	0.869	0.581	0.913	-0.147	-0.945
MAPK1IP1L	Cluster2	blue	0.906	0.907	0.866	0.612	0.925	-0.175	-0.943
DSN1	Cluster2	blue	0.92	0.929	0.854	0.527	0.878	-0.132	-0.913
SLC35A5	Cluster2	blue	0.929	0.939	0.852	0.482	0.847	-0.084	-0.872
ZNF561	Cluster2	blue	0.843	0.927	0.735	0.326	0.767	0.048	-0.851
STK11	Cluster2	blue	0.938	0.937	0.882	0.519	0.902	-0.122	-0.921
TMEM115	Cluster2	blue	0.931	0.933	0.872	0.527	0.904	-0.11	-0.915
BFAR	Cluster2	blue	0.955	0.966	0.883	0.511	0.9	-0.082	-0.924
TCEA1	Cluster2	blue	0.961	0.974	0.882	0.487	0.883	-0.094	-0.919
UTP14C	Cluster2	blue	0.916	0.957	0.84	0.507	0.891	-0.068	-0.936
WRNIP1	Cluster2	blue	0.934	0.938	0.88	0.568	0.915	-0.157	-0.916
TAF1A	Cluster2	blue	0.84	0.858	0.773	0.479	0.793	-0.107	-0.831
PPIE	Cluster2	blue	0.891	0.903	0.823	0.484	0.842	-0.088	-0.874
DNM1L	Cluster2	blue	0.952	0.966	0.886	0.566	0.911	-0.145	-0.935
DDX50	Cluster2	blue	0.935	0.964	0.847	0.443	0.848	-0.056	-0.889
DPY30	Cluster2	blue	0.935	0.942	0.865	0.509	0.875	-0.125	-0.904
KIF1BP	Cluster2	blue	0.882	0.885	0.824	0.527	0.854	-0.138	-0.879
ZNF518B	Cluster2	blue	0.908	0.969	0.803	0.378	0.817	0.025	-0.892
ACBD5	Cluster2	blue	0.914	0.962	0.82	0.419	0.842	-0.027	-0.908
ATAD1	Cluster2	blue	0.922	0.98	0.822	0.423	0.842	-0.016	-0.907
STK25	Cluster2	blue	0.928	0.95	0.865	0.508	0.907	-0.074	-0.95
L3MBTL3	Cluster2	blue	0.911	0.948	0.825	0.455	0.846	-0.07	-0.892
KATNBL1	Cluster2	blue	0.934	0.957	0.858	0.506	0.876	-0.1	-0.921
DDX19A	Cluster2	blue	0.91	0.913	0.85	0.495	0.864	-0.107	-0.885
MTIF3	Cluster2	blue	0.901	0.943	0.82	0.464	0.849	-0.051	-0.905
C1GALT1	Cluster2	blue	0.91	0.965	0.823	0.461	0.866	-0.052	-0.916
CASC3	Cluster2	blue	0.897	0.922	0.833	0.492	0.888	-0.066	-0.911
AGFG1	Cluster2	blue	0.961	0.96	0.907	0.598	0.934	-0.157	-0.946
ZNF583	Cluster2	blue	0.807	0.87	0.707	0.335	0.722	0.011	-0.792
NOP58	Cluster2	blue	0.931	0.965	0.848	0.489	0.862	-0.09	-0.921
SPTLC2	Cluster2	blue	0.89	0.905	0.829	0.508	0.862	-0.109	-0.876
POGK	Cluster2	blue	0.961	0.971	0.899	0.555	0.931	-0.112	-0.952
SMARCE1	Cluster2	blue	0.948	0.957	0.878	0.523	0.887	-0.128	-0.924
GEMIN2	Cluster2	blue	0.888	0.879	0.829	0.509	0.821	-0.179	-0.844
RPL27A	Cluster2	blue	0.908	0.911	0.837	0.443	0.823	-0.072	-0.847
C16orf72	Cluster2	blue	0.953	0.981	0.877	0.503	0.906	-0.085	-0.935
USP37	Cluster2	blue	0.941	0.976	0.856	0.485	0.881	-0.068	-0.917
THOC2	Cluster2	blue	0.909	0.972	0.82	0.468	0.87	-0.029	-0.939
RNF216P1	Cluster2	blue	0.82	0.879	0.736	0.402	0.787	0.002	-0.843
PPP3CC	Cluster2	blue	0.916	0.956	0.837	0.481	0.873	-0.062	-0.906
SUDS3	Cluster2	blue	0.95	0.979	0.867	0.478	0.888	-0.068	-0.924
C16orf54	Cluster2	blue	0.854	0.899	0.776	0.385	0.82	-0.03	-0.856
AP3S1	Cluster2	blue	0.939	0.955	0.867	0.51	0.889	-0.107	-0.928
RNASEL	Cluster2	blue	0.848	0.942	0.731	0.31	0.775	0.086	-0.867
PPTC7	Cluster2	blue	0.839	0.882	0.786	0.546	0.873	-0.106	-0.912
TMX3	Cluster2	blue	0.945	0.978	0.864	0.517	0.889	-0.091	-0.937
CSNK1G3	Cluster2	blue	0.923	0.929	0.855	0.492	0.857	-0.136	-0.863
MED6	Cluster2	blue	0.914	0.963	0.825	0.437	0.857	-0.01	-0.913
PPP2R2D	Cluster2	blue	0.901	0.921	0.843	0.554	0.891	-0.134	-0.921
KIAA0141	Cluster2	blue	0.911	0.946	0.848	0.54	0.907	-0.097	-0.956
NIT1	Cluster2	blue	0.933	0.929	0.883	0.578	0.91	-0.145	-0.916
MYNN	Cluster2	blue	0.903	0.966	0.802	0.408	0.832	-0.014	-0.902
TRNAU1AP	Cluster2	blue	0.935	0.945	0.867	0.513	0.884	-0.1	-0.922
CPNE1	Cluster2	blue	0.805	0.851	0.728	0.391	0.757	-0.026	-0.806
RABIF	Cluster2	blue	0.878	0.904	0.806	0.462	0.845	-0.069	-0.876
KLHL12	Cluster2	blue	0.943	0.962	0.862	0.465	0.874	-0.065	-0.911
ZNF587B	Cluster2	blue	0.926	0.961	0.847	0.485	0.872	-0.082	-0.913
PANK2	Cluster2	blue	0.943	0.962	0.876	0.529	0.905	-0.106	-0.938
ZNF627	Cluster2	blue	0.904	0.93	0.82	0.423	0.826	-0.079	-0.881
TANGO6	Cluster2	blue	0.927	0.944	0.864	0.516	0.907	-0.068	-0.931
ZDHHC6	Cluster2	blue	0.952	0.953	0.896	0.579	0.91	-0.159	-0.926
BORCS7	Cluster2	blue	0.883	0.92	0.792	0.417	0.794	-0.054	-0.875
LRRC40	Cluster2	blue	0.909	0.947	0.816	0.43	0.823	-0.05	-0.891
UBE3B	Cluster2	blue	0.889	0.93	0.823	0.495	0.883	-0.058	-0.918
ZFR	Cluster2	blue	0.976	0.963	0.917	0.582	0.922	-0.168	-0.921
IL6R	Cluster2	blue	0.921	0.932	0.868	0.535	0.913	-0.1	-0.934
MBD4	Cluster2	blue	0.928	0.963	0.844	0.491	0.872	-0.05	-0.92
PPP2R3C	Cluster2	blue	0.938	0.961	0.851	0.466	0.858	-0.065	-0.898
TMED5	Cluster2	blue	0.96	0.963	0.894	0.567	0.91	-0.145	-0.928
COX18	Cluster2	blue	0.968	0.966	0.905	0.554	0.912	-0.149	-0.932
FIP1L1	Cluster2	blue	0.925	0.969	0.829	0.419	0.846	-0.013	-0.9
EVL	Cluster2	blue	0.786	0.892	0.692	0.381	0.785	0.04	-0.872
VEZT	Cluster2	blue	0.949	0.955	0.881	0.553	0.9	-0.114	-0.921
HINT3	Cluster2	blue	0.936	0.953	0.863	0.502	0.877	-0.103	-0.915
AXIN1	Cluster2	blue	0.864	0.888	0.807	0.485	0.865	-0.119	-0.877
ADH5	Cluster2	blue	0.939	0.952	0.863	0.445	0.86	-0.06	-0.896
DYNLT3	Cluster2	blue	0.91	0.931	0.827	0.473	0.826	-0.104	-0.875
MTHFR	Cluster2	blue	0.887	0.896	0.844	0.536	0.902	-0.114	-0.924
EIF3M	Cluster2	blue	0.961	0.96	0.892	0.527	0.887	-0.105	-0.904
CC2D1B	Cluster2	blue	0.903	0.929	0.841	0.538	0.896	-0.115	-0.92
IKBKB	Cluster2	blue	0.895	0.951	0.822	0.491	0.89	-0.039	-0.952
NSMCE3	Cluster2	blue	0.882	0.925	0.795	0.389	0.821	-0.003	-0.869
TMEM248	Cluster2	blue	0.955	0.959	0.89	0.517	0.913	-0.11	-0.928
CARS2	Cluster2	blue	0.854	0.891	0.791	0.486	0.855	-0.043	-0.891
CDYL	Cluster2	blue	0.908	0.912	0.847	0.51	0.881	-0.108	-0.891
STRIP1	Cluster2	blue	0.916	0.939	0.854	0.539	0.904	-0.101	-0.934
VKORC1L1	Cluster2	blue	0.875	0.917	0.809	0.501	0.882	-0.05	-0.915
IFRD1	Cluster2	blue	0.892	0.934	0.812	0.496	0.851	-0.091	-0.89
VPS39	Cluster2	blue	0.891	0.955	0.808	0.463	0.88	-0.004	-0.947
ZBTB33	Cluster2	blue	0.916	0.981	0.819	0.421	0.858	0.005	-0.932
DNAJC16	Cluster2	blue	0.927	0.961	0.847	0.478	0.881	-0.049	-0.921
DEDD2	Cluster2	blue	0.913	0.946	0.839	0.457	0.883	-0.024	-0.924
MED22	Cluster2	blue	0.917	0.916	0.875	0.588	0.919	-0.171	-0.917
TMEM170A	Cluster2	blue	0.96	0.971	0.886	0.509	0.891	-0.11	-0.918
LCMT2	Cluster2	blue	0.872	0.868	0.812	0.464	0.803	-0.12	-0.797
KRCC1	Cluster2	blue	0.918	0.958	0.822	0.423	0.83	-0.05	-0.885
RNU4-1	Cluster2	blue	0.893	0.905	0.821	0.467	0.836	-0.077	-0.854
STAG2	Cluster2	blue	0.935	0.987	0.84	0.451	0.864	-0.04	-0.922
FUT11	Cluster2	blue	0.859	0.899	0.775	0.372	0.798	-0.039	-0.828
CEBPZ	Cluster2	blue	0.932	0.963	0.845	0.479	0.853	-0.087	-0.904
TRAK2	Cluster2	blue	0.933	0.935	0.882	0.581	0.92	-0.142	-0.92
CEP250	Cluster2	blue	0.857	0.913	0.777	0.418	0.841	-0.036	-0.884
PYURF	Cluster2	blue	0.899	0.88	0.851	0.529	0.841	-0.166	-0.849
ATXN10	Cluster2	blue	0.898	0.931	0.83	0.488	0.873	-0.068	-0.902
SNRPA1	Cluster2	blue	0.889	0.898	0.839	0.566	0.877	-0.144	-0.898
ZNF200	Cluster2	blue	0.857	0.934	0.75	0.332	0.791	0.063	-0.876
DHFR2	Cluster2	blue	0.876	0.936	0.777	0.38	0.799	-0.014	-0.863
MTPAP	Cluster2	blue	0.926	0.923	0.861	0.505	0.87	-0.095	-0.905
ZNF146	Cluster2	blue	0.923	0.972	0.829	0.445	0.85	-0.057	-0.923
TBC1D31	Cluster2	blue	0.842	0.87	0.759	0.361	0.763	-0.026	-0.783
ERCC3	Cluster2	blue	0.921	0.947	0.86	0.535	0.911	-0.101	-0.939
ABRACL	Cluster2	blue	0.914	0.946	0.822	0.409	0.819	-0.065	-0.87
LCMT1	Cluster2	blue	0.878	0.879	0.83	0.568	0.88	-0.148	-0.883
ORC3	Cluster2	blue	0.908	0.942	0.826	0.459	0.841	-0.069	-0.891
PAIP1	Cluster2	blue	0.946	0.96	0.871	0.5	0.878	-0.091	-0.902
BTAF1	Cluster2	blue	0.915	0.967	0.831	0.476	0.866	-0.048	-0.926
OTUD6B	Cluster2	blue	0.94	0.947	0.879	0.58	0.903	-0.165	-0.924
SNAPC1	Cluster2	blue	0.868	0.866	0.81	0.518	0.821	-0.192	-0.852
RBM45	Cluster2	blue	0.888	0.947	0.786	0.391	0.806	0.004	-0.875
CSTF1	Cluster2	blue	0.945	0.952	0.88	0.524	0.906	-0.095	-0.927
RBM12	Cluster2	blue	0.965	0.976	0.898	0.544	0.921	-0.122	-0.937
EIF2A	Cluster2	blue	0.923	0.919	0.856	0.519	0.852	-0.104	-0.874
AMMECR1L	Cluster2	blue	0.934	0.944	0.881	0.597	0.929	-0.154	-0.946
DBF4	Cluster2	blue	0.925	0.937	0.852	0.54	0.865	-0.142	-0.887
ESYT1	Cluster2	blue	0.875	0.903	0.811	0.429	0.855	-0.058	-0.891
PPP1R12A	Cluster2	blue	0.919	0.977	0.828	0.464	0.875	-0.038	-0.931
TMUB2	Cluster2	blue	0.924	0.939	0.867	0.521	0.904	-0.095	-0.933
ACOT13	Cluster2	blue	0.919	0.953	0.839	0.507	0.875	-0.079	-0.913
RPL23A	Cluster2	blue	0.92	0.923	0.844	0.444	0.827	-0.087	-0.851
EXOSC8	Cluster2	blue	0.912	0.961	0.823	0.468	0.852	-0.047	-0.911
IKBKAP	Cluster2	blue	0.917	0.972	0.829	0.456	0.871	-0.028	-0.931
ADD1	Cluster2	blue	0.905	0.935	0.838	0.47	0.892	-0.053	-0.922
ARPP19	Cluster2	blue	0.963	0.973	0.889	0.519	0.901	-0.104	-0.918
GNPTG	Cluster2	blue	0.882	0.879	0.818	0.439	0.822	-0.076	-0.858
NUP85	Cluster2	blue	0.87	0.921	0.788	0.413	0.83	-0.013	-0.914
METTL3	Cluster2	blue	0.918	0.966	0.836	0.479	0.877	-0.027	-0.922
IARS2	Cluster2	blue	0.972	0.978	0.902	0.53	0.912	-0.114	-0.941
ICE1	Cluster2	blue	0.912	0.976	0.822	0.457	0.87	-0.018	-0.937
PPP4R2	Cluster2	blue	0.933	0.973	0.838	0.443	0.847	-0.052	-0.898
FBXO30	Cluster2	blue	0.913	0.96	0.832	0.489	0.877	-0.069	-0.931
USP25	Cluster2	blue	0.927	0.977	0.837	0.468	0.868	-0.057	-0.924
CREB1	Cluster2	blue	0.917	0.984	0.816	0.418	0.849	-0.012	-0.928
MCM9	Cluster2	blue	0.909	0.945	0.832	0.518	0.886	-0.085	-0.923
BOD1	Cluster2	blue	0.926	0.952	0.849	0.504	0.868	-0.076	-0.9
SNX14	Cluster2	blue	0.951	0.979	0.869	0.495	0.889	-0.077	-0.933
ATR	Cluster2	blue	0.923	0.973	0.834	0.469	0.862	-0.068	-0.917
FAM177A1	Cluster2	blue	0.915	0.918	0.85	0.52	0.869	-0.145	-0.902
HELB	Cluster2	blue	0.885	0.956	0.787	0.399	0.824	-0.007	-0.901
MBTPS1	Cluster2	blue	0.911	0.97	0.82	0.436	0.866	0.022	-0.923
MTIF2	Cluster2	blue	0.937	0.942	0.863	0.518	0.862	-0.116	-0.892
MFN1	Cluster2	blue	0.938	0.957	0.86	0.506	0.871	-0.098	-0.901
TP53RK	Cluster2	blue	0.946	0.958	0.875	0.484	0.882	-0.072	-0.904
MED13L	Cluster2	blue	0.856	0.929	0.777	0.45	0.852	-0.009	-0.926
INTS10	Cluster2	blue	0.94	0.973	0.856	0.465	0.878	-0.027	-0.935
SUMF1	Cluster2	blue	0.877	0.887	0.816	0.485	0.841	-0.082	-0.886
SLC11A2	Cluster2	blue	0.881	0.917	0.803	0.455	0.839	-0.027	-0.887
ARRDC1-AS1	Cluster2	blue	0.871	0.905	0.797	0.446	0.833	-0.051	-0.875
RBL2	Cluster2	blue	0.827	0.931	0.709	0.27	0.749	0.105	-0.867
SCARNA10	Cluster2	blue	0.873	0.896	0.807	0.441	0.823	-0.064	-0.846
URGCP	Cluster2	blue	0.899	0.917	0.834	0.492	0.877	-0.075	-0.876
TEX264	Cluster2	blue	0.936	0.916	0.888	0.539	0.903	-0.145	-0.908
RAP1A	Cluster2	blue	0.928	0.965	0.853	0.511	0.897	-0.066	-0.941
PPP3CB	Cluster2	blue	0.853	0.884	0.804	0.554	0.874	-0.136	-0.906
CHD8	Cluster2	blue	0.925	0.96	0.856	0.516	0.912	-0.069	-0.947
LARP4B	Cluster2	blue	0.885	0.915	0.832	0.562	0.908	-0.1	-0.941
MRFAP1L1	Cluster2	blue	0.897	0.969	0.79	0.362	0.816	0.021	-0.902
TMEM59	Cluster2	blue	0.96	0.955	0.891	0.51	0.886	-0.105	-0.902
ATG16L1	Cluster2	blue	0.91	0.975	0.81	0.402	0.844	0.013	-0.911
PKNOX1	Cluster2	blue	0.886	0.89	0.832	0.535	0.861	-0.122	-0.879
CBX3	Cluster2	blue	0.921	0.969	0.826	0.449	0.84	-0.044	-0.906
FOXN3	Cluster2	blue	0.893	0.943	0.819	0.478	0.885	-0.02	-0.935
TRAPPC8	Cluster2	blue	0.928	0.981	0.834	0.448	0.866	-0.027	-0.932
ALKBH1	Cluster2	blue	0.931	0.916	0.874	0.546	0.879	-0.156	-0.877
TMEM259	Cluster2	blue	0.879	0.918	0.819	0.515	0.882	-0.08	-0.925
FZR1	Cluster2	blue	0.915	0.903	0.874	0.558	0.912	-0.157	-0.906
KIAA0319L	Cluster2	blue	0.837	0.899	0.76	0.432	0.838	-0.006	-0.876
ZNF330	Cluster2	blue	0.937	0.964	0.856	0.478	0.87	-0.071	-0.927
CHMP1B	Cluster2	blue	0.928	0.975	0.832	0.413	0.857	-0.002	-0.92
RIDA	Cluster2	blue	0.855	0.845	0.788	0.444	0.765	-0.144	-0.784
MED4	Cluster2	blue	0.928	0.941	0.861	0.529	0.885	-0.124	-0.918
PFDN5	Cluster2	blue	0.935	0.918	0.875	0.501	0.854	-0.118	-0.868
FAM21C	Cluster2	blue	0.858	0.897	0.783	0.397	0.799	-0.039	-0.875
PRKAB1	Cluster2	blue	0.9	0.928	0.823	0.467	0.863	-0.018	-0.887
DNAJB1	Cluster2	blue	0.936	0.949	0.869	0.493	0.891	-0.075	-0.912
XX-FW83563B9.5	Cluster2	blue	0.665	0.753	0.562	0.216	0.598	0.063	-0.687
SMUG1	Cluster2	blue	0.879	0.888	0.822	0.556	0.862	-0.132	-0.872
CFDP1	Cluster2	blue	0.881	0.91	0.801	0.44	0.825	-0.048	-0.872
TRMT10C	Cluster2	blue	0.95	0.948	0.881	0.533	0.874	-0.153	-0.909
PPP4R3B	Cluster2	blue	0.937	0.987	0.844	0.441	0.869	-0.021	-0.927
RC3H2	Cluster2	blue	0.923	0.982	0.829	0.456	0.865	-0.027	-0.923
PGGT1B	Cluster2	blue	0.929	0.98	0.838	0.46	0.867	-0.041	-0.927
TIMM10B	Cluster2	blue	0.936	0.956	0.871	0.544	0.914	-0.114	-0.934
STYX	Cluster2	blue	0.921	0.979	0.824	0.43	0.849	-0.032	-0.924
GSKIP	Cluster2	blue	0.927	0.928	0.87	0.554	0.894	-0.145	-0.892
PTDSS1	Cluster2	blue	0.94	0.923	0.889	0.572	0.905	-0.129	-0.888
STAT4	Cluster2	blue	0.864	0.941	0.756	0.369	0.789	0.012	-0.849
ZNHIT6	Cluster2	blue	0.87	0.93	0.78	0.417	0.825	-0.014	-0.893
BAZ1B	Cluster2	blue	0.929	0.963	0.86	0.525	0.915	-0.074	-0.948
RNU4-2	Cluster2	blue	0.881	0.899	0.804	0.441	0.808	-0.086	-0.848
RPE	Cluster2	blue	0.937	0.969	0.856	0.493	0.879	-0.078	-0.932
CCNT1	Cluster2	blue	0.937	0.98	0.842	0.439	0.857	-0.025	-0.904
FAM53C	Cluster2	blue	0.93	0.915	0.884	0.587	0.917	-0.168	-0.909
LTN1	Cluster2	blue	0.926	0.983	0.83	0.436	0.859	-0.02	-0.925
POC5	Cluster2	blue	0.906	0.896	0.849	0.54	0.853	-0.15	-0.857
SUCO	Cluster2	blue	0.894	0.973	0.783	0.373	0.814	0.036	-0.899
UBN1	Cluster2	blue	0.862	0.891	0.811	0.517	0.89	-0.086	-0.901
2018-09-07	Cluster2	blue	0.927	0.971	0.833	0.448	0.848	-0.067	-0.9
AMMECR1	Cluster2	blue	0.873	0.938	0.787	0.446	0.845	-0.029	-0.907
FYB	Cluster2	blue	0.743	0.87	0.638	0.265	0.724	0.132	-0.859
RAB14	Cluster2	blue	0.839	0.904	0.768	0.48	0.849	-0.035	-0.912
CRK	Cluster2	blue	0.968	0.958	0.908	0.551	0.915	-0.132	-0.927
TMEM192	Cluster2	blue	0.89	0.927	0.8	0.399	0.819	0.007	-0.878
SMARCAD1	Cluster2	blue	0.938	0.977	0.849	0.467	0.864	-0.065	-0.916
BIN2	Cluster2	blue	0.854	0.934	0.754	0.332	0.804	0.057	-0.869
FKTN	Cluster2	blue	0.864	0.901	0.791	0.497	0.828	-0.104	-0.872
DICER1	Cluster2	blue	0.875	0.946	0.779	0.402	0.826	0.03	-0.917
LMBRD2	Cluster2	blue	0.938	0.978	0.851	0.477	0.873	-0.047	-0.92
LEMD2	Cluster2	blue	0.925	0.949	0.862	0.534	0.909	-0.1	-0.932
RNASEH2B	Cluster2	blue	0.922	0.957	0.831	0.417	0.841	-0.022	-0.888
KLHL6	Cluster2	blue	0.926	0.941	0.858	0.55	0.886	-0.095	-0.904
SDHAF2	Cluster2	blue	0.92	0.905	0.877	0.565	0.898	-0.169	-0.887
TPK1	Cluster2	blue	0.882	0.899	0.815	0.497	0.846	-0.113	-0.871
PPIP5K2	Cluster2	blue	0.903	0.973	0.8	0.406	0.838	0.017	-0.917
ALKBH5	Cluster2	blue	0.944	0.926	0.896	0.542	0.912	-0.14	-0.897
THYN1	Cluster2	blue	0.884	0.94	0.789	0.395	0.811	0.008	-0.891
FGD5-AS1	Cluster2	blue	0.936	0.966	0.852	0.455	0.867	-0.056	-0.919
AAED1	Cluster2	blue	0.943	0.915	0.89	0.562	0.884	-0.152	-0.872
SAMD8	Cluster2	blue	0.9	0.954	0.812	0.486	0.86	-0.045	-0.918
GEMIN8	Cluster2	blue	0.831	0.889	0.745	0.431	0.795	-0.011	-0.862
ZNF720	Cluster2	blue	0.818	0.93	0.699	0.292	0.756	0.124	-0.881
ZNF189	Cluster2	blue	0.904	0.953	0.82	0.471	0.853	-0.037	-0.911
UTRN	Cluster2	blue	0.813	0.931	0.698	0.321	0.776	0.093	-0.88
ERCC4	Cluster2	blue	0.902	0.939	0.815	0.464	0.837	-0.063	-0.881
SLC25A12	Cluster2	blue	0.936	0.926	0.883	0.566	0.897	-0.173	-0.905
RB1	Cluster2	blue	0.858	0.904	0.769	0.355	0.79	0.017	-0.869
BRAT1	Cluster2	blue	0.877	0.887	0.826	0.494	0.869	-0.097	-0.905
OXLD1	Cluster2	blue	0.875	0.884	0.818	0.475	0.84	-0.105	-0.843
EIF1AX	Cluster2	blue	0.953	0.968	0.878	0.512	0.884	-0.087	-0.909
VPS13C	Cluster2	blue	0.891	0.97	0.791	0.413	0.835	0.018	-0.921
DNAJC2	Cluster2	blue	0.896	0.942	0.815	0.489	0.86	-0.057	-0.917
HACD4	Cluster2	blue	0.824	0.905	0.729	0.307	0.774	0.07	-0.858
UBE4A	Cluster2	blue	0.907	0.942	0.837	0.505	0.883	-0.061	-0.935
SMIM19	Cluster2	blue	0.906	0.909	0.844	0.523	0.858	-0.141	-0.886
PDE4D	Cluster2	blue	0.876	0.897	0.805	0.482	0.83	-0.126	-0.855
RABEP1	Cluster2	blue	0.922	0.969	0.835	0.454	0.873	-0.033	-0.929
UCHL5	Cluster2	blue	0.891	0.949	0.809	0.482	0.865	-0.046	-0.922
C1orf27	Cluster2	blue	0.931	0.959	0.848	0.498	0.865	-0.093	-0.904
COG5	Cluster2	blue	0.853	0.88	0.784	0.448	0.812	-0.016	-0.821
TSNAX	Cluster2	blue	0.94	0.974	0.854	0.476	0.873	-0.073	-0.925
STK17A	Cluster2	blue	0.88	0.957	0.767	0.352	0.788	0.03	-0.865
ZNF664	Cluster2	blue	0.923	0.959	0.843	0.473	0.88	-0.068	-0.933
LPAR6	Cluster2	blue	0.77	0.851	0.663	0.231	0.677	0.065	-0.783
RNF139	Cluster2	blue	0.951	0.969	0.874	0.506	0.888	-0.092	-0.91
UMAD1	Cluster2	blue	0.922	0.925	0.852	0.494	0.843	-0.14	-0.882
C12orf49	Cluster2	blue	0.958	0.946	0.901	0.555	0.916	-0.136	-0.914
FBXO28	Cluster2	blue	0.956	0.981	0.875	0.496	0.889	-0.072	-0.92
CNEP1R1	Cluster2	blue	0.939	0.954	0.865	0.481	0.879	-0.068	-0.906
MTMR10	Cluster2	blue	0.827	0.936	0.716	0.327	0.793	0.14	-0.908
MBD1	Cluster2	blue	0.942	0.962	0.881	0.551	0.928	-0.117	-0.946
SLC35B3	Cluster2	blue	0.896	0.955	0.8	0.412	0.837	0.009	-0.917
NADSYN1	Cluster2	blue	0.865	0.923	0.786	0.43	0.849	0.016	-0.912
TAF7	Cluster2	blue	0.938	0.967	0.862	0.495	0.891	-0.07	-0.927
GPATCH2	Cluster2	blue	0.928	0.956	0.85	0.504	0.873	-0.076	-0.911
SERPINB6	Cluster2	blue	0.882	0.921	0.804	0.429	0.839	-0.019	-0.887
STK26	Cluster2	blue	0.874	0.957	0.756	0.308	0.78	0.063	-0.866
UXS1	Cluster2	blue	0.865	0.911	0.79	0.491	0.843	-0.028	-0.889
VPS4B	Cluster2	blue	0.935	0.971	0.843	0.446	0.861	-0.043	-0.901
DDX42	Cluster2	blue	0.819	0.899	0.738	0.429	0.822	0	-0.896
SCCPDH	Cluster2	blue	0.856	0.866	0.784	0.402	0.777	-0.036	-0.806
REST	Cluster2	blue	0.913	0.977	0.822	0.452	0.878	-0.001	-0.943
ZMYM4	Cluster2	blue	0.935	0.975	0.849	0.449	0.877	-0.025	-0.929
MIER3	Cluster2	blue	0.928	0.963	0.839	0.454	0.845	-0.056	-0.897
FAM46A	Cluster2	blue	0.73	0.812	0.624	0.192	0.654	0.139	-0.724
STK4	Cluster2	blue	0.906	0.984	0.799	0.371	0.843	0.046	-0.922
METTL10	Cluster2	blue	0.857	0.903	0.778	0.45	0.803	-0.071	-0.869
RP11-452L6.5	Cluster2	blue	0.886	0.916	0.814	0.431	0.841	-0.04	-0.882
PIGK	Cluster2	blue	0.909	0.953	0.81	0.392	0.811	-0.019	-0.867
INTS8	Cluster2	blue	0.909	0.974	0.804	0.385	0.83	0.019	-0.905
ABCD2	Cluster2	blue	0.836	0.909	0.733	0.336	0.756	-0.005	-0.844
ZBTB8OS	Cluster2	blue	0.916	0.904	0.854	0.518	0.86	-0.149	-0.876
LGALS8	Cluster2	blue	0.909	0.936	0.844	0.53	0.887	-0.089	-0.92
USP38	Cluster2	blue	0.956	0.968	0.886	0.542	0.906	-0.121	-0.932
JRK	Cluster2	blue	0.828	0.909	0.742	0.393	0.822	0.036	-0.898
CRNKL1	Cluster2	blue	0.943	0.981	0.85	0.445	0.865	-0.029	-0.911
ABCD3	Cluster2	blue	0.916	0.962	0.818	0.408	0.834	0.008	-0.891
ATG5	Cluster2	blue	0.939	0.958	0.859	0.491	0.868	-0.101	-0.908
LSM14A	Cluster2	blue	0.91	0.982	0.809	0.389	0.854	0.039	-0.931
CLPX	Cluster2	blue	0.934	0.983	0.839	0.444	0.867	-0.013	-0.926
UFSP2	Cluster2	blue	0.92	0.957	0.834	0.455	0.853	-0.063	-0.905
ARHGEF6	Cluster2	blue	0.905	0.965	0.81	0.391	0.843	0.013	-0.911
FBXO22	Cluster2	blue	0.925	0.954	0.854	0.537	0.885	-0.094	-0.92
ING3	Cluster2	blue	0.937	0.97	0.854	0.482	0.871	-0.076	-0.922
E4F1	Cluster2	blue	0.915	0.916	0.871	0.565	0.911	-0.156	-0.925
PIK3R4	Cluster2	blue	0.928	0.97	0.841	0.452	0.87	-0.023	-0.916
HACL1	Cluster2	blue	0.935	0.947	0.867	0.502	0.889	-0.082	-0.926
SRPK1	Cluster2	blue	0.943	0.938	0.893	0.587	0.923	-0.173	-0.923
DERA	Cluster2	blue	0.941	0.923	0.883	0.539	0.886	-0.116	-0.894
TAF1D	Cluster2	blue	0.914	0.961	0.826	0.467	0.858	-0.031	-0.926
MED13	Cluster2	blue	0.927	0.983	0.835	0.473	0.876	-0.037	-0.934
MPHOSPH9	Cluster2	blue	0.886	0.965	0.779	0.376	0.812	0.012	-0.911
TATDN2	Cluster2	blue	0.883	0.937	0.807	0.47	0.878	-0.025	-0.929
SBDS	Cluster2	blue	0.949	0.972	0.867	0.488	0.879	-0.072	-0.912
NDEL1	Cluster2	blue	0.931	0.952	0.865	0.56	0.916	-0.113	-0.936
ZNF736	Cluster2	blue	0.855	0.942	0.751	0.391	0.808	0.052	-0.901
RUNDC1	Cluster2	blue	0.931	0.932	0.881	0.567	0.923	-0.161	-0.932
2018-03-01	Cluster2	blue	0.823	0.856	0.747	0.379	0.764	0.004	-0.839
AQR	Cluster2	blue	0.948	0.98	0.871	0.503	0.903	-0.065	-0.953
C1orf131	Cluster2	blue	0.886	0.899	0.814	0.487	0.828	-0.133	-0.851
SACM1L	Cluster2	blue	0.91	0.981	0.807	0.416	0.847	0.016	-0.917
SWAP70	Cluster2	blue	0.869	0.917	0.791	0.422	0.844	-0.013	-0.909
HMGXB3	Cluster2	blue	0.915	0.917	0.864	0.559	0.915	-0.091	-0.917
FOCAD	Cluster2	blue	0.896	0.88	0.841	0.527	0.852	-0.118	-0.833
GPCPD1	Cluster2	blue	0.881	0.922	0.803	0.514	0.847	-0.091	-0.877
TAB1	Cluster2	blue	0.857	0.88	0.805	0.489	0.86	-0.092	-0.917
HMG20A	Cluster2	blue	0.916	0.961	0.831	0.436	0.868	-0.02	-0.918
HIBADH	Cluster2	blue	0.931	0.93	0.865	0.51	0.873	-0.083	-0.881
YARS2	Cluster2	blue	0.943	0.955	0.871	0.515	0.888	-0.104	-0.919
YTHDF3	Cluster2	blue	0.918	0.969	0.835	0.473	0.886	-0.02	-0.942
SHOC2	Cluster2	blue	0.953	0.981	0.872	0.486	0.89	-0.069	-0.927
ZNF808	Cluster2	blue	0.841	0.943	0.732	0.354	0.803	0.065	-0.911
THUMPD1	Cluster2	blue	0.936	0.984	0.842	0.449	0.865	-0.032	-0.925
XPOT	Cluster2	blue	0.947	0.975	0.862	0.49	0.879	-0.077	-0.924
ARRDC1	Cluster2	blue	0.871	0.916	0.803	0.457	0.869	-0.016	-0.911
BAG4	Cluster2	blue	0.952	0.965	0.878	0.504	0.894	-0.083	-0.929
GATC	Cluster2	blue	0.945	0.927	0.892	0.563	0.9	-0.16	-0.899
RP11-466H18.1	Cluster2	blue	0.827	0.861	0.745	0.367	0.749	-0.023	-0.815
RAPGEF6	Cluster2	blue	0.876	0.952	0.771	0.38	0.797	0.024	-0.884
DHX35	Cluster2	blue	0.851	0.883	0.782	0.491	0.825	-0.093	-0.871
ZGRF1	Cluster2	blue	0.801	0.87	0.699	0.371	0.732	-0.005	-0.816
SCARNA5	Cluster2	blue	0.845	0.904	0.745	0.318	0.754	0.052	-0.819
NRIP1	Cluster2	blue	0.86	0.949	0.744	0.329	0.782	0.084	-0.884
UQCRB	Cluster2	blue	0.915	0.94	0.82	0.414	0.807	-0.046	-0.853
AZI2	Cluster2	blue	0.855	0.918	0.762	0.439	0.809	-0.021	-0.886
APAF1	Cluster2	blue	0.866	0.938	0.782	0.424	0.855	0.009	-0.925
GLG1	Cluster2	blue	0.833	0.911	0.751	0.384	0.832	0.047	-0.901
KAT14	Cluster2	blue	0.915	0.93	0.846	0.47	0.861	-0.102	-0.875
RANBP9	Cluster2	blue	0.896	0.971	0.798	0.407	0.854	0.032	-0.925
TMEM129	Cluster2	blue	0.899	0.924	0.837	0.487	0.884	-0.042	-0.915
NAGPA	Cluster2	blue	0.899	0.893	0.847	0.536	0.883	-0.152	-0.901
PRKRIP1	Cluster2	blue	0.882	0.911	0.824	0.536	0.88	-0.112	-0.894
INPP4A	Cluster2	blue	0.826	0.925	0.729	0.337	0.806	0.064	-0.906
NRDE2	Cluster2	blue	0.827	0.892	0.753	0.461	0.836	-0.036	-0.892
DIS3	Cluster2	blue	0.932	0.982	0.843	0.476	0.875	-0.044	-0.933
ECHDC1	Cluster2	blue	0.928	0.972	0.837	0.46	0.856	-0.047	-0.919
RORA	Cluster2	blue	0.801	0.912	0.686	0.301	0.75	0.057	-0.861
AASDHPPT	Cluster2	blue	0.933	0.976	0.841	0.437	0.858	-0.028	-0.917
ATMIN	Cluster2	blue	0.939	0.979	0.849	0.456	0.869	-0.042	-0.917
RPS28	Cluster2	blue	0.845	0.848	0.774	0.384	0.755	-0.013	-0.771
EXT2	Cluster2	blue	0.939	0.928	0.884	0.52	0.894	-0.127	-0.892
PAIP2	Cluster2	blue	0.938	0.973	0.847	0.46	0.861	-0.049	-0.908
ENPP4	Cluster2	blue	0.875	0.914	0.784	0.412	0.796	-0.077	-0.835
USP24	Cluster2	blue	0.888	0.976	0.784	0.401	0.846	0.041	-0.93
BRD7	Cluster2	blue	0.919	0.956	0.845	0.509	0.882	-0.096	-0.918
C16orf87	Cluster2	blue	0.888	0.882	0.841	0.591	0.872	-0.192	-0.865
MGST3	Cluster2	blue	0.9	0.904	0.842	0.498	0.868	-0.076	-0.878
RALA	Cluster2	blue	0.877	0.876	0.83	0.607	0.876	-0.168	-0.852
SDHAF4	Cluster2	blue	0.853	0.87	0.791	0.459	0.817	-0.069	-0.878
PLCL1	Cluster2	blue	0.8	0.879	0.705	0.376	0.758	0.034	-0.854
RPL39P3	Cluster2	blue	0.801	0.83	0.714	0.33	0.703	0.027	-0.748
OSBPL11	Cluster2	blue	0.883	0.923	0.805	0.443	0.849	-0.049	-0.904
TARBP1	Cluster2	blue	0.868	0.938	0.777	0.425	0.82	-0.005	-0.907
TGFBR1	Cluster2	blue	0.875	0.948	0.774	0.357	0.818	0.046	-0.893
PIGB	Cluster2	blue	0.864	0.925	0.771	0.427	0.814	-0.032	-0.877
CGRRF1	Cluster2	blue	0.901	0.91	0.832	0.482	0.844	-0.081	-0.877
CYTH1	Cluster2	blue	0.883	0.972	0.781	0.384	0.845	0.057	-0.928
KIAA1147	Cluster2	blue	0.861	0.962	0.75	0.333	0.807	0.091	-0.907
ZNF252P	Cluster2	blue	0.879	0.962	0.759	0.312	0.783	0.081	-0.883
TMA16	Cluster2	blue	0.924	0.923	0.866	0.577	0.887	-0.16	-0.898
HMCES	Cluster2	blue	0.878	0.936	0.794	0.45	0.854	-0.021	-0.902
ZNF426	Cluster2	blue	0.858	0.933	0.743	0.305	0.757	0.06	-0.843
KLHDC10	Cluster2	blue	0.929	0.972	0.842	0.467	0.878	-0.023	-0.919
METAP1	Cluster2	blue	0.927	0.949	0.851	0.498	0.87	-0.078	-0.905
CFAP97	Cluster2	blue	0.923	0.959	0.836	0.433	0.848	-0.064	-0.898
PIKFYVE	Cluster2	blue	0.916	0.966	0.831	0.477	0.881	-0.026	-0.936
PIGG	Cluster2	blue	0.783	0.909	0.674	0.32	0.772	0.136	-0.893
MMS19	Cluster2	blue	0.877	0.942	0.796	0.446	0.86	0.009	-0.919
NEK7	Cluster2	blue	0.92	0.965	0.822	0.418	0.832	-0.039	-0.893
ATF2	Cluster2	blue	0.92	0.979	0.816	0.398	0.834	0.008	-0.902
ZDHHC13	Cluster2	blue	0.877	0.881	0.826	0.591	0.862	-0.194	-0.862
RFC1	Cluster2	blue	0.941	0.972	0.863	0.512	0.891	-0.075	-0.927
GZF1	Cluster2	blue	0.884	0.953	0.788	0.384	0.831	0.016	-0.912
DNAJB2	Cluster2	blue	0.893	0.91	0.836	0.538	0.887	-0.121	-0.894
NIN	Cluster2	blue	0.87	0.963	0.766	0.387	0.828	0.042	-0.928
FAM118B	Cluster2	blue	0.94	0.934	0.884	0.56	0.898	-0.153	-0.894
RAD1	Cluster2	blue	0.927	0.965	0.841	0.469	0.867	-0.05	-0.915
TRIM24	Cluster2	blue	0.873	0.889	0.814	0.557	0.863	-0.131	-0.882
NME3	Cluster2	blue	0.883	0.891	0.82	0.445	0.827	-0.063	-0.834
MEAF6	Cluster2	blue	0.918	0.962	0.828	0.429	0.852	-0.035	-0.91
CARNMT1	Cluster2	blue	0.937	0.966	0.854	0.458	0.863	-0.059	-0.901
GABPA	Cluster2	blue	0.916	0.979	0.815	0.416	0.846	-0.01	-0.915
FPGT	Cluster2	blue	0.879	0.929	0.786	0.382	0.8	-0.004	-0.889
BTBD9	Cluster2	blue	0.793	0.899	0.695	0.356	0.793	0.073	-0.89
ZBTB5	Cluster2	blue	0.897	0.939	0.822	0.471	0.866	-0.039	-0.908
NUDCD3	Cluster2	blue	0.918	0.931	0.86	0.512	0.902	-0.076	-0.913
RNF166	Cluster2	blue	0.892	0.915	0.826	0.454	0.864	-0.065	-0.89
NUDT3	Cluster2	blue	0.937	0.939	0.876	0.53	0.904	-0.105	-0.924
PYGO2	Cluster2	blue	0.874	0.926	0.797	0.418	0.854	-0.004	-0.901
TM2D2	Cluster2	blue	0.943	0.942	0.876	0.503	0.878	-0.093	-0.898
PEX2	Cluster2	blue	0.915	0.974	0.815	0.391	0.841	0.026	-0.905
DPP8	Cluster2	blue	0.908	0.989	0.801	0.387	0.849	0.054	-0.936
DNAJC13	Cluster2	blue	0.91	0.96	0.824	0.465	0.867	-0.026	-0.92
BRAP	Cluster2	blue	0.93	0.964	0.842	0.459	0.863	-0.05	-0.899
SP1	Cluster2	blue	0.885	0.937	0.816	0.493	0.891	-0.03	-0.939
[truncated: 19,119 more rows]

## Sheet: Table S3
Supplemental Table 3. Dexamethasone stimulatation on transcriptome-wide gene expression for PTSD- and PTSD+ participants.
	PTSD- 2.5nM Dex		PTSD+ 2.5nM Dex		PTSD- 5nM Dex		PTSD+ 5nM Dex		PTSD- 50nM Dex		PTSD+ 50nM Dex
Gene symbol	logFC	adj.P.Val	logFC	adj.P.Val	logFC	adj.P.Val	logFC	adj.P.Val	logFC	adj.P.Val	logFC	adj.P.Val
TRDC	-1.22	0.00418504	-1.02	0.30859	-1.56	1.46e-05	-1.67	0.000534672	-2.85	8.61e-14	-2.61	2.27e-07
LTB	-0.88	0.0161745	-0.56	0.751897	-1.22	0.000124265	-1.41	0.0008917	-2.18	1.71e-11	-2.34	2.27e-07
PRCD	0.59	0.0110489	0.91	0.0256763	0.68	0.00035556	0.92	0.000600634	1.15	6.73e-10	1.4	4.5e-07
STAT1	-0.86	0.0644515	-0.36	0.878031	-1.42	0.00133575	-1.58	0.00447661	-3.23	1.03e-11	-3.15	9.29e-07
HLA-DPB1	-0.41	0.249779	0.03	0.989865	-0.79	0.0253835	-0.85	0.0334356	-2.47	4.67e-11	-2.57	1.01e-06
ADGRE1	-0.63	0.0106239	-0.49	0.547246	-0.81	8.52e-05	-0.8	0.00228731	-1.37	3.07e-11	-1.36	1.5e-06
HLA-DQA1	-0.71	0.145303	-0.33	0.893282	-1.36	0.00569002	-1.33	0.0176991	-3.46	2.53e-11	-3.39	1.53e-06
NFKB2	-0.91	0.0169088	-0.46	0.850928	-1.25	0.000144169	-1.38	0.00151549	-2.17	4.67e-11	-2.18	1.53e-06
G0S2	-1.51	0.0142492	-1.33	0.472424	-2.16	5.48e-05	-2.13	0.00189991	-2.67	2.29e-08	-3.46	1.53e-06
RELB	-0.99	0.0206499	-0.67	0.762043	-1.46	0.000124265	-1.61	0.00151549	-2.67	1.15e-11	-2.5	1.6e-06
CD83	-1.35	0.0108747	-0.82	0.73443	-1.8	7.09e-05	-1.91	0.0013381	-2.96	3.69e-11	-2.91	1.67e-06
VSIG4	1.95	0.000252309	1.06	0.574281	2.78	5.81e-09	1.74	0.00252827	4.1	9.04e-16	2.92	1.95e-06
PSME2	-0.84	0.0420046	-0.38	0.864972	-1.25	0.00102791	-1.32	0.00533768	-2.47	1.33e-10	-2.55	1.95e-06
HLA-DRB1	-0.49	0.231623	-0.01	0.997718	-1	0.0145341	-1.02	0.0264075	-2.86	4.09e-11	-2.78	1.99e-06
HLA-DRA	-0.57	0.176065	-0.05	0.985045	-1.04	0.0138646	-1.07	0.0249872	-2.83	1.15e-10	-2.87	1.99e-06
CCL2	-1.63	0.0246089	-1.33	0.687225	-2.37	0.000273171	-2.62	0.00228327	-4	3.61e-10	-4.25	2.2e-06
LAP3	-0.58	0.101344	-0.16	0.927546	-1.03	0.0033271	-1.01	0.0133621	-2.35	8.12e-11	-2.33	2.27e-06
CCR5	-0.98	0.0170951	-0.53	0.838104	-1.35	0.000163097	-1.39	0.00259127	-2.15	4.69e-10	-2.29	2.41e-06
HLA-DPA1	-0.45	0.250577	0.01	0.997199	-0.88	0.0247115	-0.94	0.032536	-2.68	8.12e-11	-2.63	2.49e-06
GAPT	-0.71	0.0257691	-0.62	0.642975	-1.21	5.48e-05	-1.01	0.00451331	-1.73	5.15e-10	-1.85	2.49e-06
S1PR2	-0.89	0.0241126	-0.52	0.842769	-1.17	0.000860614	-1.38	0.00268554	-2.04	1.8e-09	-2.28	2.49e-06
CD300LF	-0.5	0.065855	-0.26	0.863944	-0.72	0.00507058	-0.96	0.00394435	-1.66	1.94e-10	-1.69	2.65e-06
CASP1	-0.53	0.0577963	-0.31	0.855656	-0.81	0.00207935	-0.86	0.00734628	-1.65	3.8e-10	-1.72	2.65e-06
CXorf21	-0.51	0.0526347	-0.16	0.892948	-0.72	0.0035129	-0.7	0.0137496	-1.42	3.06e-09	-1.6	2.65e-06
FFAR2	-0.93	0.0143466	-0.76	0.574326	-1.22	0.000159118	-1.17	0.00367106	-1.54	1.43e-07	-2.03	2.65e-06
KMO	-1.07	0.0110489	-0.9	0.472424	-1.45	6.14e-05	-1.64	0.000664603	-2.09	5.72e-10	-2.2	3.16e-06
TYMP	-0.56	0.182717	-0.12	0.957775	-1.04	0.0144414	-1.2	0.0149621	-2.61	7.33e-10	-2.76	3.16e-06
TSPOAP1	-0.58	0.00619751	-0.56	0.24434	-0.69	8.15e-05	-0.79	0.000664603	-0.93	6.02e-09	-1.07	3.16e-06
CD40	-1.09	0.0169965	-0.43	0.861414	-1.52	0.000134183	-1.53	0.00268554	-2.84	1.03e-11	-2.46	3.74e-06
LYZ	-0.89	0.06983	-0.28	0.900659	-1.4	0.00265778	-1.32	0.0142969	-3.12	8.12e-11	-2.98	3.75e-06
CYB561A3	-0.85	0.0282325	-0.49	0.851307	-1.35	0.000144791	-1.42	0.00209479	-2.3	8.12e-11	-2.18	3.95e-06
IRF1	-0.82	0.0286662	-0.35	0.863944	-1.1	0.00100582	-1.25	0.0035526	-2.22	8.12e-11	-2.11	3.95e-06
CD74	-0.44	0.237662	0.04	0.986866	-0.81	0.0288307	-0.87	0.0372873	-2.47	1.57e-10	-2.42	3.95e-06
FASLG	-0.8	0.00203735	-0.31	0.838589	-1.11	2.81e-07	-0.82	0.00239511	-1.48	1.03e-11	-1.27	4.04e-06
GBP4	-1.09	0.0188315	-0.54	0.851307	-1.44	0.000273171	-1.59	0.00239538	-2.7	3.77e-11	-2.47	4.04e-06
TNFSF13B	-0.83	0.0532657	-0.51	0.852408	-1.26	0.00171216	-1.32	0.00692182	-2.82	2.53e-11	-2.54	4.2e-06
KYNU	-1.02	0.0102458	-0.75	0.602609	-1.31	8.15e-05	-1.44	0.00101165	-1.91	7.58e-10	-1.98	4.97e-06
TSC22D3	1.79	1.53e-05	1.62	0.0256763	2.16	6.64e-09	1.95	9.26e-05	2.56	1.03e-11	2.16	5.09e-06
GBP1	-0.97	0.0502371	-0.32	0.887662	-1.43	0.0017893	-1.37	0.0108198	-2.99	1.32e-10	-2.85	5.14e-06
OLR1	-1.8	0.0110489	-1.41	0.569669	-2.3	0.000124265	-2.53	0.00150533	-3.15	9.97e-09	-3.59	5.14e-06
CSF2RB	-0.82	0.0511399	-0.43	0.861414	-1.24	0.00142645	-1.39	0.00470572	-2.57	1.07e-10	-2.42	5.19e-06
PSME1	-0.58	0.0434653	-0.22	0.877798	-0.82	0.00172539	-0.9	0.00576312	-1.67	2.08e-10	-1.62	5.44e-06
SLC7A11	-2.27	0.00991686	-1.2	0.791713	-2.91	8.19e-05	-2.95	0.00189991	-4.25	7.34e-10	-4.35	5.44e-06
NCR3	-0.64	0.0256647	-0.49	0.735543	-0.79	0.00190139	-0.97	0.00335365	-1.36	1.83e-08	-1.58	5.44e-06
SH2D1B	-0.6	0.0401273	-0.6	0.62449	-0.71	0.00696242	-0.86	0.00714037	-1.4	2.34e-08	-1.64	5.44e-06
APOL1	-0.63	0.0305173	-0.25	0.866978	-0.81	0.00190406	-0.96	0.00398103	-1.75	7.61e-11	-1.61	5.68e-06
VIPR1-AS1	0.37	0.039101	0.19	0.856166	0.61	0.000189588	0.47	0.0122861	1.16	1.15e-11	0.99	5.94e-06
TP53	-0.47	0.0257993	-0.18	0.866042	-0.59	0.00165329	-0.74	0.00268554	-1.1	1.58e-09	-1.15	6.02e-06
SLC2A6	-1.23	0.0172465	-0.72	0.811249	-1.71	0.000144791	-1.75	0.00252013	-3.05	2.53e-11	-2.67	6.2e-06
WARS	-0.86	0.0769067	-0.36	0.88447	-1.35	0.003993	-1.42	0.0103362	-3.04	1.73e-10	-2.89	6.47e-06
SLAMF7	-1.37	0.0200969	-0.66	0.851307	-1.93	0.000189821	-1.94	0.00335365	-3.35	1.15e-10	-3.1	7.21e-06
SOD2	-1.07	0.0250913	-0.54	0.851307	-1.53	0.000325004	-1.59	0.00350662	-2.61	4.36e-10	-2.57	7.21e-06
CCL13	-0.98	0.0763485	-0.26	0.919664	-1.35	0.0107901	-1.28	0.0290942	-3.33	3.66e-10	-3.25	7.34e-06
FCRL3	-0.99	0.00177214	-0.71	0.348883	-1.14	9.27e-06	-1.27	0.000232297	-1.45	9.88e-10	-1.47	7.56e-06
PEA15	-1.05	0.0239671	-0.43	0.8621	-1.36	0.000876895	-1.45	0.00458594	-2.38	1.8e-09	-2.46	7.56e-06
IGSF6	-0.35	0.212139	-0.34	0.854424	-0.52	0.0556671	-1	0.00528191	-1.35	3.74e-07	-1.74	7.56e-06
NFKBIE	-0.7	0.0518101	-0.44	0.851307	-1.04	0.00178124	-1.28	0.00320593	-1.95	1.79e-09	-2.01	8.06e-06
C15orf48	-2.35	0.014346	-1.45	0.757744	-3.08	0.000145713	-2.84	0.00446559	-5.17	1.32e-10	-4.76	8.4e-06
RFX5	-0.56	0.0327133	-0.22	0.866978	-0.79	0.000810274	-0.84	0.0045639	-1.41	8.49e-10	-1.41	8.4e-06
IL4I1	-1.32	0.0312969	-0.74	0.851307	-2.13	0.000159118	-1.84	0.00618328	-3.52	1.88e-10	-3.29	8.8e-06
TIFAB	-0.71	0.122431	-0.17	0.943962	-1.34	0.00391091	-1.23	0.0188982	-3.05	1.23e-10	-2.78	1.02e-05
ALOX15B	0.74	0.0544782	0.6	0.800664	1.04	0.00351877	0.93	0.0208318	2.26	2.86e-10	2.14	1.02e-05
PLA2G7	-0.57	0.104029	-0.45	0.851307	-0.9	0.00985785	-1.24	0.00498686	-2	4.21e-09	-2.1	1.02e-05
BTK	-0.41	0.0864421	-0.25	0.861861	-0.56	0.0151075	-0.82	0.00540736	-1.13	2.31e-07	-1.4	1.02e-05
TRIM69	-0.61	0.0200969	-0.29	0.851307	-0.78	0.000604371	-0.92	0.00212313	-1.37	6.29e-10	-1.34	1.04e-05
TRAF3	-0.67	0.01903	-0.37	0.842769	-0.88	0.000343815	-1.03	0.00189991	-1.57	1.88e-10	-1.45	1.05e-05
CLEC4A	-0.85	0.0585793	-0.56	0.851307	-1.32	0.00185728	-1.52	0.00451331	-2.57	7.34e-10	-2.51	1.05e-05
DAAM2	0.39	0.15663	-0.09	0.947434	0.45	0.0861584	0.51	0.0859699	1.58	4.65e-09	1.66	1.05e-05
PLEK	-0.83	0.043111	-0.34	0.870501	-1.21	0.00142645	-1.28	0.00603341	-2.33	4.41e-10	-2.24	1.09e-05
FPR3	-0.51	0.101516	-0.55	0.773936	-0.8	0.00963708	-1.19	0.0033413	-1.38	1.58e-06	-1.85	1.13e-05
MMP14	-0.99	0.0379944	-0.84	0.733225	-1.44	0.000921882	-1.76	0.00228731	-2.41	6.5e-09	-2.55	1.14e-05
HSD3B7	-0.75	0.056895	-0.51	0.851307	-0.96	0.00939925	-1.29	0.00533768	-2.11	4.16e-09	-2.19	1.15e-05
ENPP2	-1.09	0.0170951	-0.12	0.949422	-1.26	0.00118887	-0.91	0.0318466	-2.55	1.09e-10	-2.27	1.28e-05
CX3CR1	-0.64	0.0532813	-0.52	0.802377	-0.9	0.00339532	-1.05	0.00596758	-1.71	7.79e-09	-1.81	1.28e-05
UBE2L6	-0.48	0.0828479	-0.14	0.914327	-0.78	0.00364166	-0.8	0.0114951	-1.73	2e-10	-1.58	1.36e-05
GPR68	-1.11	0.0170951	-0.57	0.851307	-1.41	0.000394417	-1.61	0.00228731	-2.35	1.13e-09	-2.3	1.36e-05
VASH1	-1.24	0.00880891	-0.96	0.504647	-1.5	0.000128976	-1.76	0.000800836	-1.99	2.53e-08	-2.21	1.36e-05
PIM2	-0.65	0.0243241	-0.26	0.863944	-0.82	0.00133537	-0.95	0.00354576	-1.55	6e-10	-1.48	1.37e-05
SMCO4	-0.84	0.028703	-0.49	0.851307	-1.09	0.00142645	-1.19	0.00543231	-2.07	7.34e-10	-2	1.37e-05
DDIT4	1.27	0.00969119	1.29	0.24434	1.91	4.12e-06	1.65	0.00187142	2.8	1.18e-11	2.26	1.38e-05
CTA-384D8.36	-0.09	0.788341	-0.17	0.910424	-0.35	0.243111	-0.56	0.0963711	-0.8	0.00366649	-1.84	1.4e-05
DRAM1	-0.98	0.0200575	-0.53	0.851186	-1.31	0.000344241	-1.37	0.0034689	-2.26	3.61e-10	-2.11	1.43e-05
PIK3AP1	-0.75	0.0188315	-0.39	0.851307	-0.96	0.000441064	-1.1	0.00228731	-1.59	1.54e-09	-1.57	1.44e-05
MYOF	-1.11	0.022918	-0.77	0.766191	-1.36	0.00150054	-1.76	0.00209479	-2.23	3.25e-08	-2.48	1.44e-05
FBXO6	-0.68	0.059768	-0.31	0.870501	-1.21	0.000427646	-1.15	0.00603341	-2.16	2.74e-10	-1.98	1.45e-05
APOL3	-0.97	0.014346	-0.49	0.843393	-1.32	9.7e-05	-1.28	0.00273284	-2.17	8.12e-11	-1.89	1.49e-05
IFIH1	-0.86	0.0156702	-0.41	0.851307	-1.18	0.000124265	-1.1	0.00394486	-1.87	2.84e-10	-1.72	1.49e-05
ISOC2	-0.52	0.02996	-0.33	0.837078	-0.72	0.000851019	-0.78	0.00419144	-1.13	2.85e-08	-1.25	1.49e-05
CLEC7A	-0.89	0.0368226	-0.51	0.851307	-1.32	0.000655364	-1.38	0.00466647	-2.22	3.11e-09	-2.23	1.54e-05
ADAM28	-0.67	0.0153631	-0.62	0.451849	-0.88	0.000189821	-0.98	0.00189991	-1.02	1.4e-06	-1.34	1.54e-05
TRBC1	-0.45	0.0462966	-0.34	0.813824	-0.55	0.00717306	-0.75	0.00416535	-1.08	3.25e-08	-1.19	1.56e-05
IKBKE	-0.78	0.0146445	-0.47	0.772262	-1.01	0.000174626	-1.13	0.00168442	-1.5	3.7e-09	-1.52	1.58e-05
CD79B	-0.6	0.0293381	-0.37	0.839888	-0.81	0.00101232	-0.86	0.00502854	-1.26	4.83e-08	-1.41	1.58e-05
ICAM1	-0.85	0.0495071	-0.42	0.863944	-1.24	0.0018709	-1.42	0.0047121	-2.51	2.94e-10	-2.29	1.63e-05
NFKB1	-0.71	0.0171889	-0.38	0.842769	-0.94	0.00026255	-1.05	0.00206277	-1.45	3.57e-09	-1.46	1.63e-05
ACP2	-0.58	0.0423786	-0.31	0.854377	-0.8	0.0019674	-0.89	0.00596758	-1.47	5.07e-09	-1.5	1.63e-05
TRAF2	-0.72	0.0109524	-0.53	0.604829	-0.94	8.52e-05	-0.99	0.00164723	-1.27	6.88e-09	-1.32	1.63e-05
CTSC	-0.28	0.345087	-0.15	0.919189	-0.47	0.0989416	-0.87	0.012837	-1.32	1.71e-06	-1.73	1.63e-05
CA2	-1.35	0.0153262	-0.98	0.676578	-1.82	0.000136443	-1.9	0.00219054	-2.62	4.65e-09	-2.66	1.72e-05
CYBB	-0.62	0.0774518	-0.36	0.863944	-0.9	0.00775679	-1.09	0.00769841	-1.83	1.63e-08	-1.96	1.72e-05
GBP2	-0.89	0.014346	-0.44	0.847068	-1.09	0.000291408	-1.13	0.0034689	-1.82	6e-10	-1.71	1.73e-05
SLC8A1	-0.39	0.124095	-0.18	0.886598	-0.63	0.012728	-0.74	0.0127641	-1.46	3.65e-09	-1.46	1.73e-05
LYN	-0.69	0.0198241	-0.31	0.853424	-0.85	0.000957298	-0.99	0.00307179	-1.43	6.31e-09	-1.46	1.73e-05
IL18BP	-0.4	0.0921773	-0.15	0.894919	-0.52	0.0222117	-0.74	0.0076538	-1.28	8.31e-09	-1.33	1.73e-05
EPSTI1	-0.74	0.034498	-0.3	0.866978	-1.21	0.000173516	-0.99	0.00836056	-2.12	6.56e-11	-1.8	1.75e-05
PSMB9	-0.72	0.0303085	-0.35	0.857036	-1.03	0.000597919	-1.02	0.0057645	-1.92	1.7e-10	-1.71	1.75e-05
CCL3	-1.76	0.0227986	-0.98	0.851307	-2.58	0.000174626	-2.45	0.00419144	-4.33	1.84e-10	-3.85	1.75e-05
TAP1	-0.7	0.0427805	-0.23	0.885896	-1.05	0.00104471	-1.04	0.00698421	-1.96	4.63e-10	-1.82	1.75e-05
GZMB	-0.89	0.022048	-0.4	0.854424	-1.21	0.000386127	-1.02	0.0102649	-1.94	2.79e-09	-1.92	1.75e-05
TAP2	-0.8	0.0152219	-0.29	0.861861	-1	0.000272467	-1.02	0.00358072	-1.51	6.84e-09	-1.55	1.76e-05
POMP	-0.62	0.0487374	-0.4	0.851307	-0.75	0.00981621	-1.04	0.00477643	-1.34	7.05e-07	-1.67	1.76e-05
HRH4	-0.31	0.114102	-0.19	0.866896	-0.3	0.101747	-0.44	0.0402558	-0.57	0.000972773	-1.12	1.76e-05
PARP9	-0.73	0.0316689	-0.36	0.855668	-1.1	0.000347523	-1.03	0.00596758	-1.94	2.11e-10	-1.73	1.77e-05
ARNTL2	-1.34	0.0117831	-0.67	0.83698	-1.71	0.000145713	-1.57	0.0044309	-2.52	2.84e-09	-2.49	1.79e-05
NLRP3	-0.46	0.0843927	-0.19	0.886405	-0.64	0.0128879	-0.71	0.0175418	-1.38	2.85e-08	-1.49	1.79e-05
CLIC4	-0.8	0.0401273	-0.52	0.850928	-1.1	0.00183347	-1.32	0.00376517	-1.95	8.42e-09	-2.01	1.82e-05
TDRD6	-0.7	0.0502342	-0.64	0.73443	-0.95	0.00404883	-1.29	0.00303809	-1.79	1.69e-08	-1.89	1.82e-05
CXCL10	-0.98	0.145785	-0.35	0.916248	-1.73	0.0108687	-1.4	0.0591561	-4.69	4.31e-11	-3.89	1.89e-05
IER3	-1.07	0.0295304	-0.55	0.852945	-1.62	0.000273171	-1.42	0.00741143	-2.71	4.63e-10	-2.49	1.93e-05
TRIM21	-0.55	0.0319829	-0.25	0.861861	-0.79	0.000716322	-0.78	0.00609808	-1.43	4.15e-10	-1.3	1.98e-05
TIGIT	-0.74	0.0022302	-0.66	0.225899	-0.91	6.49e-06	-0.94	0.000534672	-1.06	6.01e-09	-1.07	1.98e-05
TLR10	-0.84	0.00991686	-0.37	0.851307	-1.08	8.15e-05	-1.08	0.00204761	-1.28	1.44e-07	-1.47	1.98e-05
ZBTB16	0.44	0.107845	0.26	0.866387	0.76	0.0049642	0.75	0.0166695	1.83	8.12e-11	1.55	1.99e-05
LST1	-0.72	0.0538243	-0.34	0.866042	-0.99	0.00430846	-1.1	0.00835324	-1.97	5.75e-09	-1.98	1.99e-05
NR1H3	-0.76	0.021515	-0.43	0.845823	-1.15	0.000116599	-1.1	0.00335365	-1.6	6.54e-09	-1.63	1.99e-05
SAMD9L	-0.96	0.0198241	-0.57	0.822749	-1.38	0.000145713	-1.31	0.00386029	-2.27	1.91e-10	-2	2e-05
TCF4	-0.63	0.0143466	-0.3	0.851307	-0.85	0.000112698	-0.82	0.00307483	-1.33	2.88e-10	-1.19	2.02e-05
PARP12	-0.75	0.0198241	-0.46	0.807392	-1.06	0.00017311	-1.14	0.00204761	-1.64	1.12e-09	-1.55	2.02e-05
GPR84	-1.11	0.015244	-0.71	0.743885	-1.48	0.000145713	-1.4	0.00394486	-2.34	4.63e-10	-2.13	2.03e-05
NKG7	-0.7	0.0509281	-0.43	0.851307	-0.98	0.00303855	-1	0.0103044	-1.87	5.65e-09	-1.88	2.03e-05
PSMB10	-0.54	0.0499232	-0.2	0.879961	-0.76	0.00252505	-0.89	0.00498686	-1.42	6.2e-09	-1.43	2.03e-05
CRIM1	-1.12	0.0108747	-0.83	0.602609	-1.53	5.43e-05	-1.69	0.000664603	-1.85	3.66e-08	-2	2.03e-05
TAGLN2	-0.52	0.0548118	-0.26	0.863944	-0.71	0.0048426	-0.88	0.00557808	-1.24	1.81e-07	-1.44	2.03e-05
OLAH	0.39	0.117367	0.15	0.900967	0.59	0.0173275	0.61	0.028866	1.14	9.89e-07	1.42	2.05e-05
SRC	-1.1	0.0222559	-0.57	0.851307	-1.41	0.000811999	-1.55	0.00369221	-2.29	8.91e-09	-2.34	2.08e-05
MVP	-0.56	0.0396296	-0.21	0.87523	-0.74	0.00259634	-0.85	0.00570479	-1.45	1.73e-09	-1.38	2.11e-05
ATF5	-0.79	0.0412346	-0.42	0.854424	-1.11	0.00174414	-1.14	0.0077357	-1.99	5.75e-09	-1.99	2.19e-05
TNFRSF9	-1.24	0.00866913	-0.94	0.543321	-1.65	3.79e-05	-1.36	0.0044309	-2.08	7.82e-09	-2.11	2.19e-05
CTD-2547L24.3	-0.88	0.00529866	-0.51	0.705504	-0.96	0.000174626	-0.87	0.00540736	-1.37	1.1e-08	-1.4	2.19e-05
DOCK4	-0.51	0.0696874	-0.36	0.851307	-0.67	0.0116597	-1	0.00379346	-1.26	4.07e-07	-1.51	2.19e-05
LYSMD2	-0.59	0.0472803	-0.41	0.845823	-0.77	0.00477258	-1.07	0.00302471	-1.23	1.25e-06	-1.54	2.19e-05
TMIGD3	2.11	0.00302849	1.73	0.303854	2.86	2.1e-06	2.7	0.000664603	3.55	2.74e-10	3.15	2.2e-05
IL2RG	-0.71	0.014346	-0.32	0.851307	-0.79	0.00103718	-1.06	0.0014316	-1.23	4.35e-08	-1.33	2.2e-05
CARD9	-0.48	0.0866924	-0.37	0.851307	-0.73	0.00681433	-0.8	0.01164	-1.37	9.4e-08	-1.53	2.2e-05
PRDX1	-0.37	0.199297	-0.25	0.876148	-0.63	0.0306184	-0.84	0.0147893	-1.41	3.65e-07	-1.67	2.2e-05
PLAU	-0.19	0.569041	-0.08	0.960729	-0.5	0.102278	-0.78	0.0290025	-1.8	6.54e-09	-1.8	2.28e-05
DSE	-0.77	0.0255769	-0.37	0.853424	-1	0.0011038	-1.04	0.00583751	-1.68	7.36e-09	-1.69	2.28e-05
CD38	-0.83	0.0153262	-0.45	0.836047	-1.13	0.000134183	-0.91	0.00810656	-1.86	1.52e-10	-1.59	2.33e-05
CD300E	-1.22	0.00991686	-1.22	0.279394	-1.45	0.000163176	-1.58	0.00189991	-1.67	1.26e-06	-2.09	2.33e-05
AC007557.2	0.37	0.287001	1.03	0.370738	0.17	0.636545	1.28	0.00430894	0.82	0.00790048	1.98	2.33e-05
BST2	-0.47	0.102802	-0.33	0.859919	-0.77	0.00729114	-0.93	0.00744241	-1.52	2.83e-08	-1.61	2.36e-05
IL21R	-0.43	0.0459601	-0.1	0.919284	-0.52	0.00811938	-0.57	0.0133427	-1.05	2.91e-08	-1.11	2.36e-05
B2M	-0.52	0.0615942	-0.3	0.86012	-0.75	0.00435183	-0.84	0.0081232	-1.35	5.58e-08	-1.47	2.36e-05
HSD11B1	-2.33	0.0129329	-1.28	0.809833	-2.78	0.000343815	-2.73	0.00471738	-4.47	2.17e-09	-4.26	2.45e-05
RTN1	-0.74	0.0567751	-0.47	0.851307	-1.11	0.00221514	-1.15	0.00811389	-1.97	1.36e-08	-2.02	2.51e-05
CIITA	-0.36	0.188159	0.08	0.958777	-0.48	0.0676266	-0.68	0.0277812	-1.47	2.56e-08	-1.54	2.56e-05
GLIPR2	-0.79	0.0332492	-0.39	0.854424	-1.04	0.00184123	-1.24	0.00367106	-2.01	8.25e-10	-1.85	2.57e-05
MTHFD2	-0.73	0.0508345	-0.29	0.877506	-1.06	0.00213881	-1.12	0.00736087	-1.95	4.57e-09	-1.91	2.57e-05
MRPL14	-0.56	0.0420046	-0.5	0.719459	-0.79	0.00165329	-1.02	0.00249921	-1.27	7.64e-08	-1.39	2.6e-05
SPRED1	-0.88	0.0492697	-0.42	0.863944	-1.23	0.00287891	-1.39	0.00618328	-2.22	1.7e-08	-2.28	2.66e-05
HLA-DOA	-0.51	0.0921773	0.05	0.976244	-0.77	0.00955833	-0.62	0.0563237	-1.95	1.55e-10	-1.65	2.69e-05
STX11	-0.81	0.0222774	-0.41	0.851307	-0.94	0.00220414	-1.04	0.00596758	-1.95	2.53e-10	-1.69	2.69e-05
FCER2	-0.78	0.0112214	-0.57	0.627709	-0.93	0.000272467	-1.06	0.00189991	-1.06	3.69e-06	-1.38	2.69e-05
HLA-DMA	-0.12	0.667322	0.08	0.952501	-0.3	0.222408	-0.56	0.0500567	-1.39	2.83e-08	-1.46	2.71e-05
DRAP1	-0.52	0.0528236	-0.25	0.863944	-0.78	0.00191502	-0.79	0.00816219	-1.4	6.2e-09	-1.38	2.73e-05
HLA-DMB	-0.08	0.784052	0.11	0.939168	-0.35	0.188491	-0.51	0.0939217	-1.41	1e-07	-1.56	2.73e-05
CXCL8	-2.57	0.0106239	-1.56	0.73443	-3.42	6e-05	-3.26	0.00242409	-4.7	2.12e-09	-4.44	2.77e-05
MOB3C	-0.66	0.0108747	-0.39	0.743885	-0.83	0.000128254	-0.9	0.00182414	-1.12	2.22e-08	-1.16	2.77e-05
GK	-1	0.0216026	-0.4	0.861861	-1.25	0.000941237	-1.3	0.00576312	-2	2.24e-08	-2.07	2.77e-05
CD274	-1.06	0.0255141	-0.49	0.857356	-1.45	0.000594309	-1.43	0.00596758	-2.72	1.55e-10	-2.3	2.83e-05
TNIP1	-0.87	0.0138137	-0.54	0.743885	-1.08	0.000249193	-1.28	0.0014316	-1.52	2.95e-08	-1.59	2.86e-05
HAPLN3	-0.9	0.0172465	-0.48	0.842769	-1.14	0.000429109	-1.15	0.00446559	-1.98	4.52e-10	-1.76	2.93e-05
IL1B	-1.98	0.0114458	-1.28	0.710353	-2.58	0.000115947	-2.34	0.00416535	-3.67	3.19e-09	-3.51	2.93e-05
IL32	-0.72	0.0231085	-0.26	0.866978	-0.86	0.0018709	-0.96	0.00545353	-1.52	8.57e-09	-1.51	2.99e-05
FMNL3	-0.73	0.0170951	-0.33	0.851307	-0.95	0.000282746	-1.03	0.00257021	-1.39	1.49e-08	-1.41	3.08e-05
IFI35	-0.58	0.0668378	-0.29	0.866978	-0.95	0.00168563	-0.93	0.00913961	-2.15	1.7e-11	-1.64	3.09e-05
SQRDL	-0.7	0.0457354	-0.41	0.851307	-0.99	0.00194045	-1.11	0.00557808	-1.77	9.35e-09	-1.76	3.09e-05
TMEM138	-0.68	0.0224197	-0.54	0.687225	-0.92	0.000412509	-1.1	0.00187786	-1.39	1.59e-08	-1.41	3.09e-05
RARRES3	-0.45	0.0711336	-0.07	0.958	-0.63	0.00841833	-0.63	0.0205988	-1.47	7.33e-10	-1.32	3.13e-05
CPED1	-0.37	0.0639836	-0.37	0.734072	-0.6	0.00171138	-0.67	0.00540736	-0.95	1.02e-07	-1.04	3.18e-05
IDO1	-1.23	0.0708903	-0.35	0.910782	-1.71	0.00823248	-1.6	0.0266479	-3.96	6.73e-10	-3.55	3.19e-05
PSMB8	-0.6	0.0457354	-0.2	0.886398	-0.86	0.00187309	-0.88	0.00793323	-1.57	4.1e-09	-1.5	3.19e-05
ZC3H12A	-0.84	0.00969119	-0.47	0.754487	-1.02	0.000124265	-1.17	0.000981703	-1.41	9.11e-09	-1.39	3.19e-05
RBX1	-0.42	0.0660069	-0.33	0.842769	-0.64	0.00320702	-0.69	0.00837743	-1.1	9.17e-08	-1.2	3.19e-05
SCO2	-0.47	0.0948181	-0.36	0.851307	-0.71	0.00954325	-0.78	0.014238	-1.36	1.45e-07	-1.5	3.23e-05
HLA-DQB1	-0.54	0.269478	-0.11	0.967919	-1.07	0.0297671	-1.01	0.0646336	-2.82	6.51e-09	-2.75	3.25e-05
TRAF1	-0.8	0.00991686	-0.4	0.816537	-0.9	0.000317315	-1.04	0.00189991	-1.31	1.97e-08	-1.34	3.25e-05
ST3GAL4	-0.33	0.0646764	-0.45	0.484588	-0.52	0.00258836	-0.55	0.00753718	-0.7	6.33e-06	-0.94	3.25e-05
SLAMF8	-0.65	0.0874653	-0.21	0.908113	-0.99	0.00757718	-1.18	0.00822568	-1.87	9.07e-08	-2.03	3.37e-05
DMXL2	-0.7	0.0406548	-0.36	0.859922	-0.91	0.00324572	-1	0.00730321	-1.61	3.8e-08	-1.68	3.54e-05
TSPOAP1-AS1	-0.72	0.00387006	-0.57	0.370738	-0.71	0.000380525	-1.05	0.000232297	-0.98	1.15e-07	-1.07	3.54e-05
FCGR1A	-0.84	0.0543634	-0.31	0.88447	-1.22	0.00255088	-1.06	0.0205248	-2.63	1.63e-10	-2.19	3.59e-05
TBC1D16	0.25	0.38767	-0.01	0.997934	0.56	0.0487043	0.48	0.129116	1.91	1.7e-10	1.6	3.59e-05
MYCL	-0.62	0.0636909	-0.25	0.884272	-1	0.00178124	-0.82	0.0222277	-1.98	4.28e-10	-1.73	3.59e-05
IL12RB1	-0.5	0.0284333	-0.13	0.894035	-0.66	0.00127034	-0.57	0.0150831	-1.23	7.34e-10	-1.1	3.59e-05
PARP10	-0.67	0.01903	-0.3	0.853424	-0.91	0.000223067	-0.93	0.00319017	-1.45	9.5e-10	-1.31	3.59e-05
PLSCR1	-0.75	0.0375183	-0.36	0.861414	-1.14	0.000544977	-1.02	0.00837264	-1.93	1.28e-09	-1.76	3.59e-05
BID	-0.79	0.0198241	-0.43	0.845823	-1.02	0.000576181	-1.22	0.00204761	-1.59	1.26e-08	-1.58	3.59e-05
NAGK	-0.27	0.193715	-0.11	0.910782	-0.42	0.0389009	-0.67	0.00845955	-1.12	2.36e-08	-1.15	3.59e-05
P2RY6	-0.29	0.232328	-0.26	0.863944	-0.52	0.0321227	-0.69	0.0155611	-1.3	2.92e-08	-1.34	3.59e-05
DCTPP1	-0.6	0.0361599	-0.29	0.86012	-0.58	0.0210477	-0.96	0.00359094	-0.84	0.000212295	-1.39	3.59e-05
RUBCNL	-0.47	0.034563	-0.28	0.851307	-0.71	0.000364361	-0.71	0.00469293	-1.06	1.7e-08	-1.07	3.67e-05
RNF181	-0.36	0.0960494	-0.05	0.965574	-0.5	0.0178664	-0.57	0.0183796	-1.03	1.89e-07	-1.15	3.69e-05
TGFBI	-0.23	0.514855	-0.41	0.857413	-0.36	0.267859	-0.99	0.0142322	-1.33	2.31e-05	-1.88	3.69e-05
XAF1	-0.85	0.01903	-0.52	0.802377	-1.18	0.000174626	-1.21	0.00285603	-1.93	3.61e-10	-1.66	3.77e-05
STEAP4	-1.01	0.0902239	-0.39	0.892948	-1.59	0.00589289	-1.7	0.0121474	-3.36	2.93e-09	-3.13	3.86e-05
PTGIR	-0.51	0.0575608	-0.06	0.967079	-0.78	0.0017893	-0.67	0.0174527	-1.32	2.39e-08	-1.34	3.86e-05
TUBB6	-0.96	0.0276412	-0.45	0.856204	-1.3	0.000851019	-1.33	0.00570479	-1.96	7.03e-08	-2.08	3.86e-05
TFEC	-0.83	0.0273109	-0.58	0.784074	-1.1	0.00100575	-1.26	0.00350662	-1.64	1.37e-07	-1.79	3.86e-05
GZMM	-0.47	0.042826	-0.32	0.845823	-0.68	0.00149432	-0.57	0.0184696	-1.22	3.66e-09	-1.15	3.92e-05
APOBEC3G	-0.62	0.0200969	-0.33	0.851307	-0.85	0.000273171	-0.86	0.00350662	-1.42	4.28e-10	-1.23	3.95e-05
FSCN1	-1.39	0.0200969	-0.58	0.861374	-2.04	0.000134183	-1.77	0.00576887	-3.09	9.1e-10	-2.76	3.95e-05
C3	-1.16	0.0106239	-0.86	0.602609	-1.5	8.52e-05	-1.43	0.00268554	-1.89	3.68e-08	-1.95	3.95e-05
TCL1A	-0.52	0.0866394	-0.62	0.686549	-0.83	0.00460657	-1.01	0.00599423	-1.39	4.37e-07	-1.59	3.97e-05
DNAJA1	-0.7	0.0254246	-0.4	0.851307	-0.88	0.00169361	-0.99	0.00473156	-1.42	5.41e-08	-1.49	3.99e-05
EFHD2	-0.54	0.0577963	-0.32	0.855924	-0.72	0.00724966	-0.97	0.00430894	-1.34	1e-07	-1.44	3.99e-05
FCRL1	-0.49	0.0435258	-0.36	0.820489	-0.68	0.00218864	-0.76	0.00608446	-1.03	7.09e-07	-1.2	4.04e-05
CCL4	-1.55	0.0112214	-0.87	0.781168	-2.07	8.15e-05	-1.93	0.00307315	-2.89	2.23e-09	-2.66	4.08e-05
IL4R	-0.79	0.0172297	-0.35	0.852945	-0.96	0.000626868	-1.1	0.00273284	-1.54	7.33e-09	-1.49	4.08e-05
ADORA3	2.41	2.76e-05	2.13	0.0491886	3.02	6.64e-09	2.75	9.26e-05	3.17	1.55e-10	2.61	4.16e-05
MREG	-1.41	0.0117124	-0.85	0.743885	-1.7	0.000259581	-1.88	0.00213219	-2.33	5.43e-08	-2.44	4.16e-05
PTPRE	-1.15	0.014346	-0.74	0.735543	-1.46	0.000205452	-1.63	0.00189991	-2.18	5.29e-09	-2.07	4.18e-05
MRPL54	-0.53	0.0430269	-0.39	0.813824	-0.7	0.00319684	-0.87	0.00430894	-1.24	3.93e-08	-1.28	4.33e-05
TSPAN33	-0.67	0.0558705	-0.2	0.89914	-0.94	0.0040663	-0.95	0.0130785	-1.55	3.83e-07	-1.76	4.33e-05
CLHC1	0.37	0.0818954	0.12	0.908672	0.43	0.0343527	0.44	0.0512896	1.1	2.17e-08	1.11	4.34e-05
PSTPIP2	-0.78	0.0617898	-0.36	0.869171	-1.24	0.00171138	-1.19	0.0102341	-2.33	1.52e-09	-2.1	4.37e-05
PARP14	-0.7	0.0266028	-0.37	0.851307	-0.91	0.00113796	-0.97	0.00518769	-1.58	4.15e-09	-1.48	4.37e-05
APOC1	-0.29	0.362014	-0.43	0.851307	-0.4	0.192393	-1.01	0.00916576	-1.04	0.000317913	-1.73	4.37e-05
P2RY14	-0.69	0.0190579	-0.08	0.952981	-1.1	4.26e-05	-0.58	0.0354973	-1.63	1.57e-10	-1.34	4.4e-05
TRAFD1	-0.77	0.0226729	-0.36	0.853875	-1.09	0.000272467	-1.02	0.00540736	-1.77	8.49e-10	-1.56	4.4e-05
CASP4	-0.58	0.0283972	-0.29	0.851307	-0.73	0.0017893	-0.77	0.00672517	-1.27	1.29e-08	-1.24	4.43e-05
DNPEP	-0.5	0.0208837	-0.17	0.868786	-0.6	0.00132785	-0.66	0.00473133	-1	1.66e-08	-0.99	4.43e-05
PTAFR	-0.57	0.0939729	-0.36	0.863944	-0.85	0.011563	-1.15	0.00596758	-1.63	2.44e-07	-1.8	4.43e-05
STAP1	-0.55	0.0334609	-0.5	0.670903	-0.75	0.00126207	-0.82	0.00496842	-1.07	5.9e-07	-1.24	4.43e-05
APOL6	-0.7	0.0283624	-0.26	0.870501	-0.91	0.00146185	-0.88	0.00913847	-1.67	1.8e-09	-1.51	4.47e-05
TMSB4X	-0.49	0.0699075	-0.36	0.851307	-0.69	0.00759815	-0.85	0.00696467	-1.22	4.62e-07	-1.38	4.47e-05
MS4A2	-0.74	0.041	-0.84	0.504647	-1.01	0.00200576	-1.07	0.00717231	-1.42	2.34e-06	-1.74	4.6e-05
IFNGR2	-0.5	0.111558	-0.34	0.861861	-0.79	0.0105335	-0.98	0.00845955	-1.47	3.75e-07	-1.65	4.64e-05
MPHOSPH6	-0.54	0.0387594	-0.49	0.688981	-0.65	0.00540495	-0.88	0.00367106	-1.06	1.04e-06	-1.25	4.68e-05
DAPP1	-0.64	0.0209398	-0.26	0.861861	-0.84	0.000491183	-0.7	0.0119811	-1.46	5.77e-10	-1.27	4.71e-05
IL3RA	-0.98	0.0378408	-0.54	0.851654	-1.32	0.00185728	-1.37	0.00754106	-2.5	1.8e-09	-2.25	4.75e-05
ARHGAP31	-0.72	0.0407679	-0.39	0.854377	-0.95	0.00298535	-1.22	0.00335365	-1.59	1.13e-07	-1.69	4.76e-05
LILRB1	-0.78	0.0334543	-0.47	0.851307	-1.12	0.000727454	-1.15	0.00540736	-1.67	6.58e-08	-1.74	4.85e-05
MAN2B1	-0.44	0.0970832	-0.18	0.892257	-0.64	0.014614	-0.82	0.00935828	-1.28	1.97e-07	-1.4	4.87e-05
ALAS1	-1.11	0.0235418	-0.64	0.84569	-1.47	0.000649819	-1.55	0.00430894	-2.42	4.82e-09	-2.26	4.9e-05
EPB41L2	-0.37	0.0387594	-0.21	0.851307	-0.51	0.00163229	-0.55	0.0056729	-0.55	0.000124307	-0.85	4.91e-05
MB21D2	-0.8	0.0254246	-0.36	0.861372	-1.16	0.000311401	-1.05	0.00679592	-1.86	1.9e-09	-1.67	4.92e-05
PFN1	-0.48	0.0756575	-0.25	0.866896	-0.67	0.010307	-0.86	0.00694315	-1.28	1.59e-07	-1.39	4.92e-05
TREML2	-0.66	0.00866913	-0.53	0.459018	-0.83	8.21e-05	-0.95	0.000664603	-1.03	4.35e-08	-1.06	5.06e-05
HKDC1	0.31	0.077634	0.25	0.842769	0.27	0.0852955	0.62	0.00416511	0.55	0.000213962	0.88	5.06e-05
AKAP5	-0.89	0.00200647	-0.68	0.303854	-0.97	3.79e-05	-1.05	0.000664603	-1.2	1.35e-08	-1.16	5.07e-05
WDFY4	-0.56	0.0274715	-0.25	0.861414	-0.64	0.00453393	-0.89	0.00268554	-1.05	5.38e-07	-1.19	5.12e-05
AHRR	-0.51	0.0605314	-0.35	0.851307	-0.68	0.00696242	-0.86	0.00612508	-1.08	3.11e-06	-1.34	5.13e-05
SNRPG	-0.46	0.0610438	-0.34	0.851307	-0.64	0.00569002	-0.78	0.00618328	-0.97	4.37e-06	-1.23	5.15e-05
WBP1LP5	0.49	0.173172	1.24	0.23935	0.43	0.209004	1.6	0.00151549	0.6	0.0557384	1.92	5.18e-05
JCHAIN	-0.59	0.211321	-0.13	0.960038	-0.97	0.0373222	-1.13	0.032628	-2.66	7.9e-09	-2.52	5.22e-05
ATP5G1	-0.36	0.111765	-0.19	0.876148	-0.48	0.0312367	-0.67	0.0123001	-0.9	1.19e-05	-1.2	5.23e-05
ANXA2	-0.45	0.103047	-0.33	0.854424	-0.63	0.0197273	-0.92	0.00613559	-1.27	5.81e-07	-1.44	5.29e-05
GPR174	-0.9	0.00614091	-0.58	0.635008	-1.01	0.000144791	-1.14	0.0014316	-1.53	1.4e-09	-1.35	5.35e-05
PHPT1	-0.58	0.059273	-0.28	0.866134	-0.68	0.0169769	-0.94	0.00712304	-1.34	4.73e-07	-1.51	5.44e-05
ATP10D	-0.39	0.0769067	-0.34	0.816537	-0.58	0.00537516	-0.77	0.00416535	-0.92	1.83e-06	-1.11	5.47e-05
DAPK1	-0.48	0.0851728	-0.36	0.851307	-0.73	0.00722599	-0.98	0.0044925	-1.16	2.94e-06	-1.43	5.54e-05
IL27RA	-0.74	0.0147153	-0.5	0.731059	-0.88	0.000553292	-1.17	0.0008917	-1.24	1.41e-07	-1.32	5.65e-05
APOBEC3C	-0.39	0.0969507	-0.16	0.887494	-0.48	0.0312806	-0.73	0.00794396	-0.98	3.02e-06	-1.2	5.65e-05
LINC00239	0.75	0.0306039	0.8	0.497561	0.63	0.0375572	1.05	0.00603896	1.29	5.11e-06	1.62	5.75e-05
MMP28	0.55	0.0558968	0.75	0.405313	0.85	0.00177309	0.95	0.00505509	1.25	5.54e-07	1.41	5.91e-05
AC006372.6	0.26	0.575367	1.58	0.225899	0.14	0.772969	1.62	0.0050208	0.29	0.468091	2.41	5.91e-05
YARS	-0.37	0.0708903	-0.18	0.870501	-0.55	0.00575729	-0.66	0.00645006	-0.99	1.11e-07	-1.04	5.92e-05
NLRC5	-0.68	0.0108747	-0.35	0.816537	-0.81	0.000226116	-0.92	0.00178304	-1.2	6.5e-09	-1.12	5.96e-05
GCH1	-0.89	0.034603	-0.43	0.86012	-1.14	0.00247313	-1.24	0.00677654	-2.01	1.88e-08	-1.96	5.96e-05
SNRPC	-0.23	0.217329	-0.14	0.885896	-0.37	0.04042	-0.5	0.0185884	-0.76	7.85e-06	-0.98	5.96e-05
FCN1	-0.68	0.169082	-0.12	0.964248	-1.26	0.011076	-1.06	0.0522097	-3.23	1.8e-10	-2.61	6.09e-05
SLC15A3	-0.58	0.070765	-0.35	0.860747	-0.83	0.00683933	-1.05	0.00596758	-1.61	3e-08	-1.6	6.09e-05
LILRB2	-0.44	0.0891792	-0.18	0.889214	-0.57	0.0234563	-0.76	0.0109056	-1.28	1.02e-07	-1.33	6.09e-05
IER5	-0.78	0.0157791	-0.56	0.687225	-0.95	0.000452833	-1.12	0.00196835	-1.31	1.84e-07	-1.4	6.09e-05
AKR1A1	-0.27	0.246169	-0.12	0.920084	-0.45	0.0525343	-0.64	0.0185701	-1.12	4.78e-07	-1.25	6.09e-05
PDE4DIP	-0.82	0.0169965	-0.63	0.650242	-1.09	0.000231702	-1.3	0.00126749	-1.35	4.92e-07	-1.51	6.09e-05
CD244	-0.45	0.0500221	-0.23	0.8621	-0.51	0.0163655	-0.65	0.00961265	-0.99	5.82e-07	-1.11	6.09e-05
BANK1	-0.51	0.0412346	-0.34	0.845823	-0.69	0.00230212	-0.94	0.00204761	-1.02	9.76e-07	-1.17	6.09e-05
PMAIP1	-0.88	0.00859006	-0.52	0.732685	-0.99	0.000226609	-0.97	0.00416535	-1.45	9.31e-09	-1.37	6.1e-05
SGPP2	-0.64	0.0144335	-0.51	0.602609	-0.74	0.000655364	-0.79	0.00416887	-0.92	3.15e-06	-1.12	6.1e-05
CLEC10A	-0.26	0.433085	0.1	0.951781	-0.61	0.053427	-0.54	0.125231	-1.95	1.55e-09	-1.72	6.13e-05
MATK	-0.83	0.0364649	-0.68	0.743885	-1.07	0.00280976	-1.31	0.00416535	-1.74	1.85e-07	-1.86	6.13e-05
IL2RB	-0.59	0.0201412	-0.23	0.8621	-0.64	0.00324852	-0.85	0.00310676	-1.09	1.15e-07	-1.14	6.19e-05
SEMA4A	-0.61	0.0590048	-0.26	0.874748	-0.9	0.00308047	-0.88	0.0129757	-1.72	4.8e-09	-1.58	6.2e-05
TXN	-0.8	0.0528978	-0.58	0.842769	-1.07	0.00497662	-1.34	0.00507386	-1.83	2.8e-07	-1.99	6.22e-05
CLC	-0.32	0.554249	-0.24	0.927546	-0.64	0.209931	-1.2	0.041608	-2.92	1.49e-08	-2.81	6.24e-05
SPIB	-0.47	0.0434521	-0.08	0.943126	-0.7	0.00120255	-0.52	0.0271616	-1.1	5.17e-08	-1.11	6.24e-05
FCER1A	-0.26	0.456616	0.08	0.967944	-0.47	0.157082	-0.36	0.355916	-1.91	1.8e-08	-1.85	6.39e-05
NCF1	-0.78	0.0558675	-0.45	0.857502	-1.22	0.00152026	-1.23	0.00763952	-2.26	1.74e-09	-1.99	6.45e-05
PRELID1	-0.41	0.098358	-0.26	0.863944	-0.55	0.0240856	-0.82	0.00675493	-1.09	1.65e-06	-1.29	6.5e-05
CYC1	-0.4	0.109661	-0.26	0.863944	-0.54	0.0275212	-0.81	0.00753262	-1.05	4.85e-06	-1.31	6.5e-05
GNLY	-1.17	0.0154451	-0.84	0.687225	-1.45	0.000385107	-1.54	0.00323696	-2.21	9.33e-09	-2.08	6.56e-05
VAMP8	-0.23	0.316866	-0.1	0.931257	-0.29	0.193738	-0.63	0.0171998	-0.82	8.3e-05	-1.21	6.56e-05
ZNF804A	-0.65	0.0220954	-0.35	0.851307	-0.65	0.00784298	-0.87	0.00507386	-0.86	9.95e-05	-1.28	6.65e-05
ZBTB46	-0.61	0.0243241	-0.33	0.851307	-0.91	0.000174626	-0.67	0.0143592	-1.32	8.02e-09	-1.23	6.67e-05
BTN2A2	-0.49	0.037203	-0.18	0.871115	-0.6	0.00410985	-0.71	0.00611305	-1.02	2.37e-07	-1.09	6.68e-05
CETP	-0.49	0.0183856	-0.45	0.504647	-0.68	0.000163199	-0.6	0.00586405	-1.03	1.65e-09	-0.9	6.72e-05
TAPBP	-0.6	0.040876	-0.17	0.89914	-0.75	0.0048426	-0.94	0.0050496	-1.44	1.85e-08	-1.38	6.75e-05
PSMB3	-0.51	0.0687761	-0.26	0.866042	-0.7	0.00886943	-0.82	0.0100837	-1.34	9.91e-08	-1.39	6.75e-05
MRPL15	-0.44	0.0630888	-0.28	0.852546	-0.48	0.0292374	-0.76	0.00618328	-0.9	1e-05	-1.16	6.83e-05
LGALS3BP	-0.66	0.0520548	-0.26	0.878497	-1.03	0.00120255	-0.9	0.0134028	-1.91	7.62e-10	-1.62	6.88e-05
PDE4B	-0.65	0.0135296	-0.34	0.822749	-0.79	0.000306945	-0.8	0.0039025	-1.07	1.01e-07	-1.11	6.92e-05
STAT2	-0.58	0.0424472	-0.24	0.868786	-0.79	0.00221383	-0.86	0.00667815	-1.52	1.73e-09	-1.33	6.94e-05
ADAMTS2	0.43	0.164139	0	0.99938	0.46	0.121027	0.45	0.187165	1.53	1.89e-07	1.62	7e-05
GBP5	-0.95	0.0383508	-0.37	0.870076	-1.24	0.00255645	-1.16	0.0144745	-2.36	3.45e-09	-2.12	7.05e-05
TMSB10	-0.59	0.0450453	-0.3	0.861414	-0.76	0.00494413	-0.83	0.0100524	-1.4	4.76e-08	-1.4	7.25e-05
TNFAIP8L2	-0.24	0.276738	-0.13	0.902012	-0.44	0.0402306	-0.52	0.033416	-0.92	5.94e-06	-1.14	7.43e-05
IRF7	-0.81	0.0207799	-0.4	0.851307	-1.25	8.58e-05	-0.9	0.0108068	-1.88	4.28e-10	-1.55	7.62e-05
ADAM8	-0.68	0.0169286	-0.33	0.851307	-0.88	0.000278307	-0.94	0.00268554	-1.34	5.53e-09	-1.22	7.62e-05
APOL2	-0.72	0.0200969	-0.31	0.857611	-0.84	0.00166082	-0.97	0.00430894	-1.49	6.93e-09	-1.37	7.62e-05
CISH	-0.61	0.0620165	-0.06	0.975444	-0.71	0.0188434	-0.8	0.0208391	-1.68	1.14e-08	-1.58	7.62e-05
JAK3	-0.69	0.01903	-0.15	0.899743	-0.8	0.00155173	-0.88	0.00509871	-1.37	1.32e-08	-1.29	7.62e-05
ITGAL	-0.51	0.0407085	-0.21	0.869647	-0.63	0.00509336	-0.75	0.00676181	-1.2	2.6e-08	-1.16	7.62e-05
TIFA	-0.62	0.0307255	-0.36	0.851307	-0.84	0.00102962	-0.93	0.00415512	-1.33	2.95e-08	-1.3	7.62e-05
TGIF2	-0.58	0.0223606	-0.29	0.851307	-0.72	0.00118887	-0.77	0.00537649	-1.14	4.31e-08	-1.13	7.62e-05
SLC41A2	-1.12	0.0172465	-0.72	0.766191	-1.5	0.000223067	-1.5	0.00350662	-2.05	4.65e-08	-2.03	7.62e-05
PAK1	-0.28	0.143718	-0.1	0.912039	-0.34	0.0615739	-0.46	0.0312068	-0.86	1.24e-06	-0.99	7.62e-05
MED20	-0.42	0.0284275	-0.24	0.851307	-0.54	0.00149962	-0.51	0.0107203	-0.73	2.89e-06	-0.87	7.62e-05
MRC2	-0.3	0.174242	-0.47	0.687225	-0.56	0.0123282	-0.77	0.00596758	-0.95	4.44e-06	-1.16	7.62e-05
RP11-121A8.1	-0.43	0.122892	-0.8	0.391328	-0.83	0.00309507	-0.98	0.00541134	-0.89	0.000351609	-1.44	7.64e-05
LITAF	-0.54	0.0438744	-0.21	0.872192	-0.65	0.00767793	-0.88	0.0044925	-1.2	1.52e-07	-1.25	7.77e-05
TPM4	-0.69	0.0294617	-0.33	0.859922	-0.86	0.002304	-0.98	0.0054659	-1.36	2.82e-07	-1.45	7.8e-05
NDUFA6	-0.49	0.051582	-0.27	0.859922	-0.57	0.0133901	-0.73	0.00834554	-1.05	9.48e-07	-1.18	7.8e-05
TMED1	-0.44	0.0650195	-0.35	0.837898	-0.7	0.00209821	-0.59	0.0209789	-0.85	3.24e-05	-1.17	7.8e-05
TIMP3	-0.77	0.0286527	-0.95	0.303854	-0.77	0.0130492	-1.34	0.00182414	-0.94	0.000690676	-1.6	7.8e-05
HLA-B	-0.48	0.0698367	-0.16	0.894919	-0.68	0.00678108	-0.74	0.0119835	-1.31	3.34e-08	-1.28	7.97e-05
EPB41L3	-0.22	0.319095	-0.11	0.921112	-0.34	0.100317	-0.52	0.032702	-0.87	1.16e-05	-1.13	7.97e-05
PKM	-0.73	0.0354172	-0.47	0.842769	-0.88	0.00418153	-1.16	0.00359094	-1.39	1.05e-06	-1.58	8.08e-05
UBB	-0.48	0.0643416	-0.18	0.88447	-0.64	0.00886943	-0.69	0.0145285	-1.19	1.96e-07	-1.25	8.28e-05
PSMA4	-0.57	0.0418309	-0.35	0.851307	-0.74	0.00335766	-0.88	0.00566593	-1.2	3.73e-07	-1.29	8.29e-05
IFIT3	-0.83	0.104679	-0.53	0.863944	-1.77	0.000626392	-1.26	0.0265744	-3.35	1.33e-10	-2.6	8.36e-05
RP13-452N2.1	-0.9	0.0144173	-0.92	0.303854	-1.23	0.000103796	-1.32	0.00162912	-1.26	4.62e-06	-1.54	8.36e-05
CDK14	-0.93	0.0108747	-0.55	0.743885	-1.21	8.52e-05	-1.17	0.00268554	-1.69	3.06e-09	-1.49	8.37e-05
BCL2A1	-0.91	0.0392156	-0.7	0.778052	-1.25	0.00187142	-1.35	0.00611305	-2.23	7.36e-09	-2.04	8.37e-05
PSENEN	-0.32	0.104679	-0.08	0.934817	-0.45	0.0177365	-0.48	0.0246031	-0.77	9.48e-06	-0.98	8.37e-05
EIF5A	-0.51	0.0606981	-0.19	0.885896	-0.69	0.00644355	-0.8	0.00878571	-1.34	2.83e-08	-1.3	8.4e-05
DTX3L	-0.72	0.0241977	-0.22	0.88447	-0.92	0.00126207	-0.98	0.00548031	-1.58	6.65e-09	-1.43	8.58e-05
FLOT1	-0.34	0.112598	-0.23	0.863944	-0.52	0.0140475	-0.67	0.00877876	-1.07	1.19e-07	-1.09	8.58e-05
BTG2	-0.65	0.0241566	-0.42	0.810515	-0.75	0.00302116	-1.02	0.00252013	-1.17	5.44e-07	-1.28	8.58e-05
MS4A4A	2.27	0.00203735	1.99	0.225899	3.05	7.67e-07	2.69	0.000814372	3.65	2.74e-10	2.92	8.62e-05
MCTP1	-0.66	0.0268288	-0.34	0.851307	-0.94	0.000429109	-0.88	0.00653988	-1.36	5.05e-08	-1.34	8.62e-05
LPAR1	-0.67	0.0225975	-0.45	0.773632	-0.79	0.00200576	-0.84	0.00696467	-1.18	5.75e-07	-1.29	8.62e-05
SLC5A2	0.15	0.346147	0.12	0.886405	0.3	0.0498273	0.55	0.00596758	0.36	0.00900353	0.82	8.62e-05
ITGB2	-0.56	0.0676119	-0.25	0.877328	-0.73	0.0118472	-0.99	0.00611428	-1.39	3.83e-07	-1.49	8.63e-05
DSEL	0.42	0.13876	0.22	0.88447	0.8	0.00491908	0.63	0.0440043	1.66	2.46e-09	1.45	8.68e-05
ALPK1	-0.62	0.0169286	-0.36	0.816537	-0.75	0.000670053	-0.8	0.00394486	-1.12	4.7e-08	-1.1	8.75e-05
TBCB	-0.35	0.0843927	-0.14	0.885896	-0.42	0.02777	-0.57	0.0128088	-0.84	3.08e-06	-1	8.75e-05
MARS	-0.47	0.0318412	-0.21	0.861861	-0.6	0.00213802	-0.7	0.00461263	-1.02	4.31e-08	-0.99	8.78e-05
CD82	-0.76	0.0163217	-0.52	0.732685	-0.92	0.000557414	-1.09	0.00205281	-1.28	1.92e-07	-1.33	8.78e-05
PPA1	-0.49	0.0859162	-0.22	0.883244	-0.67	0.0146214	-0.77	0.0159122	-1.23	1.65e-06	-1.41	8.78e-05
HSD17B10	-0.42	0.102151	-0.08	0.949422	-0.44	0.070255	-0.77	0.0100779	-1.04	6.08e-06	-1.28	8.78e-05
S1PR5	-0.53	0.0785892	-0.52	0.772262	-0.69	0.0164758	-0.94	0.0076538	-1.26	2.21e-06	-1.47	8.89e-05
HLA-A	-0.52	0.059768	-0.21	0.881389	-0.75	0.00379924	-0.76	0.0121217	-1.37	3.25e-08	-1.32	8.91e-05
LPCAT2	-0.76	0.0271076	-0.54	0.778052	-0.99	0.00126207	-1.17	0.00323696	-1.56	6.33e-08	-1.55	8.93e-05
TFRC	-0.96	0.0334543	-0.49	0.853891	-1.3	0.00138614	-1.49	0.00416535	-2.14	2.6e-08	-2.05	8.99e-05
TYROBP	-0.22	0.373864	-0.15	0.902844	-0.29	0.209819	-0.62	0.0253422	-0.95	2.19e-05	-1.26	9.08e-05
ORAI2	-0.46	0.0475928	-0.15	0.887494	-0.57	0.00717306	-0.68	0.0078217	-1.08	6.88e-08	-1.07	9.13e-05
DBI	-0.52	0.0650638	-0.38	0.851307	-0.73	0.00649129	-0.98	0.00423972	-1.21	1.07e-06	-1.36	9.24e-05
OPTN	-0.72	0.0102458	-0.43	0.735543	-0.87	0.000161089	-0.93	0.00205281	-1.2	1.7e-08	-1.13	9.29e-05
BHLHE40	-0.79	0.0313409	-0.35	0.863944	-0.97	0.00298535	-1.16	0.00493966	-1.64	1e-07	-1.66	9.44e-05
KCNN4	-1.23	0.0135332	-0.79	0.73443	-1.39	0.000686586	-1.78	0.00151549	-1.93	3.54e-07	-2.05	9.44e-05
PXDC1	-0.39	0.0966194	-0.31	0.851307	-0.54	0.0181413	-0.81	0.00551684	-1.05	1.04e-06	-1.17	9.44e-05
ODF3B	-0.41	0.189844	-0.21	0.894075	-0.73	0.0206845	-0.74	0.034356	-1.38	2.35e-06	-1.61	9.44e-05
PILRA	-0.15	0.485626	-0.1	0.921325	-0.22	0.287172	-0.49	0.0383706	-0.85	1.4e-05	-1.09	9.44e-05
FHL3	-0.66	0.0198241	-0.59	0.574281	-0.8	0.00109667	-0.94	0.00307483	-0.99	6.9e-06	-1.22	9.56e-05
ACSL5	-0.58	0.0357218	-0.26	0.863944	-0.74	0.0029316	-0.86	0.00576361	-1.34	1.88e-08	-1.26	9.65e-05
HCK	-0.44	0.114915	-0.26	0.870076	-0.68	0.01377	-0.9	0.00794396	-1.33	3.63e-07	-1.41	9.65e-05
P2RX7	-0.56	0.0668443	-0.17	0.905697	-0.74	0.011492	-0.9	0.0097227	-1.51	4.93e-08	-1.47	9.7e-05
IL18	-0.53	0.0921773	-0.42	0.851307	-0.96	0.0018709	-0.98	0.00799675	-1.16	2.59e-05	-1.55	9.8e-05
PRMT1	-0.58	0.0284315	-0.25	0.863944	-0.72	0.00212231	-0.77	0.00692182	-1.31	7.05e-09	-1.18	9.92e-05
HLA-DOB	-0.5	0.0368745	-0.27	0.851307	-0.62	0.00351877	-0.72	0.0061657	-1.23	3.03e-09	-1.07	0.000105275
RP11-356J5.12	0.2	0.173982	0.4	0.405938	0.18	0.19475	0.41	0.0143147	0.48	0.000242075	0.73	0.000106256
AARS	-0.35	0.103435	-0.17	0.881389	-0.45	0.031395	-0.77	0.00469293	-0.9	4.18e-06	-1.08	0.000106674
DOK2	-0.22	0.303609	-0.09	0.933064	-0.31	0.133759	-0.45	0.0585635	-0.81	4.48e-05	-1.11	0.000106674
PRKAR2B	-0.68	0.0180683	-0.36	0.84496	-1.03	6e-05	-0.73	0.00995014	-1.5	4.31e-10	-1.2	0.00010691
ARHGEF10L	-0.52	0.0584694	-0.29	0.86012	-0.64	0.012212	-0.85	0.00679592	-1.19	6.35e-07	-1.29	0.00010691
JAKMIP2	-0.82	0.0118184	-0.67	0.543321	-0.93	0.000608919	-0.98	0.00416535	-1.19	1.35e-06	-1.33	0.00010691
MRPS7	-0.39	0.0871932	-0.3	0.851307	-0.5	0.0216117	-0.64	0.0127632	-0.87	1.11e-05	-1.1	0.000107447
SUMO3	-0.38	0.0880423	-0.21	0.866978	-0.43	0.0408703	-0.65	0.0102494	-0.91	3.89e-06	-1.08	0.000108771
PCK2	-0.46	0.0712339	-0.25	0.863944	-0.64	0.00853172	-0.93	0.00347072	-1.19	2.25e-07	-1.23	0.000109657
GRK3	-0.46	0.0675422	-0.34	0.851307	-0.59	0.0122067	-0.93	0.00303809	-1	4.18e-06	-1.19	0.000109657
SEC23B	-0.3	0.130179	-0.19	0.866978	-0.38	0.0468221	-0.61	0.0102749	-0.79	1.31e-05	-1	0.000109657
HLA-C	-0.5	0.0536605	-0.18	0.885896	-0.68	0.00434854	-0.71	0.0118388	-1.26	3.47e-08	-1.2	0.000110096
DYNLL1	-0.43	0.0664269	-0.28	0.851307	-0.49	0.0250173	-0.71	0.00769841	-0.9	8.14e-06	-1.11	0.000111056
ADPRH	-0.41	0.0479158	-0.08	0.929781	-0.61	0.0015321	-0.57	0.0116012	-1.16	9.25e-10	-0.96	0.000111448
ACTR3	-0.55	0.0557016	-0.32	0.854424	-0.72	0.00745399	-0.92	0.00603341	-1.22	9.49e-07	-1.34	0.000112159
IFITM1	-0.68	0.0379944	-0.24	0.881019	-1.14	0.00017311	-0.89	0.0103044	-1.84	4.24e-10	-1.47	0.000114918
NLN	-0.19	0.297483	-0.11	0.905583	-0.31	0.088545	-0.51	0.0177619	-0.78	6.02e-06	-0.94	0.000115212
CHST2	-0.72	0.0161912	-0.31	0.853424	-0.92	0.000273171	-0.88	0.00497342	-1.46	2.23e-09	-1.24	0.000115363
RAB39A	-0.49	0.119538	-0.23	0.886598	-0.77	0.0135953	-0.82	0.0207338	-1.68	2.36e-08	-1.57	0.000115363
UBE2E2	-0.58	0.0485616	-0.26	0.866978	-0.73	0.00668037	-0.85	0.00816645	-1.26	5.06e-07	-1.34	0.000115363
ARHGAP10	-0.68	0.0229309	-0.52	0.718054	-0.9	0.000649819	-1	0.00323696	-1.21	5.38e-07	-1.29	0.000118495
CHD3	-0.54	0.0186955	-0.3	0.837078	-0.55	0.00416111	-0.78	0.00266599	-0.81	4.86e-06	-0.96	0.000118499
CXorf38	-0.39	0.0673116	-0.21	0.863944	-0.42	0.0333735	-0.63	0.00919721	-0.78	2.37e-05	-1.02	0.000118539
DDB1	-0.4	0.0635648	-0.24	0.856488	-0.51	0.0116996	-0.7	0.00583341	-0.9	1.53e-06	-1.01	0.000119401
FAM111B	-0.61	0.0161016	-0.3	0.851307	-0.81	0.000191795	-0.67	0.00810656	-1.01	3.29e-07	-1.05	0.00011941
PIM1	-0.44	0.111341	-0.09	0.950457	-0.55	0.0363996	-0.76	0.0151022	-1.25	7.75e-07	-1.35	0.00012099
CTSZ	-0.14	0.622629	0.04	0.98173	-0.24	0.350414	-0.57	0.053386	-1.21	1.64e-06	-1.36	0.00012099
APOBEC3D	-0.41	0.0512349	-0.23	0.854424	-0.51	0.00758998	-0.72	0.00388083	-0.83	2.85e-06	-0.96	0.00012099
UBA7	-0.51	0.0239835	-0.26	0.851307	-0.64	0.00129959	-0.7	0.00496842	-0.97	1.52e-07	-0.98	0.000122255
EMP3	-0.29	0.143585	-0.23	0.861414	-0.32	0.0935845	-0.64	0.00838966	-0.7	0.000101348	-1	0.000123644
PDCD1LG2	-0.16	0.621492	0.13	0.932244	-0.37	0.215511	-0.39	0.256268	-1.66	3.51e-08	-1.57	0.000125982
DYX1C1	0.25	0.289213	0.62	0.528666	0.07	0.776522	0.89	0.00423972	0.37	0.0733958	1.2	0.000126475
RNF5	-0.33	0.11367	-0.21	0.863944	-0.44	0.0306947	-0.63	0.00983468	-0.73	8.64e-05	-1.02	0.000126839
CSTA	-0.39	0.163457	-0.2	0.890992	-0.6	0.0284971	-0.67	0.0312872	-1.43	6.81e-08	-1.4	0.000127318
CLEC5A	-1.74	0.0187617	-1.28	0.689681	-2.19	0.000506876	-2.09	0.00626495	-2.93	4.21e-07	-3.07	0.000127318
ARFGAP3	-0.66	0.0319829	-0.41	0.845823	-0.74	0.00686341	-0.98	0.0047121	-1.15	4.05e-06	-1.35	0.000127318
NFKBIB	-0.62	0.0170951	-0.32	0.847922	-0.68	0.00189966	-0.85	0.00293861	-1.13	3.53e-08	-1.07	0.000127842
NUP62	-0.47	0.0526854	-0.19	0.877798	-0.59	0.00835082	-0.79	0.00533768	-1.07	3.29e-07	-1.11	0.000127842
DPYSL2	-0.27	0.306649	-0.09	0.946429	-0.48	0.060545	-0.6	0.0383603	-1.23	5.36e-07	-1.31	0.000128237
TNFAIP6	-1.56	0.00302849	-0.82	0.732685	-1.99	8.54e-06	-1.55	0.00379346	-2.23	1.92e-08	-2.05	0.000128405
ENO1	-0.53	0.0731144	-0.24	0.87523	-0.73	0.0105359	-0.89	0.0088405	-1.34	4.76e-07	-1.41	0.000128783
PARK7	-0.44	0.0744791	-0.25	0.863944	-0.64	0.00767793	-0.79	0.0070164	-1.03	2.65e-06	-1.18	0.000128783
CCDC28B	-0.42	0.0222559	-0.12	0.88447	-0.59	0.00026255	-0.41	0.021327	-0.88	7.66e-09	-0.78	0.000130075
HSPB1	-0.6	0.0811472	-0.34	0.863944	-0.81	0.0140284	-1.22	0.00410928	-1.47	1.52e-06	-1.64	0.000130522
MYDGF	-0.27	0.314896	-0.2	0.88496	-0.43	0.096057	-0.78	0.013128	-1	4.48e-05	-1.34	0.000131035
TIMM10	-0.52	0.0303604	-0.27	0.851307	-0.61	0.00434487	-0.63	0.0118695	-0.81	2.45e-05	-1.05	0.00013155
CALR	-0.34	0.157214	-0.07	0.959055	-0.45	0.0530788	-0.65	0.0178003	-1.14	4.4e-07	-1.19	0.000132115
TRIM26	-0.42	0.0422537	-0.19	0.863944	-0.44	0.0179077	-0.63	0.00654985	-0.83	1.85e-06	-0.94	0.000132115
KCNJ2	-0.8	0.0434009	-0.42	0.859922	-1.16	0.00149432	-1.26	0.00548555	-1.6	1.58e-06	-1.78	0.000132652
PLIN3	-0.35	0.17437	-0.21	0.88379	-0.49	0.0523113	-0.75	0.0138469	-1.1	4.6e-06	-1.3	0.000132652
SDF2L1	-0.26	0.317073	-0.09	0.947953	-0.38	0.12852	-0.66	0.0247607	-1.07	6.77e-06	-1.3	0.000132652
ATP5J2	-0.33	0.129651	-0.21	0.866978	-0.37	0.0770075	-0.62	0.0155611	-0.86	1.91e-05	-1.09	0.000132652
SRPX	1	0.0153784	0.88	0.504647	1.52	3.68e-05	1.38	0.00252013	1.76	5.17e-08	1.69	0.000132736
NME1	-0.54	0.0525099	-0.37	0.851307	-0.61	0.0169812	-0.78	0.0102341	-1.17	7.96e-07	-1.27	0.000132736
LRRC59	-0.36	0.115916	-0.11	0.920577	-0.47	0.0336703	-0.7	0.00923881	-0.99	2.07e-06	-1.11	0.000132736
USP6NL	-0.45	0.0308358	-0.37	0.717801	-0.57	0.0024444	-0.67	0.0044925	-0.8	2.99e-06	-0.92	0.000132736
PPP1R14B	-0.39	0.108939	-0.25	0.863944	-0.47	0.0472259	-0.85	0.00576361	-0.94	2.27e-05	-1.21	0.000135154
CCL24	-2.44	0.0308358	-1.46	0.851307	-3.27	0.00125655	-3.65	0.00430894	-4.98	1.25e-07	-4.94	0.000135493
NRP1	-0.47	0.141735	-0.25	0.88447	-0.6	0.0541856	-0.88	0.0179742	-1.41	2.52e-06	-1.6	0.000135548
HAVCR1	0.52	0.0596228	0.59	0.622949	0.77	0.00286563	0.78	0.0101501	1.24	2.37e-07	1.26	0.000136338
FBP1	-1.27	0.0434653	-0.59	0.863944	-1.44	0.0118828	-1.94	0.0061443	-2.44	3.33e-06	-2.82	0.00013657
DUSP6	-1.21	0.0313063	-0.65	0.851307	-1.5	0.00271881	-1.64	0.00698421	-2.63	2.91e-08	-2.45	0.000138029
CD58	-0.73	0.0235418	-0.52	0.750674	-0.91	0.00127379	-1.07	0.00326556	-1.29	6.54e-07	-1.37	0.000138029
LMNB2	-0.48	0.0328329	-0.11	0.908795	-0.58	0.0035129	-0.61	0.0100524	-0.92	7.1e-07	-0.98	0.000138029
TUBB	-0.4	0.0938978	-0.16	0.891516	-0.51	0.0255151	-0.75	0.00787462	-1.04	1.38e-06	-1.15	0.000138029
PSMA6	-0.5	0.0428177	-0.34	0.842769	-0.71	0.00165149	-0.8	0.00498686	-0.98	2.25e-06	-1.1	0.000138029
GLRX	-0.53	0.0228589	-0.36	0.773632	-0.64	0.00176878	-0.77	0.00342172	-0.86	3.6e-06	-1	0.000138029
TMEM56	0.11	0.627928	0.54	0.543321	-0.05	0.820866	0.89	0.00228327	0.54	0.00382502	1.06	0.000138029
SLC39A8	-1.08	0.0167045	-0.66	0.783568	-1.45	0.000174626	-1.54	0.00236839	-1.84	1.85e-07	-1.85	0.000138682
EXOSC4	-0.55	0.0429063	-0.37	0.84688	-0.66	0.00686398	-0.66	0.018563	-1.13	7.09e-07	-1.21	0.000138682
DNPH1	-0.45	0.143002	-0.2	0.894919	-0.75	0.0150093	-0.79	0.0235658	-1.4	1.18e-06	-1.53	0.000138682
LIMA1	-0.44	0.0216268	-0.27	0.816537	-0.5	0.00247504	-0.55	0.00672517	-0.78	4.19e-07	-0.81	0.000140622
HLA-F	-0.67	0.0152219	-0.41	0.766191	-0.82	0.000405231	-0.83	0.0044925	-1.11	1.89e-07	-1.12	0.000141993
CTSW	-0.61	0.0459936	-0.36	0.851307	-0.87	0.00183347	-1	0.00473156	-1.36	1.93e-07	-1.37	0.000141993
PSMB4	-0.44	0.0715851	-0.2	0.872367	-0.62	0.00813986	-0.75	0.00810656	-1.07	9.13e-07	-1.16	0.00014279
PTGS1	-0.55	0.0583072	-0.42	0.835247	-0.8	0.00299155	-0.99	0.00419144	-1.42	3.18e-08	-1.32	0.000142833
ADK	-0.35	0.0925978	-0.28	0.851307	-0.39	0.0495419	-0.72	0.00556036	-0.61	0.000775455	-1.01	0.000143279
SEH1L	-0.47	0.0243241	-0.26	0.851307	-0.58	0.00172539	-0.62	0.00602934	-0.76	5.18e-06	-0.89	0.000144581
GSAP	-0.64	0.0240608	-0.47	0.735543	-0.79	0.00157651	-0.94	0.00340002	-1.07	2.35e-06	-1.21	0.000145286
PSMB1	-0.46	0.073981	-0.23	0.868786	-0.62	0.0114097	-0.82	0.00694315	-1.12	1.09e-06	-1.21	0.000145719
SEC61B	-0.39	0.111926	-0.25	0.863944	-0.55	0.0245491	-0.75	0.0100377	-1	8.48e-06	-1.21	0.00014655
KLRF1	-0.57	0.0681714	-0.37	0.853424	-0.66	0.0244796	-0.85	0.0136568	-1.19	1.1e-05	-1.46	0.000147405
C5orf15	-0.47	0.0700927	-0.16	0.894782	-0.59	0.0150783	-0.66	0.0178771	-1	7.35e-06	-1.2	0.000147521
PLEKHO1	-0.72	0.035539	-0.32	0.863944	-1.01	0.00118939	-0.99	0.0074761	-1.58	5.01e-08	-1.5	0.000148153
FAM26F	-0.57	0.267688	0.19	0.944511	-0.99	0.0480618	-0.79	0.160783	-2.9	7.82e-09	-2.55	0.000149912
PPM1M	-0.63	0.0271663	-0.3	0.854424	-0.75	0.0029322	-0.87	0.00570479	-1.25	1.32e-07	-1.23	0.000149912
NPM3	-0.24	0.264962	-0.16	0.886164	-0.43	0.0376927	-0.49	0.0367207	-0.78	5.47e-05	-1.05	0.000150628
HDC	-0.32	0.386454	-0.31	0.877961	-0.49	0.169916	-0.7	0.0829934	-1.48	1.23e-05	-1.83	0.000152092
ICAM2	-0.31	0.0596592	-0.19	0.853424	-0.43	0.00554035	-0.44	0.0137311	-0.76	1.6e-07	-0.75	0.000152155
CYCS	-0.59	0.0453454	-0.47	0.784829	-0.75	0.00575118	-0.98	0.00455004	-1.09	1e-05	-1.33	0.000152155
LIMK1	-0.83	0.0317761	-0.45	0.851307	-1.03	0.00281317	-1.18	0.00596758	-1.65	3.36e-07	-1.68	0.000154931
IGKV3-11	-0.35	0.298673	0.04	0.984047	-0.58	0.0807503	-0.83	0.0297364	-1.5	2.33e-06	-1.68	0.000155696
NELL2	-0.51	0.0343035	-0.43	0.728056	-0.65	0.00256079	-0.9	0.00205281	-0.92	2.97e-06	-1.05	0.000156348
VOPP1	-0.62	0.02996	-0.29	0.859922	-0.85	0.00081919	-0.88	0.00540736	-1.28	6.54e-08	-1.22	0.000157981
ABCF1	-0.49	0.0254246	-0.24	0.853424	-0.6	0.00183347	-0.71	0.00388083	-0.96	1.05e-07	-0.93	0.000158029
PKD2L1	0.56	0.0187828	0.47	0.602728	0.64	0.00139794	0.71	0.00498686	0.64	0.00033357	0.97	0.000158029
TNFAIP2	-0.41	0.174702	-0.21	0.890992	-0.55	0.0623126	-0.85	0.0155077	-1.4	8.03e-07	-1.49	0.000158178
ARPC1B	-0.46	0.0948893	-0.17	0.899743	-0.62	0.0224121	-0.79	0.013268	-1.25	8.59e-07	-1.33	0.000160365
UBL5	-0.38	0.0943378	-0.17	0.88447	-0.44	0.0422327	-0.64	0.013268	-0.74	0.000168081	-1.08	0.000160387
AIF1	-0.12	0.688144	-0.06	0.969648	-0.3	0.252262	-0.58	0.0541738	-1.04	2.92e-05	-1.35	0.000161353
KLHL5	-0.59	0.0209542	-0.27	0.854424	-0.72	0.00125655	-0.78	0.00473133	-1.01	6.57e-07	-1.07	0.000162045
CSF2RA	-0.37	0.156956	-0.2	0.88565	-0.67	0.0116996	-0.79	0.0119554	-1.22	9.26e-07	-1.3	0.000162045
LTA4H	-0.46	0.111187	-0.36	0.853424	-0.65	0.0224121	-0.97	0.00648857	-1.22	4.06e-06	-1.4	0.00016251
MPDU1	-0.46	0.0475928	-0.25	0.857413	-0.57	0.00693323	-0.7	0.00696467	-1.02	3.16e-07	-1.03	0.00016271
MSC	-1.42	0.0214908	-0.94	0.772262	-1.81	0.000799492	-1.97	0.00398103	-2.48	5.27e-07	-2.58	0.000163679
FKBP5	0.72	0.0386289	0.84	0.459018	1.27	0.000116152	0.93	0.0114411	1.88	1.19e-09	1.52	0.000167809
HDGF	-0.44	0.0583918	-0.23	0.863944	-0.63	0.00369409	-0.73	0.00639605	-1.02	5.27e-07	-1.06	0.000168163
SNX10	-0.81	0.0438744	-0.52	0.851307	-1.07	0.00348591	-1.29	0.00511434	-1.57	3.24e-06	-1.78	0.000168163
ANKRD22	-1.08	0.0544917	-0.51	0.866134	-1.4	0.00696242	-1.42	0.0170445	-3.22	5.35e-10	-2.53	0.000168396
CCT5	-0.48	0.063874	-0.22	0.870501	-0.62	0.0111452	-0.76	0.00955596	-1.07	2.21e-06	-1.19	0.000168396
DNAJC10	-0.54	0.037203	-0.34	0.851307	-0.65	0.0048426	-0.8	0.00577235	-0.99	3.07e-06	-1.12	0.000168396
TBC1D17	-0.44	0.0349585	-0.47	0.554695	-0.55	0.00343318	-0.85	0.0010941	-0.63	0.000168841	-0.91	0.000168396
PPIF	-0.6	0.0474268	-0.43	0.837078	-0.78	0.00466942	-1.01	0.00416535	-1.2	2.17e-06	-1.33	0.00016849
CLIC1	-0.37	0.121215	-0.17	0.887662	-0.45	0.0523431	-0.63	0.020387	-1.03	3.24e-06	-1.17	0.00016849
LIMD2	-0.41	0.0610438	-0.3	0.851307	-0.52	0.0109584	-0.8	0.00310478	-0.86	5.18e-06	-1	0.00016849
GPAT3	-1.41	0.0153262	-0.92	0.735883	-1.74	0.000385107	-1.75	0.00430894	-2.39	1.27e-07	-2.33	0.000168516
DCSTAMP	-1.83	0.0173352	-1.11	0.797997	-1.95	0.00269643	-2.25	0.00557808	-2.92	1.1e-06	-3.14	0.000168616
MDH2	-0.3	0.139383	-0.19	0.867738	-0.34	0.0830475	-0.59	0.0133711	-0.75	4.35e-05	-0.99	0.000168616
NIFK	-0.35	0.0969759	-0.28	0.851307	-0.45	0.0264815	-0.57	0.0173603	-0.69	0.000205256	-1.01	0.000168616
FN1	-0.69	0.0921773	-1.31	0.279394	-0.71	0.0650991	-1.85	0.00090958	-0.68	0.0480098	-1.95	0.000168616
FERMT3	-0.53	0.063247	-0.23	0.872367	-0.71	0.00849724	-0.88	0.00746965	-1.27	4.61e-07	-1.31	0.000169856
CLTB	-0.33	0.111154	-0.22	0.862672	-0.42	0.0371726	-0.67	0.00740172	-0.86	4.99e-06	-1	0.000169856
CD48	-0.33	0.118885	-0.13	0.900984	-0.49	0.0188434	-0.55	0.0222493	-1.05	1.39e-07	-1.03	0.00017025
BTN3A3	-0.57	0.0171255	-0.3	0.845075	-0.61	0.00250946	-0.75	0.00406324	-0.91	1.06e-06	-0.98	0.00017025
TNFAIP8L1	-0.51	0.0226729	-0.17	0.870501	-0.56	0.00343318	-0.67	0.00570479	-0.85	1.67e-06	-0.93	0.00017025
CDKN1A	-1.11	0.0513838	-0.5	0.866978	-1.56	0.00298535	-1.6	0.0102297	-2.74	3.97e-08	-2.54	0.000170589
CREB3	-0.51	0.0284275	-0.3	0.851307	-0.58	0.00476081	-0.76	0.00416535	-0.89	2.73e-06	-1	0.000170589
LYST	-0.82	0.00580152	-0.57	0.574326	-0.93	0.000128254	-1.02	0.00151549	-0.97	5.64e-06	-1.13	0.000170589
NBN	-0.74	0.02219	-0.41	0.851307	-0.92	0.00120255	-0.94	0.00633899	-1.46	4.06e-08	-1.35	0.000170979
SRI	-0.55	0.0526347	-0.28	0.861861	-0.77	0.0033759	-0.77	0.0117632	-1.24	3.29e-07	-1.26	0.000171336
POP1	-0.37	0.053318	-0.25	0.851307	-0.51	0.00400876	-0.48	0.0178239	-0.72	8.06e-06	-0.85	0.000171336
LAMTOR2	-0.44	0.0505334	-0.19	0.870076	-0.57	0.00669262	-0.56	0.0178003	-0.84	9.18e-06	-1.01	0.000171336
WDR11	-0.5	0.0342225	-0.37	0.789478	-0.58	0.00641597	-0.77	0.00446559	-0.83	1.46e-05	-1.02	0.000171336
TIMD4	0.65	0.0188315	0.41	0.781327	0.98	8.15e-05	0.63	0.0176173	1.3	7.12e-09	1.13	0.000171497
CDC123	-0.41	0.0466881	-0.13	0.890602	-0.51	0.00699477	-0.52	0.0175917	-0.78	7.27e-06	-0.92	0.000171497
FCGBP	-0.55	0.0334543	-0.34	0.850637	-0.63	0.00610365	-0.91	0.00293861	-0.93	9.41e-06	-1.11	0.000171497
OCM2	-0.19	0.503319	0.8	0.387322	0.25	0.340587	1.19	0.00182414	0.32	0.174035	1.34	0.000171497
RFTN1	-0.67	0.0177694	-0.25	0.863944	-0.76	0.00160413	-0.84	0.00496175	-1.12	4.34e-07	-1.15	0.000173413
CASP7	-0.58	0.034563	-0.24	0.866042	-0.82	0.000897946	-0.81	0.00692182	-1.34	1.03e-08	-1.18	0.000174099
HSP90AB1	-0.56	0.0644888	-0.23	0.878497	-0.64	0.0232743	-0.98	0.0059554	-1.17	6.45e-06	-1.38	0.000174203
FLT4	0.21	0.218152	0.38	0.644447	0.34	0.0374994	0.58	0.00595305	0.85	1.02e-07	0.82	0.000174293
GCSAML	-0.69	0.0294146	-0.31	0.861414	-0.81	0.00398877	-0.77	0.0167202	-1.34	3.62e-07	-1.36	0.000174293
TNFRSF4	-1.2	0.0209542	-0.63	0.851307	-1.68	0.000242759	-1.57	0.0051178	-2.38	2.24e-08	-2.15	0.000175286
C1orf54	-0.92	0.0241126	-0.74	0.687225	-1.23	0.000638637	-1.31	0.00406324	-1.7	3.2e-07	-1.71	0.000175515
KDELC2	-0.46	0.0331697	-0.32	0.810177	-0.46	0.0146352	-0.59	0.00929356	-0.79	5.11e-06	-0.92	0.000175515
SERPINA1	-1.05	0.0343035	-0.38	0.87523	-1.32	0.00302116	-1.23	0.0154962	-2.31	3.93e-08	-2.13	0.000175586
PTPN6	-0.53	0.0434653	-0.28	0.856899	-0.63	0.0087695	-0.85	0.00536556	-1.06	1.98e-06	-1.16	0.000175586
EHBP1L1	-0.43	0.0810809	-0.25	0.863944	-0.53	0.0253833	-0.83	0.00577235	-0.93	1.86e-05	-1.16	0.000175586
PRDX5	-0.33	0.134665	-0.2	0.870076	-0.4	0.0582559	-0.62	0.0144745	-0.79	5.31e-05	-1.05	0.000176065
PSMA1	-0.57	0.0370084	-0.26	0.8621	-0.74	0.00265778	-0.81	0.00687437	-1.09	1.43e-06	-1.18	0.000177602
ASNA1	-0.28	0.190598	-0.2	0.870501	-0.39	0.0610324	-0.53	0.0268645	-0.86	1.3e-05	-1.04	0.000178966
MTF1	-0.74	0.00882955	-0.43	0.73443	-0.82	0.000282836	-0.95	0.00189991	-1.01	9.93e-07	-1.07	0.000178993
ARPC2	-0.5	0.048115	-0.27	0.857965	-0.6	0.00963708	-0.77	0.00677654	-0.98	3.85e-06	-1.11	0.000179141
MITD1	-0.54	0.0257379	-0.41	0.735543	-0.67	0.00173267	-0.79	0.00369221	-0.86	7.93e-06	-1.02	0.000181974
LSP1	-0.53	0.0596228	-0.3	0.86012	-0.65	0.0117919	-0.88	0.00648857	-1.23	4.5e-07	-1.25	0.00018289
ETV6	-0.61	0.0189581	-0.2	0.871115	-0.69	0.00185728	-0.85	0.00307483	-0.94	3.33e-06	-1.05	0.000183983
ATP5G3	-0.46	0.0849554	-0.25	0.866978	-0.56	0.0273599	-0.77	0.0107505	-1.06	5.98e-06	-1.23	0.000183983
PSMB6	-0.5	0.0641613	-0.21	0.878876	-0.63	0.0126298	-0.86	0.0063572	-1.16	1.01e-06	-1.23	0.000183994
GBP1P1	-0.96	0.021515	-0.65	0.767903	-1.22	0.000811999	-1.08	0.0108893	-2.13	1.67e-09	-1.73	0.000184761
NDUFS6	-0.46	0.0697146	-0.25	0.863944	-0.48	0.0373222	-0.76	0.00836056	-0.91	2.5e-05	-1.15	0.000185095
PGD	-0.6	0.0611049	-0.33	0.861861	-0.77	0.00985714	-1	0.00666912	-1.5	1.19e-07	-1.44	0.000186224
DOCK10	-0.58	0.0276412	-0.32	0.851307	-0.61	0.00875113	-0.8	0.00593272	-0.91	1.4e-05	-1.11	0.000186224
EGR2	-1.58	0.0161912	-0.88	0.820489	-1.9	0.000591495	-2.12	0.00307179	-2.82	4.65e-08	-2.61	0.000186296
RP11-473C19.1	1.03	0.024146	1.13	0.391328	1.12	0.00518442	1.25	0.00896629	1.18	0.000831032	1.92	0.000186993
NDUFB2	-0.36	0.119251	-0.18	0.881389	-0.52	0.0218484	-0.66	0.0135516	-1.01	1.99e-06	-1.1	0.000188185
GSS	-0.33	0.0538243	-0.2	0.851307	-0.42	0.00886943	-0.52	0.00736346	-0.69	2.59e-06	-0.76	0.000193912
CCT3	-0.4	0.0769604	-0.16	0.885896	-0.47	0.0264275	-0.64	0.0117844	-0.85	1.2e-05	-1.03	0.000193912
FCRL2	-0.44	0.0241126	-0.12	0.886405	-0.61	0.000413871	-0.38	0.0418536	-0.72	4.22e-06	-0.81	0.000193918
MERTK	0.7	0.0493885	0.3	0.870076	1.21	0.000295487	0.8	0.0283485	2.29	3.07e-11	1.57	0.000195519
CHMP5	-0.56	0.0387594	-0.28	0.861414	-0.79	0.00133537	-0.75	0.00978618	-1.21	1.51e-07	-1.17	0.000195519
GZMA	-0.6	0.0605117	-0.28	0.867492	-0.78	0.00883725	-0.79	0.0191695	-1.32	1.52e-06	-1.42	0.000195519
BANF1	-0.46	0.0729241	-0.32	0.851307	-0.56	0.0210588	-0.74	0.0114411	-1	8.4e-06	-1.19	0.000195519
TADA3	-0.36	0.0644515	-0.16	0.874462	-0.44	0.0157178	-0.51	0.0155267	-0.7	2.2e-05	-0.87	0.000195519
LCP1	-0.62	0.0361746	-0.24	0.870501	-0.77	0.00395559	-0.87	0.00732971	-1.26	4.03e-07	-1.27	0.000196533
CETN2	-0.38	0.0699471	-0.34	0.797903	-0.47	0.0184689	-0.63	0.00879905	-0.96	3.29e-07	-0.96	0.000198998
TOR4A	-0.4	0.111948	-0.27	0.8621	-0.55	0.0243584	-0.9	0.00446559	-1.09	2.04e-06	-1.18	0.000202196
FAM129B	-1.13	0.0387594	-0.79	0.823935	-1.43	0.00374604	-1.66	0.00629601	-2.11	3.19e-06	-2.35	0.000203242
MYL6	-0.43	0.0730864	-0.18	0.88447	-0.55	0.0151185	-0.63	0.0168459	-1.08	4.72e-07	-1.1	0.00020491
SYNGR2	-0.39	0.106143	-0.05	0.967515	-0.53	0.0252227	-0.65	0.0176717	-1.16	2.1e-07	-1.14	0.000206229
TUBA1C	-0.53	0.0583954	-0.29	0.861861	-0.62	0.0162129	-0.86	0.00683048	-1.19	7.76e-07	-1.24	0.000206229
EBNA1BP2	-0.41	0.0575699	-0.19	0.866978	-0.53	0.0074861	-0.55	0.0162668	-0.86	3.24e-06	-0.95	0.000206229
SPG21	-0.41	0.0920928	-0.29	0.853424	-0.57	0.0154077	-0.83	0.00540736	-0.96	7.68e-06	-1.13	0.000206229
ZNF710	-0.27	0.169845	-0.09	0.924571	-0.28	0.144766	-0.53	0.019916	-0.67	0.000206435	-0.96	0.000206229
TALDO1	-0.46	0.0835603	-0.32	0.853891	-0.64	0.0129296	-0.83	0.00799675	-1.19	8.69e-07	-1.24	0.000206306
UQCRC1	-0.41	0.0821209	-0.23	0.863944	-0.48	0.0314284	-0.75	0.00716694	-0.94	6.96e-06	-1.09	0.000206414
STARD10	-0.49	0.0110633	-0.47	0.331403	-0.57	0.000334763	-0.66	0.00192835	-0.82	2.83e-08	-0.74	0.000207663
ARRDC4	-0.96	0.0269978	-0.6	0.830651	-1.2	0.00171138	-1.4	0.00416887	-1.75	7.14e-07	-1.81	0.000207663
KARS	-0.43	0.0661497	-0.18	0.878497	-0.58	0.00950848	-0.69	0.00971676	-0.99	1.46e-06	-1.06	0.000207663
PSMA5	-0.52	0.0554304	-0.26	0.863944	-0.72	0.00440213	-0.87	0.00600018	-1.18	6.07e-07	-1.21	0.000209506
CLEC6A	-1.35	0.0274715	-1.07	0.731305	-1.75	0.00131663	-1.85	0.00596758	-2.49	7.1e-07	-2.57	0.000209506
ALYREF	-0.44	0.0800759	-0.18	0.885128	-0.65	0.007023	-0.67	0.0160114	-1.1	8.31e-07	-1.15	0.000209769
FAM96B	-0.37	0.10227	-0.24	0.861861	-0.5	0.0227771	-0.67	0.0103006	-0.88	1.16e-05	-1.05	0.000211062
NAA38	-0.25	0.15848	-0.18	0.863944	-0.33	0.053186	-0.49	0.0163884	-0.73	7.38e-06	-0.85	0.000212372
COPZ1	-0.3	0.125068	-0.08	0.937357	-0.43	0.0240887	-0.51	0.020397	-0.78	8.09e-06	-0.92	0.000212372
TIMM17A	-0.64	0.0347078	-0.55	0.695235	-0.78	0.00366785	-0.95	0.00510891	-1.1	6.78e-06	-1.28	0.000212812
FAM49B	-0.43	0.0778478	-0.26	0.861414	-0.56	0.0167982	-0.73	0.00935828	-0.97	6.66e-06	-1.12	0.000213825
IGKJ3	-1.04	0.0192332	-0.24	0.894919	-1.19	0.00175157	-0.76	0.0636565	-1.87	1.34e-07	-1.79	0.000214117
SELENOS	-0.41	0.0656635	-0.19	0.871115	-0.42	0.0387831	-0.63	0.0113573	-0.87	5.87e-06	-1	0.000214117
COTL1	-0.25	0.282025	-0.08	0.947916	-0.32	0.152802	-0.65	0.0172162	-0.82	0.000125787	-1.14	0.000214117
LASP1	-0.43	0.0664266	-0.17	0.88447	-0.48	0.0269491	-0.75	0.00613559	-0.91	6.93e-06	-1.06	0.000214377
TTLL4	-0.3	0.0392404	-0.27	0.705659	-0.37	0.00442653	-0.47	0.00457316	-0.37	0.00138415	-0.62	0.000214377
PSMD14	-0.53	0.0538243	-0.33	0.851307	-0.67	0.0082477	-0.84	0.00698421	-1.06	5.34e-06	-1.21	0.000216611
CPPED1	-0.37	0.0627148	-0.19	0.863944	-0.44	0.0174926	-0.59	0.00810656	-0.66	7.98e-05	-0.88	0.000216611
BST1	-0.25	0.227882	-0.23	0.861861	-0.41	0.0456136	-0.62	0.0121519	-0.95	1.21e-06	-1	0.000217047
SNAP23	-0.5	0.0577963	-0.22	0.87073	-0.64	0.00800716	-0.78	0.00787462	-1.14	5.18e-07	-1.16	0.000217109
NAGA	-0.2	0.383582	-0.11	0.925805	-0.38	0.088545	-0.58	0.025295	-1	2.71e-06	-1.1	0.000217109
PFDN1	-0.47	0.0541897	-0.35	0.837078	-0.58	0.0103915	-0.87	0.00330063	-0.95	4.67e-06	-1.07	0.000217109
LGALS9	-0.35	0.165503	-0.27	0.861861	-0.51	0.039016	-0.82	0.00750027	-1.03	7.06e-06	-1.2	0.000217109
ERH	-0.44	0.0861231	-0.25	0.864972	-0.57	0.0189948	-0.73	0.0121807	-0.98	1.15e-05	-1.17	0.000217109
NADK	-0.45	0.0529728	-0.14	0.894035	-0.64	0.00279256	-0.62	0.0131116	-1.17	1.21e-08	-1.01	0.00021847
TNF	-1.06	0.0246138	-0.8	0.73443	-1.43	0.000670053	-1.52	0.00423972	-2.14	4.96e-08	-1.96	0.00021847
MRAS	-0.71	0.0530994	-0.45	0.851307	-0.99	0.00360286	-1.21	0.00496842	-1.68	1.43e-07	-1.61	0.00021847
MS4A1	-0.71	0.0379944	-0.37	0.856166	-0.91	0.0033759	-1.02	0.00694315	-1.44	5.18e-07	-1.46	0.00021847
METTL1	-0.67	0.0418599	-0.39	0.851307	-0.91	0.00242124	-0.96	0.00787462	-1.37	7.25e-07	-1.41	0.00021847
HSPA8	-0.51	0.0604251	-0.22	0.874748	-0.65	0.00986843	-0.76	0.0109932	-1.15	1.06e-06	-1.2	0.00021847
CAPG	-0.38	0.231031	-0.27	0.874943	-0.64	0.0403019	-0.93	0.0132105	-1.43	1.42e-06	-1.52	0.00021847
CFL1	-0.37	0.0985683	-0.17	0.88447	-0.46	0.0329697	-0.63	0.0140739	-0.97	2.18e-06	-1.05	0.00021847
ZMIZ2	-0.59	0.0126247	-0.3	0.827003	-0.64	0.000936159	-0.81	0.00189991	-0.82	2.94e-06	-0.9	0.00021847
FGL2	-0.47	0.163553	-0.26	0.88447	-0.68	0.0408129	-0.9	0.019997	-1.4	7.22e-06	-1.63	0.00021847
CEBPA	-0.34	0.28115	-0.19	0.902012	-0.44	0.155046	-0.85	0.020232	-1.27	1.46e-05	-1.53	0.00021847
ROMO1	-0.37	0.109339	-0.15	0.89835	-0.6	0.00985634	-0.57	0.0281898	-0.91	1.63e-05	-1.1	0.00021847
TFE3	-0.36	0.112758	-0.24	0.861861	-0.44	0.0435913	-0.74	0.00721197	-0.87	1.89e-05	-1.07	0.00021847
TCEB2	-0.32	0.123428	-0.16	0.884322	-0.4	0.0453631	-0.52	0.0247023	-0.8	2.04e-05	-0.98	0.00021847
TNFRSF10B	-0.5	0.0392877	-0.39	0.772262	-0.58	0.00698217	-0.82	0.00359881	-0.79	4.75e-05	-1.03	0.00021847
LAMTOR5	-0.44	0.0542038	-0.31	0.851307	-0.42	0.0420237	-0.71	0.00694315	-0.7	0.000233623	-1.01	0.00021847
TREHP1	0.2	0.558868	0.75	0.623991	-0.01	0.967461	1.27	0.00319017	0.43	0.124928	1.55	0.000218817
DCUN1D3	-0.79	0.0206499	-0.46	0.83698	-1.09	0.000269515	-1.09	0.00381862	-1.56	2.24e-08	-1.38	0.000218984
IL1RN	-1.96	0.0187617	-1.03	0.850928	-2.48	0.000484049	-2.49	0.00492764	-3.59	5.67e-08	-3.3	0.000218984
ZBED1	-0.28	0.204061	0	0.997718	-0.46	0.0357391	-0.58	0.0229898	-1.09	2.94e-07	-1.07	0.000218984
FUOM	-0.45	0.0866286	-0.32	0.853424	-0.54	0.0306947	-0.76	0.0110835	-1.2	4.63e-07	-1.2	0.000218984
SPPL2A	-0.6	0.039101	-0.43	0.816537	-0.75	0.00456027	-0.98	0.00398103	-1.15	2.17e-06	-1.25	0.000218984
TMX2	-0.43	0.0663077	-0.29	0.851307	-0.54	0.0136687	-0.72	0.00718711	-0.93	4.24e-06	-1.04	0.000218984
DDX21	-0.61	0.0327698	-0.33	0.851307	-0.71	0.00518442	-0.9	0.00498686	-1.06	5.12e-06	-1.2	0.000218984
SLC39A1	-0.41	0.0882114	-0.23	0.866042	-0.55	0.0192933	-0.71	0.0106904	-0.98	5.54e-06	-1.12	0.000218984
SEC22B	-0.54	0.0548296	-0.37	0.851307	-0.77	0.00367352	-0.91	0.00577235	-1.08	6.3e-06	-1.24	0.000218984
SQSTM1	-0.31	0.208774	-0.19	0.88447	-0.49	0.0416202	-0.76	0.00996811	-1.01	7.09e-06	-1.17	0.000218984
ITGAX	-0.8	0.0452975	-0.47	0.851307	-0.9	0.0140609	-1.35	0.00416535	-1.46	1.1e-05	-1.74	0.000218984
RAB34	-0.51	0.0639836	-0.39	0.850928	-0.63	0.014626	-0.79	0.0102749	-0.99	2.63e-05	-1.24	0.000218984
CTNND1	-0.39	0.104679	-0.3	0.851307	-0.52	0.0250785	-0.84	0.00498686	-0.86	5.47e-05	-1.12	0.000218984
MINOS1	-0.36	0.0577963	-0.25	0.851307	-0.47	0.00757362	-0.62	0.00496842	-0.63	6.71e-05	-0.83	0.000218984
SSSCA1	-0.38	0.113433	-0.24	0.863944	-0.51	0.0307784	-0.67	0.0158043	-0.72	0.000711157	-1.14	0.000218984
IRAK2	-0.77	0.0153262	-0.62	0.603813	-1.06	0.000116152	-1.15	0.00151549	-1.45	9.21e-09	-1.24	0.000219546
TTC1	-0.3	0.115385	-0.11	0.905583	-0.36	0.0496856	-0.55	0.0136907	-0.73	2.59e-05	-0.9	0.000219546
GM2A	-0.27	0.338466	-0.13	0.925756	-0.41	0.131758	-0.81	0.014238	-1.25	2.17e-06	-1.35	0.000220103
TRGC1	-0.68	0.0170951	-0.49	0.70563	-0.81	0.000827648	-0.88	0.00416535	-1.14	3.48e-07	-1.13	0.000220708
MANF	-0.41	0.077516	-0.14	0.89914	-0.5	0.0237078	-0.59	0.0193299	-1.02	8.02e-07	-1.05	0.000220708
UQCR11	-0.28	0.192882	-0.14	0.894919	-0.37	0.0708537	-0.48	0.0424934	-0.68	0.000380619	-1.02	0.000220708
ATP6V1B2	-0.48	0.0933383	-0.2	0.886598	-0.64	0.0211747	-0.93	0.00698421	-1.19	3.9e-06	-1.32	0.000221035
NDUFA4	-0.31	0.175134	-0.21	0.871115	-0.42	0.0597477	-0.67	0.013735	-0.8	0.000147258	-1.11	0.000221477
CTNNBL1	-0.44	0.0269978	-0.11	0.899464	-0.52	0.00287048	-0.5	0.0140869	-0.79	9.43e-07	-0.82	0.00022187
HMGCR	-0.75	0.0172465	-0.49	0.762043	-0.87	0.00117664	-1.08	0.00247292	-1.11	4.8e-06	-1.25	0.000222476
NDUFA13	-0.29	0.162477	-0.18	0.872367	-0.42	0.0406933	-0.47	0.041261	-0.9	3.36e-06	-1	0.0002242
MRPL47	-0.42	0.076897	-0.3	0.851307	-0.53	0.0184406	-0.69	0.0104685	-0.94	5.97e-06	-1.07	0.0002242
TM4SF19	-1.16	0.056895	-0.66	0.859922	-1.36	0.0160343	-1.59	0.0153366	-2.26	1.27e-05	-2.69	0.0002242
WBSCR22	-0.26	0.0937671	-0.22	0.851307	-0.3	0.0413718	-0.44	0.0126226	-0.58	2.76e-05	-0.72	0.0002242
TARS	-0.51	0.0505334	-0.31	0.851307	-0.69	0.004024	-0.73	0.00976066	-1.1	6.74e-07	-1.12	0.00022693
DDX60	-0.77	0.0293855	-0.35	0.861414	-1.13	0.000427646	-0.94	0.0109056	-1.8	3.7e-09	-1.48	0.000227356
MKNK1	-0.37	0.0621461	-0.25	0.851307	-0.49	0.0091875	-0.66	0.00538303	-0.76	9.33e-06	-0.89	0.000227356
RNF32	0.33	0.0549117	0.13	0.87867	0.21	0.162562	0.42	0.0197943	0.85	2.03e-08	0.75	0.000228471
NCF2	-0.82	0.0459601	-0.59	0.835247	-1.04	0.00560197	-1.31	0.00556036	-1.69	1.28e-06	-1.77	0.000228471
SLC43A3	-0.73	0.0463933	-0.44	0.851307	-0.98	0.00379924	-1.27	0.00360858	-1.5	1.57e-06	-1.59	0.000228471
ARRB1	-0.25	0.180585	-0.13	0.894919	-0.31	0.0880198	-0.58	0.0103312	-0.69	6.75e-05	-0.91	0.000228471
POLR2G	-0.36	0.0838264	-0.28	0.851307	-0.47	0.0202908	-0.66	0.00769586	-0.71	0.000101639	-0.96	0.000228471
2018-09-11	-0.52	0.0235418	-0.25	0.853424	-0.62	0.00201397	-0.8	0.00268554	-0.9	1.1e-06	-0.94	0.000228684
UBE2E1	-0.5	0.0464718	-0.21	0.870501	-0.61	0.00784298	-0.72	0.00898838	-1	2.29e-06	-1.08	0.000228684
SLC25A11	-0.45	0.0694362	-0.2	0.874748	-0.57	0.0148579	-0.79	0.0065581	-0.88	3.89e-05	-1.11	0.000228684
SNRNP35	-0.44	0.0223606	-0.38	0.623991	-0.48	0.00424441	-0.49	0.0125569	-0.54	0.000282444	-0.79	0.000228895
ATF3	-1.53	0.0198241	-0.96	0.794874	-2.06	0.000295762	-1.98	0.00496842	-2.75	1.62e-07	-2.63	0.000228902
CHAF1A	-0.42	0.0135296	-0.12	0.872367	-0.33	0.0150377	-0.36	0.0211768	-0.66	3.4e-07	-0.65	0.000229505
RP11-212I21.2	-1.21	0.00404682	-0.95	0.391328	-1.56	1.22e-05	-1.45	0.00164723	-1.74	3.53e-08	-1.56	0.000229558
LAT2	-0.57	0.0604417	-0.39	0.851307	-0.81	0.00491908	-0.95	0.00696467	-1.33	6.44e-07	-1.35	0.000229558
AC067945.3	-0.87	0.0293855	-0.76	0.665289	-0.94	0.00733747	-1.12	0.00835324	-1.83	4.5e-08	-1.66	0.000229743
NFIA	0.4	0.0135332	0.39	0.355071	0.49	0.000278307	0.39	0.0118932	0.77	2.93e-09	0.63	0.0002308
NECTIN2	-0.7	0.0551396	-0.18	0.911805	-0.92	0.00653452	-0.98	0.0132624	-1.55	7.58e-07	-1.59	0.00023281
LURAP1	0.63	0.044157	0.78	0.424089	0.19	0.500868	0.94	0.00717231	0.39	0.108775	1.34	0.000233712
XCL2	-0.93	0.01903	-0.76	0.635008	-1.3	0.000174626	-1.64	0.000664603	-1.88	8.4e-09	-1.59	0.000233721
NAMPT	-0.71	0.0268175	-0.3	0.861861	-0.88	0.00173971	-0.86	0.00953488	-1.45	4.62e-08	-1.31	0.000234322
CCL4L2	-1.47	0.0129329	-0.62	0.851307	-1.95	0.000116152	-1.51	0.00893118	-2.68	8.21e-09	-2.26	0.000235897
PTMA	-0.32	0.127643	-0.1	0.925756	-0.41	0.042693	-0.54	0.0235325	-0.82	1.87e-05	-0.99	0.000235897
VDAC1	-0.48	0.0752513	-0.24	0.866978	-0.6	0.0187815	-0.85	0.00679592	-1.1	3.13e-06	-1.21	0.000237013
SEC11C	-0.38	0.0683765	-0.22	0.861414	-0.48	0.0155322	-0.53	0.0195152	-0.84	4.43e-06	-0.93	0.000237013
SDHB	-0.38	0.104335	-0.24	0.863944	-0.48	0.0335522	-0.71	0.00995014	-0.92	1.41e-05	-1.09	0.000238162
LRP12	-0.9	0.014964	-0.6	0.719459	-1.1	0.000344241	-1.01	0.00655081	-1.27	4.57e-06	-1.42	0.000241716
RP11-517I3.1	0.4	0.15003	0.5	0.773632	0.64	0.0230441	0.79	0.0158219	1.52	1.97e-08	1.33	0.000242112
EMC7	-0.21	0.294884	-0.16	0.88447	-0.29	0.145347	-0.64	0.0100572	-0.67	0.000314394	-0.98	0.000242112
GNA15	-0.34	0.194371	-0.14	0.915132	-0.47	0.0653056	-0.65	0.0281128	-1.25	5.18e-07	-1.25	0.000242267
FNDC3B	-0.63	0.0268175	-0.38	0.842769	-0.71	0.00456027	-0.89	0.00498686	-0.94	3.27e-05	-1.17	0.000242612
CISD2	-0.27	0.19818	-0.23	0.861861	-0.31	0.120193	-0.68	0.00787687	-0.63	0.000907737	-1	0.000242988
HLA-DQA2	-0.9	0.116921	-0.28	0.921325	-1.35	0.0171808	-1.05	0.0907765	-2.87	9.97e-08	-2.67	0.00024457
NDUFA1	-0.36	0.14971	-0.33	0.851307	-0.52	0.0373222	-0.71	0.0153243	-0.93	4.62e-05	-1.19	0.00024457
NUTF2	-0.39	0.076315	-0.18	0.87523	-0.46	0.0251703	-0.6	0.0141349	-0.89	3.85e-06	-0.98	0.000244655
TLR1	-0.58	0.0519725	-0.27	0.865072	-0.77	0.0048426	-0.84	0.0102016	-1.29	4.72e-07	-1.29	0.00024676
PSMC3	-0.48	0.0632177	-0.26	0.861861	-0.57	0.0172143	-0.8	0.00712087	-1.05	2.88e-06	-1.14	0.00024676
ORMDL2	-0.37	0.09107	-0.25	0.856899	-0.49	0.0216055	-0.61	0.0144779	-0.74	0.000117871	-1.01	0.00024676
CARD16	-0.42	0.0807156	-0.31	0.851307	-0.6	0.00942351	-0.68	0.0119058	-0.96	5.23e-06	-1.08	0.000247042
ITPA	-0.29	0.132638	-0.23	0.854424	-0.49	0.0118314	-0.62	0.0081206	-0.8	5.89e-06	-0.91	0.000247042
ACTG1	-0.52	0.0668378	-0.16	0.902012	-0.66	0.0133422	-0.86	0.00797454	-1.29	3.23e-07	-1.26	0.000247521
ARPC4	-0.37	0.115071	-0.13	0.90852	-0.51	0.0278678	-0.71	0.0103651	-1.03	1.96e-06	-1.1	0.000247521
FABP5	-0.89	0.0355256	-0.65	0.797928	-0.94	0.0125913	-1.45	0.0033413	-1.5	1.1e-05	-1.76	0.000247521
PDIA3	-0.4	0.110751	-0.2	0.8807	-0.49	0.0452907	-0.76	0.0103803	-1.05	4.86e-06	-1.18	0.000248894
TOR3A	-0.53	0.0503643	-0.19	0.88447	-0.71	0.00419145	-0.84	0.00618328	-1.27	5.48e-08	-1.15	0.000250905
BCL6	-0.7	0.0152219	-0.5	0.685814	-0.76	0.00145821	-0.99	0.00205281	-1.01	3.07e-06	-1.1	0.000252048
ZNF704	0.66	0.0199821	0.45	0.761029	0.85	0.000621233	0.64	0.0196671	1.43	2.22e-09	1.14	0.000252662
FADS1	-0.75	0.0310989	-0.43	0.851307	-0.98	0.00172688	-1.04	0.00651694	-1.45	5.15e-07	-1.45	0.000254583
EML4	-0.69	0.0194608	-0.43	0.797997	-0.77	0.00225684	-1.02	0.00252013	-1.09	2.88e-06	-1.18	0.000254583
PSMB7	-0.47	0.0585404	-0.25	0.861861	-0.62	0.00718755	-0.8	0.00583751	-0.97	4.51e-06	-1.08	0.000254583
SMAD7	-0.42	0.0777946	-0.39	0.803098	-0.51	0.0249366	-0.79	0.00596758	-0.78	0.000169296	-1.08	0.000256171
ITGB7	-0.41	0.0740666	-0.12	0.912139	-0.59	0.00724966	-0.69	0.00872943	-1.12	7.91e-08	-1.03	0.000258496
GSN	-1.08	0.0209542	-0.83	0.695235	-1.43	0.000470541	-1.51	0.00367106	-1.86	6.16e-07	-1.87	0.000259245
FKBP2	-0.29	0.171211	-0.12	0.910782	-0.36	0.0867903	-0.62	0.0146903	-0.8	4.64e-05	-1.02	0.000259245
MS4A6E	0.94	0.024146	0.63	0.782187	1.14	0.00183347	1.21	0.00653988	1.61	1.56e-06	1.69	0.000260385
RNF19B	-0.63	0.0527889	-0.24	0.8836	-0.9	0.00290585	-0.89	0.0120678	-1.58	3.52e-08	-1.41	0.000263232
HIGD1A	-0.42	0.117534	-0.35	0.851307	-0.54	0.0387911	-0.87	0.00740437	-0.96	6.52e-05	-1.24	0.00026328
TNFRSF14	-0.43	0.0587193	-0.22	0.863944	-0.61	0.00391156	-0.68	0.00799516	-1.04	1.71e-07	-0.99	0.000264623
RNH1	-0.27	0.181057	-0.09	0.93037	-0.34	0.0817561	-0.57	0.0150035	-0.86	3.41e-06	-0.94	0.000266156
ACTR1A	-0.31	0.104335	-0.14	0.88447	-0.4	0.0288404	-0.61	0.00740885	-0.66	7.97e-05	-0.87	0.000266376
ALDH2	-0.36	0.187555	-0.31	0.861414	-0.52	0.0528783	-0.76	0.0174143	-0.95	0.000156028	-1.3	0.000266875
HLA-DRB6	-0.52	0.319922	-0.28	0.912139	-0.84	0.0993731	-1.06	0.0675555	-2.49	5.98e-07	-2.49	0.000267661
CMTM6	-0.71	0.0355588	-0.39	0.851307	-0.92	0.00269141	-1	0.00716694	-1.42	5.15e-07	-1.41	0.000269267
NDUFA9	-0.4	0.0471124	-0.19	0.863944	-0.47	0.0105408	-0.63	0.00615812	-0.74	9.15e-06	-0.86	0.000269267
IRF2	-0.51	0.0228589	-0.18	0.866978	-0.58	0.00262089	-0.64	0.00698421	-0.88	8.09e-07	-0.9	0.000271482
ZDHHC20P1	0.75	0.118628	0.78	0.820489	0.7	0.128756	1.56	0.00769829	2.17	1.2e-06	2.24	0.000271962
UBE2J1	-0.61	0.0411931	-0.35	0.851307	-0.77	0.00469497	-0.94	0.00577429	-1.19	2.01e-06	-1.26	0.000274147
PCDHGB1	0.43	0.129324	1.2	0.0737429	0.75	0.00813986	1.03	0.00444867	0.62	0.0124242	1.32	0.000274147
RP11-46C24.3	0.39	0.325104	0.75	0.751668	0.21	0.613639	1.38	0.00603341	0.27	0.449492	1.88	0.000277633
VRK2	-0.61	0.0267988	-0.35	0.851307	-0.73	0.00255645	-0.82	0.00603896	-1.17	2.41e-07	-1.12	0.000278595
TRIAP1	-0.37	0.0882278	-0.36	0.800664	-0.42	0.0379307	-0.71	0.00626495	-0.75	6.33e-05	-0.97	0.000279906
TMED3	-0.23	0.116741	-0.16	0.863621	-0.35	0.0178909	-0.43	0.0130963	-0.53	7.28e-05	-0.68	0.000281172
DNMT1	-0.48	0.0392411	-0.3	0.851307	-0.56	0.00795727	-0.77	0.00442255	-0.86	7.56e-06	-0.98	0.000281275
GSTO1	-0.53	0.078164	-0.38	0.851307	-0.74	0.010338	-1.02	0.00540736	-1.16	1.08e-05	-1.35	0.000281275
COPRS	-0.44	0.0775819	-0.3	0.853424	-0.64	0.00686341	-0.67	0.0144779	-0.93	1.6e-05	-1.1	0.000284421
RHOQ	-0.69	0.0214713	-0.43	0.813824	-0.76	0.00326142	-1.01	0.00293861	-1.06	6.13e-06	-1.19	0.000284763
ATP13A3	-0.95	0.0217307	-0.55	0.839921	-1.06	0.00298535	-1.3	0.00426652	-1.43	1.04e-05	-1.65	0.000284891
VMP1	-0.68	0.036298	-0.36	0.853424	-0.78	0.00699477	-0.96	0.0071836	-1.23	3.89e-06	-1.35	0.000285256
MDH1	-0.47	0.0698524	-0.33	0.851307	-0.62	0.011809	-0.83	0.00646418	-0.99	1.03e-05	-1.15	0.000285572
ATG3	-0.4	0.098447	-0.27	0.861414	-0.43	0.0611644	-0.7	0.011595	-0.88	3.49e-05	-1.1	0.000285572
MCL1	-0.63	0.0348611	-0.31	0.857611	-0.77	0.0040663	-0.93	0.00540736	-1.18	1.46e-06	-1.23	0.00028743
TPI1	-0.43	0.101102	-0.18	0.887279	-0.56	0.0260769	-0.72	0.0150962	-1.06	6.27e-06	-1.19	0.00028743
DHRS4	-0.53	0.0596228	-0.47	0.76735	-0.67	0.00978412	-0.88	0.00647527	-1.12	3.02e-06	-1.2	0.000288099
PKN2-AS1	0.28	0.207566	0.48	0.687225	0.03	0.890673	0.75	0.00696467	0.43	0.0284439	1.05	0.000288099
SCIMP	-0.53	0.0610809	-0.3	0.861414	-0.73	0.00612119	-0.86	0.00769586	-1.24	4.9e-07	-1.22	0.000288364
HIP1	-0.59	0.0254246	-0.35	0.842769	-0.7	0.00265778	-0.86	0.00398103	-0.88	2.33e-05	-1.07	0.000293762
RABEP2	-0.45	0.0229309	-0.27	0.837078	-0.44	0.00981621	-0.63	0.00416535	-0.71	6.11e-06	-0.79	0.000294081
NFAM1	-0.53	0.0548085	-0.35	0.851307	-0.62	0.0153798	-0.81	0.00836056	-1.15	1.16e-06	-1.18	0.00029454
CD300C	-0.52	0.0950984	-0.36	0.857356	-0.71	0.0187796	-0.65	0.0536479	-1.3	3.73e-06	-1.41	0.00029454
RTP4	-0.95	0.00873207	-0.35	0.853764	-1.23	5.67e-05	-0.9	0.00874938	-2.02	2.53e-11	-1.32	0.000296055
ACOX1	-0.55	0.0429095	-0.33	0.851307	-0.67	0.00680144	-0.85	0.00583341	-1.02	6.04e-06	-1.14	0.000297416
MYD88	-0.48	0.0814183	-0.17	0.896724	-0.57	0.0310856	-0.97	0.00469293	-1.18	1.86e-06	-1.24	0.000297527
SLC35A2	-0.33	0.0900396	-0.27	0.851307	-0.46	0.0160501	-0.66	0.00577235	-0.79	6.66e-06	-0.89	0.000297527
ARPC3	-0.33	0.141429	-0.22	0.866978	-0.45	0.0415517	-0.7	0.00990452	-0.83	5.29e-05	-1.05	0.000297527
RP11-255H23.4	0.3	0.186905	0.33	0.851307	0.39	0.0763062	0.46	0.0689071	0.45	0.0265425	1.07	0.000298345
SDHD	-0.43	0.100552	-0.28	0.861861	-0.51	0.0386976	-0.75	0.0121807	-0.93	4.96e-05	-1.18	0.00029855
OTX2-AS1	0.25	0.28115	0.56	0.58644	0.47	0.0392116	0.84	0.0046333	0.45	0.0263598	1.07	0.000298691
LPL	-0.93	0.115615	-0.23	0.938637	-1.25	0.0300291	-1.4	0.0314601	-2.6	1.67e-06	-2.71	0.000299046
MRPL4	-0.4	0.0358093	-0.25	0.851307	-0.37	0.0283706	-0.69	0.00262766	-0.52	0.00061225	-0.79	0.000299046
HIST1H4I	-0.59	0.0549117	-0.2	0.887494	-0.81	0.00468749	-0.73	0.0231895	-1.49	3.97e-08	-1.32	0.000301832
ATP5F1	-0.36	0.118099	-0.21	0.867738	-0.45	0.0419906	-0.66	0.0132469	-0.86	2.87e-05	-1.05	0.000301832
ARAP1	-0.4	0.0842241	-0.19	0.87523	-0.53	0.0177294	-0.74	0.00750836	-0.92	8.78e-06	-1.05	0.000302636
GLRX5	-0.25	0.179095	-0.28	0.851307	-0.32	0.0810632	-0.52	0.0161019	-0.57	0.000699447	-0.87	0.00030531
UGP2	-0.62	0.0252433	-0.36	0.851307	-0.79	0.00139222	-0.84	0.00596758	-1.11	1.01e-06	-1.12	0.000306824
COL8A2	-0.76	0.0437959	-0.5	0.851307	-1.01	0.00332682	-1.22	0.00498686	-1.51	2.04e-06	-1.58	0.000306824
SAV1	-0.5	0.042826	-0.3	0.851307	-0.55	0.012697	-0.71	0.0081206	-0.71	0.000391136	-1.03	0.000306824
NXT2	-0.45	0.067117	-0.16	0.88968	-0.63	0.00715795	-0.61	0.0215658	-1.01	2.83e-06	-1.08	0.000308339
TXNRD1	-0.65	0.0492826	-0.53	0.780025	-0.79	0.0089792	-1.14	0.00359094	-1.17	2.05e-05	-1.39	0.000308339
SLC25A39	-0.31	0.110891	-0.09	0.92213	-0.34	0.0614209	-0.51	0.0194559	-0.65	0.000149079	-0.88	0.000308339
MMP9	-1.72	0.0392156	-0.65	0.873454	-2.63	0.000604371	-2.33	0.00940555	-4.77	3.1e-10	-3.46	0.000308501
ATOX1	-0.41	0.0926349	-0.07	0.957938	-0.7	0.00355351	-0.64	0.0199425	-1.36	5.53e-09	-1.11	0.000308501
BCL3	-0.83	0.00991686	-0.54	0.686549	-0.89	0.000621233	-0.75	0.0122587	-1.43	6.88e-09	-1.17	0.000308501
NDUFB7	-0.35	0.117765	-0.16	0.890992	-0.47	0.0330664	-0.63	0.0152304	-0.95	3.51e-06	-1.03	0.000308501
ECHS1	-0.29	0.190883	-0.12	0.916248	-0.43	0.0484744	-0.69	0.0102494	-0.96	4.39e-06	-1.04	0.000308501
RCC2	-0.49	0.0628394	-0.31	0.853424	-0.62	0.0127429	-0.85	0.00603341	-1.01	8.47e-06	-1.15	0.000308501
COX5B	-0.4	0.119611	-0.24	0.867738	-0.55	0.0306947	-0.7	0.0172007	-1.04	9.82e-06	-1.19	0.000308501
HSP90AA1	-0.52	0.0715851	-0.2	0.886296	-0.57	0.0339213	-0.94	0.0061443	-1.09	1.37e-05	-1.27	0.000308501
ATP5I	-0.38	0.077634	-0.19	0.869034	-0.39	0.0462472	-0.53	0.0216562	-0.79	1.88e-05	-0.94	0.000308501
LINC00998	-0.32	0.201518	-0.29	0.859922	-0.5	0.0399844	-0.78	0.00936735	-0.89	8.29e-05	-1.15	0.000308501
CTD-2527I21.7	-0.05	0.878643	0.66	0.642698	0.14	0.625293	0.98	0.00686073	0.63	0.0143379	1.36	0.000308501
PRPS2	-0.43	0.0657058	-0.09	0.931836	-0.5	0.0206742	-0.6	0.0174143	-0.9	6.91e-06	-1.01	0.000309767
SLC15A4	-0.45	0.0471124	-0.26	0.853424	-0.46	0.0255715	-0.69	0.00694727	-0.84	8.04e-06	-0.95	0.000311395
TRAC	-0.35	0.0851728	-0.22	0.861414	-0.4	0.0373222	-0.54	0.0173971	-0.77	1.93e-05	-0.91	0.000311395
SELENOK	-0.32	0.169513	-0.34	0.851307	-0.5	0.0327262	-0.75	0.00885427	-0.71	0.000813826	-1.1	0.000311395
SLFN13	-0.48	0.0108747	-0.24	0.823935	-0.53	0.000555144	-0.52	0.00582541	-0.72	3.14e-07	-0.69	0.000314003
FLNA	-0.64	0.0423786	-0.25	0.872367	-0.76	0.0082658	-1	0.00556318	-1.28	1.41e-06	-1.32	0.000314003
TUBA1B	-0.27	0.26685	-0.04	0.976244	-0.41	0.0827405	-0.56	0.0402399	-1.08	2.76e-06	-1.15	0.000314003
ABLIM3	0.41	0.0604499	0.28	0.851307	0.51	0.0115812	0.66	0.00775228	0.79	1.96e-05	0.93	0.000314003
CAMK1	-0.4	0.27037	-0.46	0.851307	-0.67	0.0565967	-1.02	0.0153241	-1.33	5.04e-05	-1.67	0.000314003
RP11-574O16.1	0.95	0.0295304	1.37	0.225899	1.03	0.00781947	1.64	0.00189991	1.21	0.000465286	1.78	0.000314003
TOMM22	-0.37	0.108554	-0.15	0.894782	-0.48	0.0323657	-0.63	0.0164057	-0.89	1.4e-05	-1.04	0.0003144
PSMD13	-0.49	0.0549117	-0.18	0.88447	-0.66	0.00607799	-0.75	0.00889622	-1.04	2.35e-06	-1.1	0.000314897
LPXN	-0.54	0.0438916	-0.37	0.838589	-0.69	0.00457297	-0.92	0.00354179	-1.05	2.67e-06	-1.11	0.00031693
PSMA3	-0.71	0.024146	-0.39	0.851307	-0.82	0.00290633	-1.02	0.00394486	-1.12	6.52e-06	-1.25	0.00031693
KANK2	0.55	0.0108747	0.5	0.388827	0.76	4.88e-05	0.51	0.012302	0.81	5.53e-07	0.79	0.000317302
SNX20	-0.54	0.0328329	-0.31	0.851307	-0.65	0.00392576	-0.84	0.00416511	-1.06	5.75e-07	-1.04	0.000317302
RP11-51F16.1	-0.41	0.059768	-0.28	0.851307	-0.5	0.0138646	-0.79	0.00335365	-0.85	5.92e-06	-0.94	0.000317302
CXCL9	-0.51	0.423012	0.42	0.895049	-1.04	0.0922477	-0.62	0.380096	-3.57	9.38e-09	-2.96	0.000317983
GLA	-0.6	0.0777073	-0.41	0.851307	-0.77	0.0175556	-1.1	0.00626293	-1.46	1.3e-06	-1.49	0.000317983
PRDX4	-0.26	0.329369	-0.07	0.962673	-0.52	0.0475429	-0.68	0.0237627	-1.07	1.31e-05	-1.24	0.000317983
UBE2Z	-0.58	0.0305955	-0.23	0.866042	-0.67	0.00430846	-0.81	0.00596758	-1	4.05e-06	-1.08	0.000318632
DDX58	-0.77	0.0153262	-0.35	0.851307	-1.02	0.000160508	-0.87	0.00694315	-1.44	1.12e-08	-1.2	0.000318719
MMP7	-0.69	0.203112	-0.38	0.890308	-1.04	0.0502184	-1.51	0.0166695	-1.69	0.000517983	-2.51	0.000320995
DCAF11	-0.42	0.0528978	-0.16	0.880716	-0.49	0.0147069	-0.66	0.00698421	-0.87	2.26e-06	-0.91	0.000322202
B4GALT1	-0.46	0.0606159	-0.05	0.966148	-0.52	0.02184	-0.8	0.00566948	-0.75	0.000257264	-1.05	0.000322933
C1QBP	-0.42	0.102508	-0.16	0.896724	-0.49	0.0433761	-0.72	0.0136974	-1.06	4.41e-06	-1.15	0.000324348
FH	-0.43	0.0777073	-0.27	0.860532	-0.57	0.0150093	-0.79	0.00653988	-1	4.25e-06	-1.08	0.000325108
TMEM176A	-0.45	0.282454	-0.11	0.960245	-0.73	0.0750211	-0.87	0.0608435	-1.7	1.14e-05	-1.95	0.000325108
SPATS2L	-0.19	0.210617	-0.16	0.864972	-0.42	0.00685289	-0.41	0.0209586	-0.77	1.94e-07	-0.72	0.000326179
PGK1	-0.42	0.105629	-0.17	0.894035	-0.55	0.0297671	-0.72	0.0146808	-1.04	8.14e-06	-1.17	0.000326179
IER2	-0.32	0.169994	-0.17	0.886296	-0.39	0.0814446	-0.68	0.0127632	-0.88	3.16e-05	-1.07	0.000326179
YWHAE	-0.39	0.116115	-0.2	0.878497	-0.39	0.0966149	-0.8	0.00752593	-0.81	0.000220874	-1.12	0.000326179
SLC2A3	-0.84	0.0217307	-0.42	0.851307	-1.01	0.00156285	-1.04	0.00718711	-1.55	1.99e-07	-1.45	0.000326432
GSDMD	-0.6	0.0200575	-0.25	0.860691	-0.74	0.00096631	-0.73	0.00692182	-1.09	1.5e-07	-1.01	0.000327158
LGALS3	-0.19	0.473769	-0.24	0.867738	-0.23	0.356085	-0.79	0.010149	-0.81	0.000432597	-1.18	0.000327158
XKRX	0.91	0.02996	0.15	0.932183	1.24	0.000970922	1.14	0.00940555	2.29	5.15e-10	1.69	0.000329887
SZRD1	-0.58	0.0270266	-0.2	0.871936	-0.6	0.00909917	-0.78	0.00643869	-0.97	5.06e-06	-1.06	0.000329887
CSTB	-0.46	0.104649	-0.37	0.851307	-0.57	0.0365757	-0.97	0.00577235	-0.99	7.6e-05	-1.27	0.000329887
STARD3NL	-0.39	0.0670984	-0.24	0.853424	-0.45	0.0220421	-0.64	0.00788612	-0.69	0.000105983	-0.91	0.000329887
MOV10	-0.68	0.00716942	-0.31	0.838589	-0.76	0.000189588	-0.75	0.00369857	-1.02	5.34e-08	-0.91	0.000334702
HCP5	-0.47	0.0342225	-0.24	0.853424	-0.6	0.0026201	-0.67	0.00643869	-0.91	9.27e-07	-0.91	0.000334702
ACSL4	-0.74	0.0352327	-0.42	0.851307	-0.88	0.00530376	-1.07	0.00603341	-1.32	4.41e-06	-1.43	0.000335684
MB21D1	-0.55	0.063247	-0.24	0.87523	-0.68	0.013638	-0.84	0.0102297	-1.43	5.18e-08	-1.26	0.00033673
CCR2	-0.68	0.0938464	-0.29	0.887662	-1	0.0119793	-1.06	0.0197322	-1.92	3.1e-07	-1.82	0.00033673
IRF8	-0.41	0.108925	-0.14	0.912602	-0.64	0.0119244	-0.66	0.0215658	-1.22	3.39e-07	-1.17	0.00033673
NUP93	-0.36	0.0387594	-0.21	0.851307	-0.53	0.00096631	-0.46	0.0131607	-0.75	3.74e-07	-0.72	0.00033673
VASP	-0.57	0.0526347	-0.22	0.881019	-0.74	0.00685289	-0.84	0.0100433	-1.26	7.25e-07	-1.25	0.00033673
EIF6	-0.37	0.111558	-0.24	0.863944	-0.59	0.0106861	-0.71	0.0103305	-0.96	5.75e-06	-1.06	0.00033673
ZFYVE16	-0.85	0.0221204	-0.7	0.662073	-1	0.00192271	-1.29	0.00263079	-1.31	7.79e-06	-1.47	0.00033673
NME2	-0.31	0.118246	-0.09	0.92715	-0.35	0.0659678	-0.42	0.0555593	-0.65	0.000289456	-0.92	0.00033673
ALDOC	-0.37	0.0427375	-0.28	0.812217	-0.47	0.0040663	-0.49	0.0119554	-0.73	1.63e-06	-0.75	0.000336842
IGKC	-0.21	0.654725	0.06	0.981369	-0.43	0.305381	-0.74	0.120579	-1.84	4.93e-06	-2.01	0.000336842
CTBP2	-0.32	0.0575358	-0.19	0.854424	-0.32	0.0382507	-0.53	0.00655081	-0.6	2.85e-05	-0.72	0.000337504
RP11-787I22.3	0.53	0.17572	0.38	0.866896	0.83	0.0310504	0.65	0.128421	2.37	1.21e-09	1.8	0.000339959
PSMC2	-0.49	0.0491691	-0.26	0.861414	-0.63	0.00607799	-0.7	0.0104584	-1.08	4.83e-07	-1.05	0.000340835
RNF213	-0.63	0.0276412	-0.02	0.991827	-0.69	0.00604436	-0.77	0.0103312	-1.21	3.05e-07	-1.15	0.000341017
FLT3	0.38	0.148799	0.15	0.910501	0.66	0.0136703	0.62	0.0368214	1.3	2.67e-07	1.22	0.000341494
SLC50A1	-0.53	0.0341111	-0.24	0.861861	-0.63	0.00469497	-0.69	0.0097227	-1.08	2.94e-07	-1.02	0.000341494
CSF1	-1.84	0.0188315	-1.06	0.823935	-2.16	0.00120255	-2.32	0.00528191	-3.19	2.47e-07	-3	0.000342224
CYLD	-0.68	0.0166468	-0.44	0.759886	-0.79	0.000970922	-0.97	0.00235941	-1.06	1.36e-06	-1.08	0.00034304
LAMP3	-1.16	0.00991686	-0.63	0.772262	-1.31	0.000273171	-1.11	0.00874938	-1.82	4.96e-08	-1.6	0.000345718
TCIRG1	-0.48	0.063247	-0.28	0.860672	-0.62	0.0107942	-0.8	0.00722002	-1	7.78e-06	-1.11	0.000345718
ZCRB1	-0.39	0.0668378	-0.29	0.851307	-0.41	0.0371266	-0.58	0.0125394	-0.74	4.17e-05	-0.91	0.000348795
IGHM	-0.32	0.304356	-0.07	0.967518	-0.45	0.131805	-0.7	0.041555	-1.28	6.9e-06	-1.42	0.000349544
SLC45A3	-0.57	0.0756575	-0.44	0.851307	-0.73	0.0160136	-0.88	0.0134749	-1.22	1.1e-05	-1.39	0.000350036
RAB8A	-0.36	0.0890573	-0.21	0.863944	-0.47	0.0207751	-0.57	0.0152278	-0.86	4.72e-06	-0.93	0.00035099
ITPR2	-0.48	0.0798561	-0.21	0.879961	-0.61	0.0199238	-0.81	0.00989452	-1.07	8.61e-06	-1.21	0.00035099
ZEB2-AS1	-0.29	0.181293	-0.31	0.851307	-0.31	0.144961	-0.53	0.0327008	-0.54	0.00580401	-1.01	0.00035099
ATP6V1F	-0.33	0.150733	-0.23	0.866042	-0.4	0.074154	-0.76	0.00726436	-0.78	0.000173867	-1.06	0.000351108
M6PR	-0.33	0.161703	-0.21	0.871115	-0.44	0.0533498	-0.67	0.0139263	-0.88	3.85e-05	-1.07	0.000352056
ACTB	-0.56	0.0627148	-0.11	0.940282	-0.73	0.0100286	-0.81	0.014238	-1.46	6.07e-08	-1.29	0.000355065
SNRPB	-0.5	0.0567751	-0.18	0.886296	-0.65	0.00751562	-0.71	0.0133621	-1.06	2.46e-06	-1.11	0.000355065
MRPL23	-0.2	0.454092	0	0.998368	-0.36	0.167465	-0.63	0.0352433	-0.83	0.000615017	-1.23	0.000355065
DDX39A	-0.5	0.0268175	-0.22	0.861414	-0.59	0.00326356	-0.66	0.00698421	-0.86	2.63e-06	-0.91	0.000355171
TMEM205	-0.32	0.178759	-0.25	0.863944	-0.49	0.0373222	-0.76	0.00869613	-1.06	2.23e-06	-1.1	0.000356042
GPX4	-0.32	0.182867	-0.16	0.896395	-0.5	0.0379307	-0.68	0.0163225	-1.11	1.21e-06	-1.12	0.000357019
PLEKHO2	-0.32	0.199735	-0.18	0.887494	-0.45	0.0640132	-0.75	0.0120245	-1	1.34e-05	-1.15	0.000358423
NXT1	-0.45	0.0741889	-0.14	0.904956	-0.6	0.0114867	-0.66	0.0164576	-1.07	1.3e-06	-1.08	0.000359132
RGMB-AS1	0.15	0.512796	0.16	0.890992	0.41	0.0590655	0.44	0.0734494	0.79	9.39e-05	1.03	0.000361151
NCF1B	-0.55	0.0850487	-0.32	0.863944	-0.97	0.00189966	-0.69	0.0434102	-1.66	2.54e-08	-1.41	0.000361774
PAPSS1	-0.7	0.0349585	-0.45	0.83831	-0.84	0.00439625	-1.02	0.0059002	-1.1	3.86e-05	-1.34	0.000362831
PNPLA6	-0.41	0.0545246	-0.07	0.946715	-0.48	0.0152278	-0.55	0.0163043	-0.86	2.47e-06	-0.9	0.000364643
PSMD4	-0.41	0.068526	-0.2	0.868786	-0.55	0.0106861	-0.66	0.00955596	-0.92	2.88e-06	-0.97	0.000364643
HINT1	-0.3	0.153479	-0.18	0.875476	-0.43	0.0395246	-0.58	0.0175393	-0.71	0.000188052	-0.97	0.000364643
MCRS1	-0.32	0.0801674	-0.2	0.861414	-0.39	0.0264374	-0.57	0.00810656	-0.7	1.61e-05	-0.81	0.000368167
KEAP1	-0.4	0.0779719	-0.16	0.88447	-0.54	0.012251	-0.66	0.0104685	-0.87	9.41e-06	-0.98	0.000368803
SUCNR1	-0.43	0.0742499	-0.13	0.903126	-0.42	0.0565967	-0.59	0.0216418	-1.45	3e-10	-1.03	0.000368953
PSMB5	-0.43	0.0924896	-0.32	0.852408	-0.62	0.0122969	-0.75	0.0106066	-0.98	1.57e-05	-1.13	0.000370224
ZBTB24	-0.52	0.0269462	-0.31	0.842016	-0.56	0.00613532	-0.74	0.00455004	-0.77	2.87e-05	-0.92	0.0003716
MEF2C	-0.3	0.153796	-0.24	0.861414	-0.34	0.0887723	-0.62	0.0119936	-0.63	0.000761314	-0.95	0.0003716
HELZ2	-0.82	0.01903	-0.27	0.870076	-1.21	0.000115947	-1	0.00653988	-1.88	3.52e-10	-1.34	0.00037543
PRR5L	-0.46	0.0376001	-0.32	0.816537	-0.59	0.00262089	-0.64	0.00736087	-1	8.18e-08	-0.89	0.00037543
ADAR	-0.54	0.03247	-0.12	0.909518	-0.64	0.00409	-0.75	0.0063572	-1.05	5.15e-07	-1.01	0.00037543
CCT7	-0.42	0.0643416	-0.1	0.918648	-0.53	0.0125753	-0.63	0.01164	-0.93	2.03e-06	-0.96	0.00037543
SCARF1	-0.79	0.0295304	-0.66	0.695235	-0.95	0.00298535	-1.11	0.00569348	-1.4	2.13e-06	-1.44	0.00037543
HMGCS1	-0.78	0.0231085	-0.53	0.772262	-0.97	0.00133537	-1.01	0.00631859	-1.27	3.28e-06	-1.35	0.00037543
ALDH16A1	-0.25	0.195466	-0.05	0.964248	-0.39	0.0374845	-0.51	0.0208391	-0.78	1.01e-05	-0.88	0.00037543
MFN2	-0.36	0.0828789	-0.18	0.870076	-0.41	0.0380932	-0.6	0.0118795	-0.77	2.4e-05	-0.91	0.00037543
SREBF2	-0.65	0.01903	-0.4	0.79176	-0.72	0.00228345	-0.86	0.00423972	-0.88	3.33e-05	-1.06	0.00037543
SH2B3	-0.36	0.110891	-0.22	0.866042	-0.45	0.0388996	-0.74	0.0070164	-0.78	0.000119194	-1.02	0.00037543
YIPF1	-0.26	0.129365	-0.13	0.886296	-0.24	0.143371	-0.38	0.0458635	-0.5	0.00111521	-0.78	0.00037543
RP11-266K4.13	0.3	0.335563	0.75	0.602728	0.23	0.464891	1.3	0.00239538	0.45	0.0978096	1.44	0.00037543
DDO	-0.38	0.110474	-0.37	0.835247	-0.45	0.0460567	-0.6	0.0222277	-0.69	0.00089276	-1.06	0.000376265
MIR3142HG	-0.91	0.00240426	-0.67	0.386849	-1.09	1.27e-05	-1.22	0.000277028	-1.35	3.03e-09	-1.05	0.000376627
RAB30	-0.53	0.015244	-0.3	0.81633	-0.62	0.000808167	-0.71	0.00293861	-0.84	6.54e-07	-0.82	0.000377348
ANXA1	-0.81	0.0214713	-0.59	0.73443	-0.91	0.00295053	-1.07	0.00518769	-1.25	6.17e-06	-1.37	0.000377348
MILR1	-0.35	0.160236	-0.22	0.874707	-0.55	0.0264815	-0.65	0.0228454	-1.09	2.99e-06	-1.14	0.000378511
TGFBR3	-0.66	0.0102458	-0.4	0.732685	-0.71	0.000626868	-0.77	0.00363082	-0.95	6.59e-07	-0.92	0.000379587
OASL	-0.86	0.032467	-0.55	0.839921	-1.38	0.000173516	-0.93	0.0208708	-2.08	2.32e-09	-1.6	0.000382603
ARL11	-0.36	0.0608841	-0.27	0.850928	-0.46	0.0114612	-0.54	0.0112602	-0.49	0.00235403	-0.82	0.000382603
SMARCB1	-0.41	0.0434653	-0.18	0.866042	-0.44	0.0162409	-0.49	0.0197867	-0.76	7.12e-06	-0.83	0.000383128
AK2	-0.45	0.0530994	-0.16	0.88447	-0.52	0.014013	-0.59	0.0164073	-0.91	3.62e-06	-0.96	0.00038404
SNX8	-0.41	0.0965718	-0.17	0.891313	-0.48	0.0436371	-0.77	0.00874938	-1.1	1.24e-06	-1.1	0.000386176
LDLR	-0.83	0.01903	-0.49	0.820489	-1.07	0.000482251	-0.99	0.0070164	-1.48	1.71e-07	-1.36	0.000386377
COX6A1	-0.39	0.107034	-0.26	0.862672	-0.5	0.0339213	-0.64	0.0190474	-0.97	8.97e-06	-1.08	0.000386377
HSPA9	-0.49	0.0615391	-0.26	0.8621	-0.57	0.0184131	-0.78	0.00858159	-0.96	1.74e-05	-1.11	0.000386377
PPIAP22	-0.23	0.277752	-0.07	0.954874	-0.34	0.105485	-0.61	0.0157821	-0.83	2.49e-05	-0.98	0.000386377
USMG5	-0.38	0.126186	-0.33	0.851307	-0.5	0.040363	-0.67	0.0182832	-0.86	0.000112422	-1.12	0.000386377
SLC39A13	-0.47	0.0276412	-0.41	0.644476	-0.5	0.00724966	-0.72	0.00323696	-0.62	0.000202548	-0.84	0.00038776
PSME3	-0.39	0.0520107	-0.14	0.882611	-0.44	0.0150401	-0.66	0.00450792	-0.76	5.38e-06	-0.82	0.000388265
FBXO32	0.15	0.65045	0.12	0.939221	0.57	0.0596975	0.42	0.218277	1.74	8.77e-09	1.41	0.000394206
OAS3	-0.84	0.0491221	-0.33	0.877506	-1.26	0.00149432	-1.23	0.00898838	-2.15	1.12e-08	-1.76	0.000394206
FUNDC2	-0.48	0.0313299	-0.31	0.830651	-0.57	0.00425119	-0.58	0.0121141	-0.84	3.69e-06	-0.89	0.000394206
ACOT9	-0.47	0.0513649	-0.25	0.86012	-0.56	0.0109945	-0.66	0.0109653	-0.99	1.21e-06	-0.99	0.000399721
PES1	-0.35	0.0712226	-0.18	0.866978	-0.45	0.0157226	-0.58	0.00921539	-0.8	3.28e-06	-0.84	0.000401838
ORAI1	-0.37	0.0709373	-0.22	0.859922	-0.48	0.0127304	-0.57	0.012424	-0.8	7.11e-06	-0.87	0.000403332
PAK1IP1	-0.26	0.234485	-0.22	0.863944	-0.4	0.0582498	-0.76	0.00596758	-0.71	0.00030012	-1	0.00040716
TMEM208	-0.52	0.0532733	-0.25	0.864972	-0.52	0.0335804	-0.68	0.0177299	-0.98	1.77e-05	-1.13	0.000407651
PSMD2	-0.46	0.0543634	-0.2	0.870501	-0.52	0.0178579	-0.79	0.00496842	-0.84	3.33e-05	-1	0.000407651
SLC16A3	-0.74	0.0499232	-0.55	0.83117	-0.99	0.00430846	-1.27	0.00416535	-1.44	5.56e-06	-1.55	0.000409177
DAD1	-0.29	0.184313	-0.25	0.86012	-0.39	0.0674503	-0.7	0.00851772	-0.76	0.000133255	-0.99	0.000409374
COX7B	-0.37	0.145314	-0.34	0.851307	-0.49	0.0487043	-0.73	0.0147345	-0.95	4.4e-05	-1.16	0.000409413
GCNT2	-0.34	0.039101	-0.26	0.787754	-0.48	0.00150054	-0.37	0.027054	-0.7	4.83e-07	-0.66	0.000411366
PLAUR	-1.2	0.0258878	-0.84	0.772262	-1.5	0.00169361	-1.74	0.00416535	-2.12	1.3e-06	-2.11	0.000411366
TIMM50	-0.24	0.136419	-0.09	0.910424	-0.35	0.0321227	-0.45	0.0177606	-0.59	6.05e-05	-0.74	0.000411366
SNRPF	-0.43	0.0619441	-0.42	0.732685	-0.41	0.0486975	-0.72	0.00636254	-0.72	0.000158769	-0.96	0.000411366
QRSL1	-0.42	0.0567751	-0.2	0.865166	-0.54	0.00762701	-0.58	0.0144745	-0.87	3.47e-06	-0.91	0.000412911
ANXA5	-0.48	0.0940877	-0.36	0.851307	-0.6	0.0278678	-0.91	0.00733813	-0.97	0.000112991	-1.25	0.000417179
HYOU1	-0.42	0.0751774	-0.08	0.945506	-0.5	0.0246565	-0.69	0.0105943	-1.01	1.63e-06	-1.02	0.000417577
PSMD8	-0.39	0.104029	-0.21	0.872254	-0.53	0.0254134	-0.68	0.0146929	-0.99	5.92e-06	-1.07	0.000418799
FAS	-0.68	0.01903	-0.35	0.851307	-0.8	0.00125655	-0.83	0.00645006	-1.17	3.75e-07	-1.1	0.000419088
GSTP1	-0.26	0.243636	-0.08	0.943962	-0.39	0.071996	-0.49	0.0490932	-0.91	1.15e-05	-1.02	0.000419613
RBCK1	-0.4	0.0524601	-0.17	0.870076	-0.58	0.0023301	-0.57	0.0106668	-0.93	1.8e-07	-0.85	0.000419849
EYA3	-0.57	0.0218941	-0.31	0.851307	-0.62	0.00375795	-0.79	0.00416535	-0.92	3.25e-06	-0.96	0.00042062
TUBA1A	-0.4	0.135988	-0.13	0.919138	-0.57	0.0296508	-0.66	0.027507	-1.1	6.96e-06	-1.2	0.00042062
GPAA1	-0.29	0.173461	-0.15	0.891162	-0.32	0.119023	-0.61	0.0148446	-0.68	0.000380721	-0.96	0.00042062
PRMT5	-0.33	0.108748	-0.15	0.887662	-0.46	0.0240768	-0.58	0.0150939	-0.89	2.95e-06	-0.93	0.000420783
HLA-H	-0.64	0.0474268	-0.32	0.8621	-0.86	0.00385562	-0.81	0.0174415	-1.48	1.39e-07	-1.33	0.000421607
RAB7B	-0.46	0.0663077	-0.57	0.602609	-0.49	0.0365757	-0.8	0.00655081	-0.9	3.09e-05	-1.07	0.000421607
TRBC2	-0.34	0.0978738	-0.21	0.863944	-0.41	0.0387911	-0.58	0.0141912	-0.79	1.63e-05	-0.91	0.000425957
VDR	-0.85	0.02219	-0.75	0.604829	-1.04	0.00137036	-1.11	0.00596758	-1.29	1.03e-05	-1.44	0.00043168
TIMP1	-0.53	0.10605	-0.41	0.851654	-0.71	0.0246597	-1.06	0.00699701	-1.29	9.62e-06	-1.44	0.000431818
STRAP	-0.41	0.0782107	-0.23	0.863944	-0.43	0.0472455	-0.67	0.0114653	-0.65	0.00105523	-1	0.000431931
UBAC1	-0.23	0.208702	-0.13	0.891563	-0.31	0.0858735	-0.54	0.0134455	-0.64	0.000140892	-0.84	0.000432908
HBEGF	-1.4	0.0258329	-0.95	0.791706	-1.65	0.0029322	-1.88	0.00605605	-2.5	1.03e-06	-2.46	0.000433455
ITGB2-AS1	-0.7	0.0108747	-0.42	0.73443	-0.81	0.000273171	-0.73	0.00651571	-1.09	1.02e-07	-0.97	0.000436735
TUBB4B	-0.51	0.0587672	-0.18	0.888175	-0.63	0.0125255	-0.82	0.00761724	-1.05	5.57e-06	-1.13	0.000436735
SLC25A5	-0.29	0.238572	-0.14	0.910432	-0.39	0.107268	-0.73	0.0132409	-0.8	0.000370824	-1.13	0.000436735
RASSF4	-0.32	0.205425	-0.06	0.965455	-0.55	0.0284389	-0.65	0.0246031	-1.25	1.95e-07	-1.14	0.000436865
HSPE1	-0.53	0.0646097	-0.27	0.866042	-0.68	0.0118017	-0.76	0.0155077	-1	4.55e-05	-1.21	0.000438688
EDEM2	-0.19	0.341824	-0.05	0.965165	-0.31	0.103001	-0.5	0.0254044	-0.79	1.31e-05	-0.89	0.000439807
GHITM	-0.43	0.0936969	-0.26	0.863944	-0.55	0.0249785	-0.72	0.0132855	-0.9	5.8e-05	-1.11	0.000440459
NRROS	-0.54	0.0554929	-0.22	0.876148	-0.57	0.0264374	-0.82	0.00889622	-1.07	6.74e-06	-1.16	0.000442779
LINC00996	-0.88	0.0212198	-0.27	0.878876	-1.14	0.000628077	-0.69	0.0523554	-2.03	4.79e-10	-1.46	0.000443073
HDAC9	-0.38	0.0301445	-0.33	0.687225	-0.48	0.00193362	-0.51	0.00716694	-0.56	5.41e-05	-0.69	0.000443073
RP11-1134I14.8	0.35	0.213703	0.67	0.602609	0.32	0.232064	0.84	0.0115371	0.62	0.0112674	1.26	0.000443073
CHCHD2	-0.42	0.099148	-0.17	0.890992	-0.54	0.0258281	-0.67	0.0183972	-1.07	2.99e-06	-1.1	0.000444981
SULF2	-0.65	0.048565	0	0.998812	-0.89	0.00330642	-0.63	0.0563019	-1.69	6.53e-09	-1.34	0.000445069
RAB35	-0.38	0.077609	-0.18	0.872311	-0.49	0.0172054	-0.57	0.0161355	-0.85	6.9e-06	-0.92	0.000445418
SPON1	-0.38	0.0269331	-0.55	0.225899	-0.43	0.00456027	-0.67	0.0014316	-0.47	0.000475183	-0.67	0.000447753
TBC1D9	-0.69	0.0280673	-0.48	0.787012	-0.94	0.000851019	-1.03	0.00416535	-1.25	1.29e-06	-1.24	0.000447944
HOTTIP	0.67	0.00866913	0.25	0.853424	0.55	0.00628191	0.72	0.00450792	0.65	0.000284482	0.89	0.000448242
NMI	-0.64	0.0241126	-0.4	0.816537	-0.89	0.000441198	-0.92	0.00416535	-1.37	1.09e-08	-1.11	0.00044864
RILP	-0.43	0.119619	-0.31	0.861414	-0.73	0.00839825	-0.91	0.0070164	-1.33	2.74e-07	-1.23	0.000451975
ARMC9	0.37	0.02996	0.01	0.9899	0.36	0.0166452	0.25	0.118784	0.75	1.4e-07	0.67	0.000456124
CYGB	0.45	0.0542038	0.25	0.856899	0.64	0.00328807	0.54	0.0254674	1.22	6.2e-09	0.96	0.000457766
NUB1	-0.66	0.0214713	-0.35	0.851307	-0.81	0.00125655	-0.86	0.00571893	-1.11	1.23e-06	-1.1	0.000461101
MRPL21	-0.31	0.125548	-0.26	0.851307	-0.45	0.0236696	-0.72	0.00498686	-0.78	1.99e-05	-0.9	0.000461101
PDIA4	-0.27	0.259827	-0.04	0.975604	-0.35	0.134628	-0.53	0.0486783	-1.03	3.85e-06	-1.08	0.000462024
SHE	0.32	0.0785892	0.34	0.73443	0.35	0.0388996	0.57	0.00756688	0.52	0.000871987	0.78	0.000462685
CCL8	-1.79	0.0217307	-0.83	0.853424	-2.61	0.000163176	-1.91	0.0142135	-4.39	1.52e-10	-2.97	0.00046302
RTFDC1	-0.43	0.0708903	-0.2	0.871115	-0.52	0.0203179	-0.72	0.00810656	-0.92	7.26e-06	-1	0.00046302
DUSP5	-0.97	0.016302	-0.31	0.870076	-1.25	0.000272467	-0.98	0.013046	-2.01	1.36e-09	-1.49	0.000464712
FAM46C	-0.47	0.0499232	-0.32	0.851307	-0.51	0.0204121	-0.7	0.00850338	-0.97	1.98e-06	-0.98	0.000464712
DNAJB6	-0.52	0.0325883	-0.37	0.797997	-0.63	0.00399399	-0.77	0.00502854	-0.81	4.01e-05	-0.97	0.000464712
PPIB	-0.23	0.281012	-0.05	0.967829	-0.31	0.133893	-0.48	0.0441139	-0.85	1.6e-05	-0.96	0.000464748
MINPP1	-0.61	0.0327698	-0.37	0.851307	-0.66	0.00864347	-0.87	0.00583751	-1.02	8.27e-06	-1.12	0.000465913
CBX6	-0.52	0.0526347	-0.21	0.874943	-0.68	0.00632859	-0.85	0.00596758	-1.12	1.27e-06	-1.11	0.000466681
ARF3	-0.36	0.0967338	-0.21	0.866978	-0.44	0.0355042	-0.65	0.0102341	-0.77	7.28e-05	-0.95	0.000466681
ARHGDIB	-0.3	0.143585	-0.17	0.881038	-0.4	0.04614	-0.58	0.0153962	-0.77	3.59e-05	-0.92	0.000467291
NINJ1	-0.36	0.124296	-0.2	0.876148	-0.42	0.0602626	-0.65	0.0164135	-0.86	4.64e-05	-1.04	0.000467291
WSB2	-0.32	0.146914	-0.2	0.870629	-0.43	0.0471824	-0.67	0.0103044	-0.8	6.61e-05	-0.98	0.000468513
EFR3A	-0.56	0.0389275	-0.37	0.842519	-0.59	0.0143162	-0.84	0.00577235	-0.88	5.78e-05	-1.07	0.000469145
SPI1	-0.45	0.0958602	-0.33	0.853424	-0.6	0.0233545	-0.91	0.0061476	-1.12	4.71e-06	-1.19	0.000469653
HEG1	-0.45	0.0276412	-0.22	0.853424	-0.45	0.0119916	-0.67	0.00394486	-0.61	0.000170303	-0.8	0.000469892
PLCG2	-0.4	0.0392156	-0.03	0.978485	-0.42	0.0150377	-0.57	0.00734889	-0.77	1.97e-06	-0.77	0.000470396
FOSL2	-0.79	0.0209542	-0.44	0.842769	-0.92	0.0018709	-1.07	0.00423972	-1.21	6.08e-06	-1.3	0.000470396
EDF1	-0.35	0.093854	-0.22	0.8621	-0.43	0.0307784	-0.6	0.0115909	-0.81	1.2e-05	-0.9	0.000470396
CTA-212A2.1	-0.53	0.0444246	-0.37	0.842769	-0.71	0.00330075	-0.71	0.0119875	-0.88	4.73e-05	-1.07	0.000470396
CTSB	-0.11	0.67843	-0.05	0.975311	-0.15	0.534515	-0.61	0.0274337	-0.79	0.000363723	-1.11	0.000470396
CD177	0.06	0.832908	0.46	0.813824	0.24	0.37558	0.81	0.012826	0.35	0.145873	1.23	0.000470809
CPA3	-0.21	0.560124	-0.49	0.851307	-0.42	0.199908	-0.91	0.0202636	-1.41	7.71e-06	-1.54	0.000474502
JUNB	-0.58	0.0619561	-0.31	0.863944	-0.69	0.0172673	-1	0.00596758	-1.02	0.000106502	-1.3	0.000474502
DAGLA	-0.51	0.0564775	-0.57	0.624841	-0.59	0.0171291	-0.79	0.00865943	-0.72	0.00110639	-1.11	0.000474502
LINC01010	-1.38	0.0308045	-0.88	0.838034	-1.55	0.0064004	-1.71	0.0106118	-2.2	1.84e-05	-2.51	0.000474906
BICDL1	-0.64	0.00529866	-0.35	0.73443	-0.64	0.000427646	-0.63	0.00509871	-0.89	1.19e-07	-0.79	0.000475802
PNP	-0.55	0.0444207	-0.25	0.864972	-0.62	0.0118462	-0.78	0.00891116	-0.99	1.23e-05	-1.1	0.000476605
TOMM40L	-0.41	0.0476082	-0.11	0.899743	-0.48	0.0112247	-0.55	0.012837	-0.82	2.29e-06	-0.83	0.000480046
COMMD9	-0.19	0.227363	-0.11	0.890992	-0.22	0.142459	-0.45	0.0153962	-0.52	0.00024679	-0.71	0.000482239
ZC3H12D	-0.54	0.0254246	-0.44	0.687225	-0.67	0.00164263	-0.78	0.00406324	-0.91	2.36e-06	-0.93	0.000483154
IARS	-0.44	0.0528978	-0.13	0.896724	-0.49	0.017573	-0.6	0.0135721	-0.9	3.24e-06	-0.93	0.000483154
AHR	-0.49	0.113973	-0.34	0.861414	-0.59	0.0465437	-0.92	0.0114709	-1	0.00028982	-1.36	0.000483154
AC139143.2	-0.13	0.73716	0.78	0.644476	0.1	0.778231	1.2	0.00625348	-0.16	0.616847	1.56	0.000483154
AP1S2	-0.46	0.109912	-0.48	0.811249	-0.58	0.0398673	-0.96	0.00669357	-0.99	0.000123572	-1.27	0.000486317
GABARAP	-0.21	0.293583	-0.14	0.894782	-0.28	0.155525	-0.55	0.0191619	-0.65	0.00046492	-0.92	0.000486355
ATP6V1A	-0.51	0.0874439	-0.32	0.861861	-0.64	0.0256731	-0.92	0.00898838	-1.12	2.51e-05	-1.29	0.000487195
SOCS3	-1.11	0.0417475	-0.17	0.947936	-1.4	0.00471495	-1.29	0.0211172	-2.74	8.59e-09	-2.18	0.000487262
RNASEK	-0.54	0.0187617	-0.39	0.710353	-0.57	0.00321871	-0.57	0.0117065	-0.86	1.5e-06	-0.85	0.000487262
TPM3	-0.41	0.0818321	-0.16	0.886296	-0.5	0.0258281	-0.63	0.0155313	-0.97	2.96e-06	-1	0.000487262
PIM3	-0.81	0.0472605	-0.4	0.861861	-1.07	0.0042172	-1.27	0.00603896	-1.65	1.61e-06	-1.64	0.000489239
AOAH	-0.4	0.12242	-0.07	0.961426	-0.67	0.00952685	-0.6	0.0374154	-1.3	1.15e-07	-1.15	0.000489767
CYBA	-0.17	0.522137	-0.05	0.970215	-0.3	0.226366	-0.56	0.0476892	-0.92	7.27e-05	-1.14	0.000489767
MRPS28	-0.39	0.0683466	-0.42	0.689462	-0.51	0.0124107	-0.69	0.00626495	-0.75	4.66e-05	-0.9	0.000490462
PTGES3P1	-0.65	0.0433767	-0.79	0.424089	-0.72	0.0131168	-1.25	0.00183476	-1.05	5.64e-05	-1.28	0.000490462
RAPGEF1	-0.54	0.0536605	-0.28	0.863944	-0.7	0.00674406	-1.01	0.00307483	-1.1	3.61e-06	-1.14	0.000490868
FARSA	-0.41	0.0580713	-0.18	0.871115	-0.48	0.017347	-0.63	0.00936735	-0.81	1.08e-05	-0.9	0.000490868
MYO1E	-0.61	0.0538243	-0.42	0.851307	-0.74	0.0117265	-1.03	0.00527337	-1.03	8.6e-05	-1.29	0.000490868
MYO7A	0.63	0.00391847	0.62	0.225899	0.8	1.54e-05	0.8	0.0008917	0.7	8.09e-06	0.76	0.000491034
CSK	-0.5	0.0355558	-0.09	0.927607	-0.6	0.00464853	-0.66	0.00934744	-0.95	1.36e-06	-0.93	0.000491275
CMAS	-0.53	0.0409508	-0.36	0.842769	-0.55	0.0181407	-0.75	0.00810656	-0.73	0.000474573	-1.03	0.000494026
SBNO2	-0.71	0.0313409	-0.21	0.889031	-0.79	0.00681672	-0.87	0.0116012	-1.42	2.38e-07	-1.29	0.000494993
RASGRP1	-0.54	0.0231347	-0.34	0.816537	-0.65	0.00178078	-0.74	0.00446559	-0.87	3.47e-06	-0.9	0.000495913
SNX17	-0.35	0.0969547	-0.14	0.894782	-0.48	0.0208856	-0.59	0.0145285	-0.83	1.11e-05	-0.92	0.000495913
TMEM109	-0.33	0.139257	0.01	0.996362	-0.39	0.067284	-0.5	0.042404	-0.99	1.9e-06	-0.99	0.000500123
RBM3	-0.47	0.0918555	-0.11	0.935684	-0.62	0.0209586	-0.73	0.0182217	-1.05	1.79e-05	-1.19	0.000500123
RP11-615I2.2	0.53	0.136419	0.71	0.725478	0.73	0.0359689	1.24	0.00576361	0.88	0.0049581	1.58	0.000500123
HSH2D	-0.61	0.0166465	-0.36	0.805534	-0.78	0.000305455	-0.58	0.0175418	-1.25	1.96e-09	-0.93	0.000502585
NHP2	-0.35	0.0897734	-0.1	0.922471	-0.39	0.0438503	-0.57	0.0136366	-0.82	7.06e-06	-0.88	0.000503687
ECSIT	-0.35	0.0751151	-0.3	0.830213	-0.38	0.0409812	-0.51	0.0185404	-0.65	0.00013719	-0.83	0.000503687
RTCB	-0.34	0.114838	-0.14	0.898455	-0.48	0.0245563	-0.57	0.019895	-0.96	1.76e-06	-0.96	0.000504685
STARD7	-0.42	0.0938473	-0.15	0.9009	-0.51	0.0331407	-0.71	0.0128088	-0.9	4.05e-05	-1.07	0.000504685
COX6B1	-0.28	0.155372	-0.11	0.907358	-0.32	0.0896611	-0.43	0.0484129	-0.72	4.88e-05	-0.87	0.000504685
RP11-475C16.2	0.35	0.413084	0.78	0.761029	0.56	0.163033	0.87	0.0590542	0.55	0.131433	1.86	0.000504685
IDH2	-0.18	0.402222	-0.01	0.993618	-0.21	0.306424	-0.5	0.0315537	-0.82	1.58e-05	-0.93	0.000505079
TSPO	-0.3	0.22352	-0.23	0.87073	-0.46	0.0580795	-0.71	0.0161019	-0.85	0.000191378	-1.12	0.000506385
NUBP1	-0.32	0.0946423	-0.16	0.873486	-0.43	0.0204029	-0.59	0.00874938	-0.71	2.45e-05	-0.82	0.000507373
TSPYL5	-0.33	0.0627148	-0.36	0.681047	-0.5	0.00302116	-0.46	0.015748	-0.78	5.05e-07	-0.73	0.000509563
PHB	-0.34	0.112307	-0.16	0.88447	-0.45	0.030977	-0.58	0.0175112	-0.77	6.04e-05	-0.94	0.000511643
ANKRD55	0.6	0.041	0.25	0.867738	0.71	0.00739289	0.63	0.0314951	1.37	4.65e-08	1.16	0.000512258
RP3-510O8.4	0.48	0.0924273	0.14	0.918564	0.61	0.0263894	0.95	0.00626495	1.09	1.99e-05	1.24	0.000512258
SREBF1	-0.55	0.0419847	-0.16	0.896231	-0.68	0.0052174	-0.74	0.0103276	-1.08	2e-06	-1.08	0.000513029
XRCC6	-0.42	0.0783182	-0.18	0.882702	-0.56	0.0147765	-0.65	0.0150831	-0.98	4.21e-06	-1.02	0.000513029
SEMA3C	-0.76	0.015244	-0.61	0.602609	-0.8	0.00213802	-0.87	0.0062767	-0.96	3.71e-05	-1.14	0.000513029
IGHV1-69-2	-0.54	0.190083	-0.56	0.851307	-0.24	0.569596	-1.42	0.00640328	-1.04	0.00471526	-1.84	0.000515332
MAGEA11	0.77	0.0349585	0.98	0.31236	0.47	0.128662	1.08	0.00678464	0.74	0.00915397	1.42	0.000515332
CAMKK2	-0.29	0.161197	-0.14	0.893793	-0.47	0.0243698	-0.67	0.00869613	-0.81	2.5e-05	-0.93	0.000517476
CSTF2	-0.36	0.0934868	-0.18	0.876214	-0.35	0.0784424	-0.52	0.0263687	-0.71	0.000145279	-0.91	0.000521355
CISD3	-0.18	0.426092	-0.2	0.87199	-0.2	0.349471	-0.78	0.00577429	-0.71	0.000388909	-0.99	0.000521515
TDRD7	-0.6	0.0164846	-0.3	0.851307	-0.76	0.000289601	-0.7	0.00603341	-1.12	1.49e-08	-0.91	0.000522022
NFKBIA	-0.66	0.0407679	-0.44	0.842769	-0.92	0.00169361	-0.98	0.00618328	-1.24	3.55e-06	-1.27	0.000524071
PAX5	-0.49	0.0423953	-0.05	0.963954	-0.65	0.00331696	-0.62	0.0156629	-0.94	3.85e-06	-0.97	0.000525329
TNFSF14	-1	0.014346	-0.66	0.732231	-1.17	0.000576181	-1.29	0.00320593	-1.4	4.46e-06	-1.46	0.000525329
LGALS1	-0.11	0.671126	-0.19	0.88447	-0.21	0.385612	-0.59	0.0329709	-0.8	0.000308955	-1.09	0.000534265
DCLRE1B	-0.34	0.0867939	-0.26	0.851307	-0.45	0.0174935	-0.63	0.00716348	-0.73	2.21e-05	-0.83	0.000535563
PTPN12	-0.74	0.0205144	-0.45	0.816537	-0.83	0.00247504	-1.14	0.00207631	-0.93	0.000141788	-1.2	0.000539024
LRCH1	-0.5	0.0254246	-0.23	0.859922	-0.45	0.0204574	-0.76	0.0033413	-0.55	0.00161823	-0.86	0.000541679
GAPDH	-0.42	0.0946062	-0.1	0.937216	-0.51	0.0318432	-0.66	0.0181385	-1.09	1.45e-06	-1.07	0.000542763
MOB1B	-0.75	0.014346	-0.41	0.816537	-0.78	0.00197194	-1.1	0.00150533	-0.99	1.2e-05	-1.09	0.000543372
ADGRE2	-0.6	0.047881	-0.54	0.73443	-0.67	0.0150377	-0.94	0.00603341	-0.91	0.000229113	-1.21	0.000546264
MRTO4	-0.46	0.0506914	-0.08	0.94334	-0.61	0.0053756	-0.65	0.0116341	-0.98	1.27e-06	-0.95	0.000547712
CD44	-0.82	0.0200575	-0.32	0.863944	-0.93	0.0022188	-1.22	0.00257021	-1.24	6.37e-06	-1.32	0.000547712
ATP6V0E1	-0.3	0.154214	-0.21	0.866876	-0.4	0.055093	-0.59	0.0174815	-0.8	3.91e-05	-0.94	0.000547712
PDK4	1.65	0.0258878	1.38	0.685814	2.36	0.000385107	2.26	0.00573634	3.48	2.24e-08	2.85	0.000548007
IFI6	-0.64	0.228727	-0.36	0.892948	-1.56	0.00378724	-1.27	0.0322339	-2.83	3.18e-08	-2.35	0.000549539
PLOD1	-0.21	0.259281	-0.07	0.945085	-0.22	0.228314	-0.48	0.0240208	-0.67	9.1e-05	-0.83	0.000549539
ZBTB47	-0.17	0.334733	-0.19	0.863944	-0.16	0.354659	-0.46	0.0249466	-0.43	0.00705326	-0.79	0.000549539
TNIP2	-0.55	0.0427443	-0.39	0.830651	-0.66	0.00745915	-0.82	0.00694315	-0.98	1.14e-05	-1.08	0.00055007
UQCRQ	-0.37	0.124269	-0.17	0.887494	-0.46	0.0475365	-0.59	0.0269231	-0.87	4.64e-05	-1.04	0.000552797
RP11-46A10.2	0.36	0.122672	0.4	0.802377	0.3	0.177637	0.62	0.0194673	0.54	0.00840391	1.02	0.000552825
GPATCH4	-0.39	0.0360287	-0.25	0.850778	-0.23	0.138844	-0.55	0.00707002	-0.33	0.0207971	-0.73	0.000552825
LSM10	-0.25	0.227451	-0.08	0.943947	-0.28	0.16084	-0.7	0.00660439	-0.56	0.00219121	-0.91	0.000553877
PSMD3	-0.29	0.135656	-0.13	0.890992	-0.36	0.052252	-0.55	0.0144127	-0.73	2.8e-05	-0.84	0.000556007
DNAJB11	-0.38	0.103518	-0.24	0.863944	-0.51	0.0264275	-0.72	0.00899804	-0.96	5.92e-06	-1.01	0.0005567
STAC	-0.68	0.0895921	-0.42	0.861861	-0.78	0.0406733	-1	0.0232649	-1.39	7.54e-05	-1.7	0.0005567
SGTA	-0.39	0.0514815	-0.2	0.8621	-0.51	0.00600774	-0.67	0.00473133	-0.68	4.85e-05	-0.81	0.000557687
HVCN1	-0.31	0.1133	-0.17	0.871115	-0.4	0.0372963	-0.54	0.0162095	-0.83	3.83e-06	-0.86	0.000559219
MGST1	-0.79	0.0169286	-0.72	0.484588	-0.89	0.00139794	-1.09	0.00293861	-0.96	0.00010964	-1.2	0.000559219
IGLV2-14	-0.6	0.113105	-0.38	0.863944	-0.58	0.104521	-0.9	0.0305216	-1.84	1.91e-07	-1.64	0.000559555
DUSP10	-0.42	0.0882114	-0.11	0.927546	-0.56	0.0188434	-0.66	0.0167956	-0.97	8.88e-06	-1.05	0.000559563
TMEM51	-0.22	0.347159	-0.3	0.853424	-0.3	0.192001	-0.74	0.0097227	-0.71	0.000948687	-1.05	0.000560389
HSPA1A	-0.4	0.100666	-0.08	0.951742	-0.53	0.0245471	-0.5	0.0557257	-1.22	7.36e-08	-1.04	0.000561781
IGKV3-15	-0.2	0.593487	-0.05	0.979422	-0.55	0.113854	-0.75	0.0599828	-1.35	4.06e-05	-1.59	0.000564963
BCL11A	-0.48	0.0325848	-0.32	0.816537	-0.54	0.00647372	-0.62	0.00913961	-0.83	4.25e-06	-0.86	0.000566469
CD52	-0.21	0.32123	-0.09	0.935204	-0.28	0.182438	-0.42	0.0767202	-0.72	0.000230735	-0.95	0.000570906
C1orf174	-0.3	0.0892201	-0.13	0.88447	-0.39	0.0212737	-0.47	0.0170134	-0.62	6.51e-05	-0.75	0.000572649
MLH1	-0.43	0.0434521	-0.21	0.861861	-0.57	0.00369756	-0.6	0.00960381	-0.81	5.6e-06	-0.85	0.00057287
SHMT2	-0.21	0.279789	-0.03	0.982123	-0.33	0.0833535	-0.44	0.045173	-0.73	5.43e-05	-0.87	0.000575743
SPATA6L	0.5	0.0274715	0.3	0.842769	0.6	0.00258836	0.64	0.00801899	1	9.11e-08	0.86	0.000576821
TKFC	-0.41	0.0258329	-0.19	0.856488	-0.51	0.00187142	-0.61	0.00364747	-0.71	1.94e-06	-0.7	0.000576821
GTF2H5	-0.23	0.122047	-0.25	0.816537	-0.33	0.0276364	-0.48	0.00793323	-0.44	0.00105673	-0.66	0.000577548
CST3	-0.05	0.862616	-0.09	0.952501	-0.06	0.837163	-0.55	0.0626527	-0.72	0.0027897	-1.19	0.000582695
RRP9	-0.39	0.0540587	-0.29	0.836047	-0.48	0.00964778	-0.57	0.0103312	-0.82	1.97e-06	-0.81	0.000582986
NCOA4	-0.45	0.0757579	-0.24	0.866134	-0.6	0.0135019	-0.74	0.0100429	-0.97	1.01e-05	-1.05	0.000583391
PIH1D1	-0.4	0.0311217	-0.2	0.853891	-0.45	0.005914	-0.55	0.00628247	-0.59	5.48e-05	-0.71	0.000583391
SLC30A1	-0.69	0.0443842	-0.51	0.816537	-0.94	0.00280083	-1.22	0.00293861	-1.09	9.36e-05	-1.36	0.000583391
BUD31	-0.42	0.0493885	-0.21	0.861861	-0.44	0.0220919	-0.53	0.0172067	-0.68	0.000111787	-0.85	0.000583391
ELOVL1	-0.29	0.153725	-0.18	0.87523	-0.39	0.0537147	-0.58	0.0151384	-0.7	0.0001624	-0.91	0.000583391
YIPF2	-0.25	0.181702	-0.08	0.932032	-0.22	0.224171	-0.44	0.0394873	-0.55	0.00140643	-0.84	0.000583391
CRTAM	-0.64	0.0183856	-0.43	0.743885	-0.63	0.0056563	-0.79	0.00540736	-0.98	2.46e-06	-0.98	0.000584141
ATP5B	-0.4	0.110984	-0.19	0.88447	-0.52	0.0334407	-0.71	0.0145212	-0.95	2.55e-05	-1.09	0.00058477
GNAI2	-0.19	0.327417	-0.09	0.921611	-0.24	0.196563	-0.46	0.0316152	-0.72	3.71e-05	-0.85	0.000585014
NDUFS8	-0.37	0.0672578	-0.15	0.882597	-0.48	0.0125255	-0.59	0.00955596	-0.74	2.18e-05	-0.83	0.000589081
COA4	-0.38	0.0515862	-0.23	0.851307	-0.47	0.00979453	-0.53	0.0123291	-0.74	7.45e-06	-0.79	0.000590913
NOP10	-0.3	0.15778	-0.16	0.88447	-0.33	0.113572	-0.57	0.0205591	-0.67	0.000516448	-0.94	0.000592162
TMEM147	-0.1	0.637391	-0.14	0.891313	-0.19	0.318247	-0.47	0.0341707	-0.59	0.000845383	-0.87	0.000594496
PSMC1	-0.49	0.0584756	-0.25	0.863944	-0.52	0.0284389	-0.67	0.0165406	-0.98	9.2e-06	-1.06	0.000594666
ADCY7	-0.34	0.112069	-0.18	0.876148	-0.43	0.0378714	-0.61	0.0141227	-0.8	3.5e-05	-0.93	0.000594997
POP4	-0.28	0.12342	-0.19	0.863944	-0.45	0.0138055	-0.53	0.0137921	-0.71	2.08e-05	-0.8	0.000595073
TMED9	-0.43	0.0987095	-0.19	0.885906	-0.46	0.0590645	-0.77	0.010588	-0.9	9.54e-05	-1.11	0.000596581
C19orf70	-0.25	0.204453	-0.18	0.871115	-0.36	0.0665765	-0.54	0.0191365	-0.78	2.28e-05	-0.88	0.000596649
ARHGAP30	-0.38	0.0731404	-0.17	0.877506	-0.42	0.0373222	-0.6	0.0127612	-0.71	0.000114024	-0.89	0.000596649
RUVBL1	-0.38	0.0312969	-0.16	0.863944	-0.45	0.00463659	-0.47	0.0115873	-0.71	1.21e-06	-0.69	0.000600379
TRBV19	-0.37	0.106711	-0.32	0.851307	-0.44	0.0461997	-0.64	0.0150831	-0.79	0.000102363	-0.99	0.000600379
FGR	-0.88	0.015244	-0.51	0.79775	-0.96	0.00142645	-1.19	0.00268554	-1.21	8.54e-06	-1.29	0.000600453
SNRNP25	-0.25	0.146902	-0.13	0.88447	-0.3	0.0676258	-0.54	0.00935828	-0.58	0.000172662	-0.75	0.000600453
STX4	-0.6	0.0169286	-0.35	0.813824	-0.58	0.00582336	-0.71	0.00619934	-0.72	0.000122148	-0.91	0.00060221
PYCARD	-0.03	0.899206	-0.04	0.97563	-0.07	0.754265	-0.39	0.0948482	-0.34	0.0646928	-0.93	0.000604623
SUPT4H1	-0.44	0.041	-0.3	0.84496	-0.51	0.00863743	-0.72	0.00416535	-0.71	6.08e-05	-0.85	0.000606393
RSU1	-0.35	0.0840383	-0.15	0.88447	-0.44	0.0244643	-0.49	0.0247838	-0.88	1.22e-06	-0.85	0.000607057
UBE2D1	-0.3	0.306399	0.04	0.983876	-0.48	0.0854622	-0.66	0.0412194	-1.3	1.8e-06	-1.27	0.000610202
LSM3	-0.41	0.0437242	-0.14	0.88447	-0.45	0.0145067	-0.55	0.01164	-0.69	3.16e-05	-0.8	0.000610202
CTSH	-0.33	0.292156	-0.2	0.899464	-0.53	0.0785705	-0.77	0.0285225	-1.18	3.85e-05	-1.38	0.000610202
IDH3B	-0.32	0.109684	-0.16	0.879424	-0.46	0.021438	-0.55	0.0168059	-0.73	6.2e-05	-0.87	0.000610202
P2RY11	-0.3	0.205628	-0.49	0.715805	-0.38	0.102841	-0.66	0.0177037	-0.73	0.000635341	-1.05	0.000610202
CHI3L1	-1.77	0.0223606	-0.69	0.863944	-2.02	0.00279256	-2.04	0.0101789	-3.57	2.46e-08	-2.9	0.000611671
FIBP	-0.34	0.0847644	-0.18	0.867738	-0.42	0.0242144	-0.47	0.0273803	-0.96	8.97e-08	-0.82	0.000611671
PRLR	0.49	0.0217514	0.46	0.554695	0.64	0.000590422	0.62	0.00618328	0.76	5.18e-06	0.79	0.000611671
VAV1	-0.36	0.0855999	-0.1	0.918648	-0.45	0.0264815	-0.57	0.0154387	-0.85	6.29e-06	-0.89	0.000611671
PYHIN1	-0.54	0.0201412	-0.39	0.73443	-0.63	0.0017893	-0.79	0.00268554	-0.72	5.38e-05	-0.86	0.000611671
TFCP2L1	0.41	0.081391	0.01	0.9967	0.51	0.0232931	0.28	0.256853	1.28	6.5e-09	0.98	0.000612239
MARCKS	-0.14	0.664232	-0.11	0.945054	-0.31	0.292979	-0.64	0.0555793	-0.97	0.000362967	-1.32	0.000612547
NEK6	-0.93	0.0241126	-0.52	0.851307	-1.08	0.00285587	-1.31	0.0044309	-1.54	3.33e-06	-1.56	0.000613771
MAP3K8	-0.45	0.0439445	-0.32	0.830026	-0.56	0.00533887	-0.62	0.0097227	-0.67	0.000187137	-0.87	0.000615795
ZNF672	-0.33	0.109811	-0.03	0.980449	-0.38	0.0511209	-0.52	0.0217601	-0.83	6.37e-06	-0.87	0.000617158
YIF1B	-0.1	0.578975	-0.06	0.953855	-0.14	0.425352	-0.38	0.0527511	-0.61	0.000158802	-0.78	0.000617158
WDFY1	-0.66	0.0271968	-0.36	0.851307	-0.76	0.00388942	-0.8	0.0103912	-1.13	3.25e-06	-1.14	0.00061805
SLC39A7	-0.44	0.0655779	-0.33	0.851307	-0.46	0.0356396	-0.7	0.00932464	-0.69	0.000647018	-0.98	0.000619345
HSBP1	-0.43	0.0536605	-0.26	0.851307	-0.6	0.00363955	-0.71	0.00583751	-0.87	4.51e-06	-0.89	0.000621064
PDHA1	-0.47	0.0483633	-0.29	0.851307	-0.52	0.0170072	-0.73	0.00669357	-0.78	6.45e-05	-0.94	0.000622017
BMT2	-0.51	0.0441045	-0.43	0.752699	-0.63	0.00656239	-0.8	0.00577235	-0.71	0.000539261	-1	0.000622017
UCHL3	-0.31	0.0823416	-0.2	0.857413	-0.41	0.0150586	-0.47	0.0167982	-0.6	9.7e-05	-0.74	0.000622272
XPNPEP1	-0.47	0.0305955	-0.27	0.851307	-0.57	0.0029322	-0.68	0.00493168	-0.86	1.2e-06	-0.83	0.000625652
C14orf132	0.32	0.194401	0.4	0.824919	0.64	0.0111561	0.63	0.0255435	1.12	1.53e-06	1.09	0.000625652
PVR	-0.36	0.076831	-0.19	0.863944	-0.47	0.0148579	-0.57	0.0124162	-0.86	1.64e-06	-0.83	0.000625652
PTPN7	-0.67	0.014512	-0.31	0.851307	-0.73	0.00123435	-0.77	0.00570479	-0.96	2.67e-06	-0.96	0.000625652
MRPS12	-0.47	0.0532499	-0.19	0.87523	-0.43	0.0489939	-0.56	0.0254864	-0.77	0.000132217	-0.98	0.000625652
RP11-420L9.5	0.21	0.366335	0.61	0.476621	0.1	0.667126	0.59	0.023329	0.39	0.052288	1	0.000625652
PPIA	-0.28	0.181568	-0.15	0.890992	-0.37	0.0665831	-0.56	0.0196419	-0.76	6.82e-05	-0.91	0.000626519
CCDC170	-0.1	0.640928	-0.12	0.902616	-0.26	0.162139	-0.15	0.491003	-0.38	0.0274983	-0.86	0.000627804
SUB1	-0.5	0.0587324	-0.27	0.861861	-0.61	0.012251	-0.71	0.0128088	-0.94	2.01e-05	-1.05	0.000630326
TRBV6-7	0.44	0.261047	1.33	0.255975	0.17	0.670774	1.11	0.0161539	0.34	0.326221	1.73	0.000631161
TM4SF19-AS1	-1.04	0.0217307	-0.39	0.864972	-1.18	0.00277898	-1.22	0.00911571	-1.75	1.48e-06	-1.69	0.000631274
PSMC4	-0.38	0.0924896	-0.16	0.88447	-0.57	0.00883725	-0.59	0.017575	-0.93	4.06e-06	-0.94	0.000631334
SLC3A2	-0.46	0.0785892	-0.31	0.854424	-0.56	0.0255659	-0.87	0.00603341	-0.83	0.000226381	-1.09	0.000631643
TRAF4	-0.52	0.0253875	-0.08	0.942732	-0.67	0.00120222	-0.55	0.0180593	-0.92	9.76e-07	-0.88	0.000634933
ATP5E	-0.36	0.132314	-0.29	0.854424	-0.47	0.0413637	-0.63	0.0191692	-0.81	0.000140359	-1.02	0.000636797
PHACTR1	-0.19	0.194519	-0.03	0.967944	-0.32	0.0263418	-0.35	0.033894	-0.6	7.93e-06	-0.63	0.000637301
STK40	-0.35	0.0928174	-0.08	0.942493	-0.4	0.0415306	-0.64	0.00838315	-0.78	2.4e-05	-0.87	0.000637301
UBE2N	-0.48	0.0487374	-0.24	0.863944	-0.58	0.00993097	-0.62	0.0169724	-0.88	1.58e-05	-0.97	0.000637783
NAPA	-0.36	0.0643042	-0.15	0.877506	-0.4	0.0291122	-0.55	0.0117844	-0.74	9.15e-06	-0.79	0.000640747
CCR1	-0.37	0.174414	-0.19	0.891313	-0.54	0.0429735	-0.74	0.0172508	-1.08	1.25e-05	-1.18	0.000640747
WDR11-AS1	0.08	0.629564	0.42	0.472424	0.18	0.241793	0.61	0.00340002	0.43	0.00201147	0.69	0.000641846
PPP1CA	-0.39	0.0777733	-0.09	0.933121	-0.44	0.0331083	-0.57	0.0192995	-0.94	1.63e-06	-0.92	0.000642288
HLA-DQB2	-0.52	0.269968	-0.13	0.958082	-0.71	0.118881	-0.84	0.103697	-1.79	3.5e-05	-2.06	0.000642288
COX7A2	-0.43	0.111558	-0.18	0.891434	-0.57	0.0302024	-0.75	0.0162668	-0.93	0.000122148	-1.16	0.000642614
VIPR1	0.49	0.0575743	0.29	0.853891	0.76	0.00159226	0.4	0.121205	1.51	2.98e-10	1.02	0.000644312
RP11-1094M14.8	-0.84	0.00716942	-0.54	0.641913	-0.96	0.000145713	-0.94	0.00319017	-1.24	6.42e-08	-1.04	0.000644312
STIP1	-0.56	0.0541734	-0.24	0.871115	-0.64	0.017347	-0.8	0.0117837	-1.16	3.14e-06	-1.16	0.000644312
BAIAP3	0.18	0.308952	0.28	0.842769	0.27	0.115845	0.44	0.0301385	0.69	2.6e-05	0.78	0.000644312
SIX3	0.66	0.0173714	0.93	0.090013	0.88	0.000227719	0.9	0.00323696	0.72	0.000482856	1	0.000644312
WI2-1896O14.1	-1	0.0372844	-0.52	0.854424	-1.54	0.000452833	-1.58	0.00419144	-2.07	2.89e-07	-1.85	0.000644887
NUPL2	-0.32	0.0775778	-0.21	0.854424	-0.45	0.00981621	-0.41	0.0326042	-0.53	0.000563799	-0.75	0.000648038
TMEM176B	-0.47	0.349661	0.05	0.989232	-0.67	0.166283	-0.91	0.100177	-1.85	6.16e-05	-2.21	0.000652474
PHLDA3	-1.36	0.00716942	-0.94	0.602609	-1.45	0.0003244	-1.34	0.00626495	-1.56	1.4e-05	-1.7	0.000652478
CEP85	-0.36	0.0466819	-0.19	0.86012	-0.41	0.01377	-0.54	0.00750073	-0.56	0.000175438	-0.72	0.000652478
TXN2	-0.15	0.441559	-0.13	0.894919	-0.13	0.50143	-0.63	0.00773569	-0.61	0.000436735	-0.84	0.000652478
AC008069.2	0.52	0.0980582	0.94	0.303854	0.35	0.227291	0.99	0.00794396	0.39	0.134065	1.32	0.000652478
SLC43A2	-0.34	0.13809	-0.34	0.850945	-0.47	0.0340786	-0.77	0.00655081	-0.66	0.00109355	-0.98	0.000653794
TRPV2	-0.44	0.0756454	-0.11	0.925805	-0.56	0.0178579	-0.67	0.0155077	-1.06	1.57e-06	-1.02	0.000655876
SAMSN1	-0.4	0.125565	-0.3	0.859922	-0.59	0.0220421	-0.7	0.0175681	-1.03	1.24e-05	-1.11	0.000656912
PLEKHG1	-0.43	0.0237893	-0.14	0.878031	-0.57	0.000638637	-0.51	0.0093182	-0.69	4.08e-06	-0.7	0.000657385
DOLPP1	-0.39	0.0475747	-0.28	0.83698	-0.44	0.0138873	-0.54	0.0103651	-0.75	4.18e-06	-0.77	0.000658088
SLC52A2	-0.41	0.0784482	-0.11	0.923307	-0.56	0.0136933	-0.65	0.0139912	-0.86	2.85e-05	-0.97	0.000658136
RANBP1	-0.44	0.0708903	-0.2	0.87199	-0.59	0.0119026	-0.81	0.0057645	-0.92	1.44e-05	-1	0.000661658
STYXL1	-0.32	0.115615	-0.22	0.863944	-0.44	0.0306094	-0.52	0.0240409	-0.74	5.77e-05	-0.88	0.000661658
NFE2L1	-0.4	0.0765382	-0.19	0.871115	-0.45	0.0348624	-0.66	0.0101165	-0.78	7.24e-05	-0.94	0.000661658
LFNG	-0.33	0.119604	-0.19	0.869647	-0.45	0.0307355	-0.61	0.0128872	-0.75	7.98e-05	-0.9	0.000664243
ODC1	-0.23	0.311199	0.04	0.977179	-0.4	0.0763347	-0.44	0.0830325	-1.09	5.53e-07	-1.01	0.000665842
MIR222HG	-1.26	0.0153784	-0.79	0.762073	-1.48	0.00069971	-1.72	0.00268554	-1.82	3.84e-06	-1.84	0.000665842
CCT6A	-0.53	0.051635	-0.28	0.861861	-0.65	0.00981298	-0.79	0.00835324	-1	1.13e-05	-1.07	0.000665842
RRBP1	-0.37	0.107242	-0.17	0.88447	-0.41	0.0622981	-0.64	0.0146808	-0.86	2.67e-05	-0.98	0.000665842
PLA2G4A	-0.22	0.307942	-0.19	0.877506	-0.43	0.0456218	-0.61	0.0172162	-0.77	0.000111852	-0.96	0.000665842
NDUFS5	-0.36	0.130228	-0.23	0.866978	-0.51	0.030033	-0.66	0.0174771	-0.78	0.000263317	-1.03	0.000665842
QPCT	-1.54	0.0183856	-0.94	0.791706	-2.04	0.00026255	-1.68	0.00966121	-2.95	1.7e-08	-2.34	0.000666286
SH3BP1	-0.45	0.044157	-0.23	0.861414	-0.49	0.0144467	-0.6	0.0119012	-0.63	0.000487824	-0.87	0.000666286
TWF2	-0.57	0.0473091	-0.25	0.866978	-0.7	0.00807519	-0.85	0.00761724	-1.03	1.65e-05	-1.13	0.000670832
ALOX5	-0.18	0.467919	-0.04	0.976244	-0.26	0.264234	-0.52	0.0497672	-0.96	1.38e-05	-1.04	0.000671177
KIAA0930	-0.33	0.162892	-0.21	0.871115	-0.38	0.0958861	-0.65	0.017182	-0.94	1.37e-05	-1.02	0.00067151
TMEM150B	-0.26	0.279862	-0.23	0.866978	-0.38	0.0993197	-0.6	0.02593	-0.83	0.000129389	-1.03	0.00067151
LMNA	-0.53	0.0861971	-0.4	0.851307	-0.69	0.019938	-0.96	0.00810656	-1.03	0.000122998	-1.28	0.000673291
GPD2	-0.73	0.0234736	-0.42	0.842769	-0.93	0.0010958	-0.97	0.00556159	-1.26	1.25e-06	-1.2	0.000674314
C6orf106	-0.59	0.0293855	-0.26	0.861861	-0.68	0.00424005	-0.8	0.00655081	-1.03	2.72e-06	-1.02	0.000674314
SF3B6	-0.35	0.107372	-0.24	0.861414	-0.38	0.0678218	-0.59	0.0170134	-0.8	4.39e-05	-0.93	0.000675716
DPP3	-0.37	0.0947726	-0.11	0.914819	-0.53	0.0140609	-0.62	0.0139758	-0.95	2.58e-06	-0.93	0.000678031
COMMD7	-0.38	0.0580619	-0.11	0.9009	-0.36	0.0426054	-0.53	0.0143771	-0.74	1.06e-05	-0.8	0.000678031
NDUFB3	-0.6	0.0375807	-0.41	0.83117	-0.71	0.00610356	-0.85	0.00746509	-1.18	1.06e-06	-1.11	0.000678272
GUK1	-0.41	0.0715851	-0.17	0.88447	-0.5	0.0196741	-0.58	0.0186002	-0.86	1.11e-05	-0.92	0.000678479
RP11-389C8.2	-1.19	0.0131652	-0.85	0.656683	-1.12	0.00418706	-1.24	0.0081206	-1.34	0.000125899	-1.67	0.000678479
SHTN1	-0.32	0.1281	-0.21	0.863944	-0.33	0.0971853	-0.72	0.00583751	-0.61	0.000870352	-0.89	0.000678479
LINC01359	0.15	0.273844	0.21	0.842769	-0.06	0.67571	0.43	0.0102188	0.32	0.0096149	0.6	0.000678479
GRB2	-0.26	0.244142	-0.07	0.952192	-0.37	0.0835748	-0.55	0.0294164	-0.8	7.98e-05	-0.97	0.000679822
IFIT5	-0.56	0.0528978	-0.33	0.853891	-0.8	0.00302116	-0.8	0.0111516	-1.21	1.12e-06	-1.14	0.000679892
GOLGA7	-0.42	0.0570785	-0.26	0.852945	-0.43	0.0333726	-0.71	0.00583341	-0.65	0.00037947	-0.88	0.000680556
HMGB3P18	0.74	0.130228	1.4	0.391328	1.07	0.0276526	2.07	0.00201912	0.95	0.0267868	2.11	0.000680556
NAPSB	-0.3	0.207634	-0.06	0.965455	-0.57	0.0180086	-0.58	0.031025	-1.03	3.68e-06	-1.04	0.000684461
PGAM5	-0.39	0.0708346	-0.13	0.899464	-0.49	0.0152647	-0.51	0.0247676	-0.81	1.14e-05	-0.87	0.000684461
GNL2	-0.4	0.0443736	-0.2	0.861861	-0.45	0.01377	-0.54	0.0117473	-0.67	4.99e-05	-0.78	0.00068828
TMEM164	-0.26	0.219748	-0.05	0.967919	-0.33	0.112087	-0.49	0.0413207	-0.79	5.4e-05	-0.93	0.000689512
TRBV9	-0.56	0.041	-0.52	0.689462	-0.59	0.0170072	-0.8	0.0079172	-0.86	0.000105555	-1.06	0.000693028
RP11-565N2.1	0.64	0.111717	1.42	0.225899	0.55	0.146803	1.58	0.00303809	0.92	0.0087343	1.72	0.000693028
KDM7A	-0.56	0.0392156	-0.31	0.851307	-0.62	0.0103066	-0.82	0.00655081	-0.88	6e-05	-1.04	0.000694038
FANCL	-0.42	0.0956101	-0.26	0.861861	-0.59	0.0156923	-0.81	0.00694315	-0.79	0.000294516	-1.05	0.000696105
ATP1B1	-0.5	0.0611398	-0.4	0.835072	-0.57	0.0210129	-0.93	0.00416535	-0.94	3.52e-05	-1.07	0.000696333
NRBP2	0.01	0.936673	0.09	0.892948	0.18	0.176987	0.26	0.0844041	0.42	0.000749782	0.6	0.000696333
ATP5H	-0.3	0.163881	-0.24	0.861414	-0.4	0.0546967	-0.57	0.0210016	-0.77	8.1e-05	-0.93	0.000699241
KPNA2	-0.55	0.0474268	-0.18	0.887494	-0.63	0.0132008	-0.79	0.0093542	-1.09	3.07e-06	-1.09	0.000702316
PDZD11	-0.25	0.210606	0.06	0.957021	-0.42	0.0386438	-0.32	0.147504	-0.75	5.64e-05	-0.88	0.000703401
CIR1	-0.53	0.0398212	-0.53	0.623991	-0.62	0.0076161	-0.92	0.00268554	-0.82	8.3e-05	-0.99	0.000709178
TMEM165	-0.46	0.067097	-0.34	0.851307	-0.52	0.0271252	-0.81	0.00596758	-0.82	0.000111068	-1.01	0.000709178
RP1-90J4.3	0.42	0.325716	0.95	0.662232	0.34	0.420726	1.11	0.0239146	1.02	0.00801459	1.87	0.000710339
RP11-272D20.2	0.04	0.913828	1.1	0.341412	0.07	0.859073	1.14	0.00935828	0.67	0.0359174	1.57	0.000710339
GUCD1	-0.35	0.0977256	-0.13	0.897059	-0.49	0.0180746	-0.61	0.0119939	-0.87	4.87e-06	-0.89	0.000711662
INSIG1	-0.86	0.0526347	-0.44	0.863944	-1.06	0.00977241	-1.24	0.0103369	-1.67	7.51e-06	-1.74	0.000714771
MIIP	-0.32	0.100981	-0.18	0.868786	-0.49	0.0120045	-0.6	0.00997427	-0.9	6.85e-07	-0.83	0.000716009
KPNB1	-0.58	0.0312149	-0.34	0.851307	-0.71	0.003297	-0.83	0.00582388	-1.08	1.28e-06	-1.02	0.000716139
SRP14	-0.34	0.122823	-0.21	0.866266	-0.39	0.0681035	-0.61	0.0161789	-0.69	0.000440471	-0.94	0.00071846
PLGRKT	-0.35	0.119067	-0.16	0.886296	-0.49	0.0272606	-0.72	0.00788612	-0.97	2.36e-06	-0.95	0.000724718
NFKBID	-0.45	0.034498	-0.32	0.809169	-0.5	0.00733619	-0.7	0.00412383	-0.65	0.000117327	-0.8	0.000724718
CTD-2020K17.1	-0.71	0.00866913	-0.54	0.528666	-0.71	0.00101232	-0.99	0.000908099	-0.73	0.000127982	-0.91	0.000724718
MAPKAPK3	-0.31	0.169312	0	0.997856	-0.37	0.0832509	-0.55	0.0294275	-0.83	4.57e-05	-0.96	0.000726194
PTPRO	-0.22	0.258558	-0.24	0.854377	-0.33	0.0787062	-0.53	0.0177619	-0.64	0.000265071	-0.84	0.000727303
REM2	0.15	0.426819	0.29	0.83698	0.15	0.411028	0.57	0.00975065	0.36	0.0240402	0.79	0.00073009
TANK	-0.75	0.0157791	-0.49	0.743885	-0.89	0.000607191	-1	0.00307483	-1.08	3.85e-06	-1.09	0.000730254
SNRPB2	-0.4	0.086423	-0.3	0.851307	-0.51	0.024555	-0.65	0.0146624	-0.79	0.0001194	-0.97	0.000730254
SRGAP3	0.38	0.0231757	0.29	0.705659	0.42	0.00364166	0.59	0.00237364	0.46	0.000307023	0.61	0.000730254
RP11-98L5.4	0.95	0.0284037	0.85	0.64415	0.85	0.0253802	1.41	0.00419144	1.06	0.00180684	1.63	0.000730254
ZNF267	-0.78	0.0230076	-0.51	0.791706	-0.87	0.00339443	-1.03	0.00566089	-1.24	4.74e-06	-1.26	0.000731319
IRGQ	-0.47	0.0297384	-0.21	0.861861	-0.49	0.010228	-0.72	0.00367106	-0.71	4.85e-05	-0.82	0.000735458
BAK1	-0.63	0.0275575	-0.25	0.866042	-0.78	0.00200576	-0.8	0.00786735	-1.16	6.59e-07	-1.06	0.000739659
EIF1B	-0.46	0.0602417	-0.34	0.842769	-0.57	0.0116996	-0.8	0.00518769	-0.67	0.000975259	-0.97	0.000739659
MRPL24	-0.26	0.132866	-0.03	0.975716	-0.37	0.0318432	-0.41	0.0335777	-0.62	9.36e-05	-0.75	0.000740475
PHACTR2	-0.5	0.0410052	-0.2	0.869647	-0.54	0.01377	-0.7	0.00810656	-0.86	1.65e-05	-0.94	0.000743598
RASSF5	-0.48	0.039101	-0.23	0.861414	-0.5	0.0156312	-0.75	0.00469293	-0.77	3.92e-05	-0.89	0.000743973
MORF4L2	-0.42	0.0769354	-0.19	0.876148	-0.48	0.0317397	-0.62	0.0181652	-0.85	4.25e-05	-0.97	0.000744044
CUL1	-0.54	0.0223606	-0.22	0.863944	-0.61	0.00299155	-0.65	0.00810656	-0.84	6.27e-06	-0.87	0.000744231
CNOT9	-0.48	0.0356418	-0.16	0.883244	-0.53	0.00935828	-0.63	0.0093182	-0.85	5.92e-06	-0.87	0.000746717
IL7	-0.39	0.0564775	-0.24	0.852945	-0.54	0.00466417	-0.74	0.00306236	-0.74	1.76e-05	-0.8	0.00074857
SERTAD1	-0.62	0.0759587	-0.5	0.847922	-0.81	0.0151185	-1.02	0.0103565	-1.29	2.05e-05	-1.42	0.000748674
MRPL27	-0.41	0.0392156	-0.11	0.896862	-0.48	0.00694582	-0.49	0.0176708	-0.73	7.39e-06	-0.76	0.000748874
POLD2	-0.29	0.129942	-0.03	0.976244	-0.35	0.0557885	-0.4	0.0530681	-0.8	4.77e-06	-0.81	0.000750432
INIP	-0.37	0.0842552	-0.29	0.851307	-0.42	0.0342269	-0.63	0.00949624	-0.71	0.000111764	-0.87	0.000750432
CXXC5	-0.51	0.0627148	-0.44	0.79176	-0.66	0.0101847	-1.02	0.00268554	-0.99	1.82e-05	-1.09	0.000752344
IL10RB	-0.16	0.409754	-0.03	0.979514	-0.28	0.135434	-0.44	0.0438136	-0.68	0.000152614	-0.85	0.000753133
PTGES2	-0.39	0.0752513	-0.14	0.894919	-0.42	0.0400433	-0.6	0.0140869	-0.82	1.4e-05	-0.89	0.000754712
COX8A	-0.32	0.19263	-0.19	0.88447	-0.4	0.0853217	-0.63	0.0225683	-0.94	2.3e-05	-1.05	0.000754712
XCL1	-0.74	0.0241126	-0.54	0.740152	-0.81	0.00460657	-0.96	0.00631136	-1.33	5.75e-07	-1.21	0.000760831
SEC13	-0.48	0.038605	-0.1	0.916696	-0.49	0.016994	-0.66	0.00810656	-0.87	4.27e-06	-0.88	0.000761002
BCL7A	-0.26	0.0943378	-0.16	0.863944	-0.33	0.027325	-0.41	0.0183366	-0.51	0.000199713	-0.64	0.000761002
FAM160A2	-0.34	0.0480593	-0.26	0.820489	-0.34	0.0285874	-0.56	0.00498686	-0.49	0.000542044	-0.67	0.000761002
FAM32A	-0.34	0.0794643	-0.13	0.891313	-0.4	0.0319147	-0.5	0.0188924	-0.65	0.000121945	-0.8	0.000764639
IFIT2	-0.79	0.0627148	-0.38	0.866978	-1.36	0.000811999	-0.89	0.0422283	-2.36	1.9e-09	-1.7	0.00076634
ATP2C1	-0.73	0.0188315	-0.36	0.851307	-0.81	0.00185728	-0.96	0.00416535	-1.07	6e-06	-1.1	0.00076634
NCF1C	-0.75	0.0756817	-0.49	0.854424	-1.19	0.00367352	-1.43	0.00540736	-2.19	2.01e-08	-1.73	0.000766519
PPP1R18	-0.51	0.0443646	-0.17	0.886296	-0.67	0.00410985	-0.73	0.00858159	-1.08	5.82e-07	-0.99	0.000766519
C1orf43	-0.3	0.166634	-0.2	0.871115	-0.33	0.114878	-0.69	0.00913961	-0.6	0.00225674	-0.94	0.000766519
PSMB2	-0.47	0.0576928	-0.22	0.866978	-0.53	0.0204402	-0.79	0.00613281	-0.97	5.56e-06	-0.99	0.000768287
HCCS	-0.47	0.0530994	-0.14	0.895782	-0.71	0.00181588	-0.79	0.0054659	-0.92	6.83e-06	-0.95	0.000768287
SAP18	-0.35	0.0892528	-0.16	0.878031	-0.37	0.0537823	-0.58	0.0127771	-0.66	0.00021094	-0.85	0.000768425
WHAMMP2	-0.42	0.0353674	-0.46	0.507387	-0.49	0.00647016	-0.64	0.00479515	-0.6	0.000194494	-0.76	0.000772083
VAMP5	-0.56	0.060706	-0.18	0.897811	-0.72	0.0100046	-0.56	0.0641235	-1.31	5.28e-07	-1.19	0.000772273
CSNK2B	-0.36	0.0684619	-0.22	0.859922	-0.42	0.0227254	-0.54	0.0128495	-0.63	0.000168603	-0.79	0.000775931
IRF9	-0.59	0.0169286	-0.33	0.830147	-0.7	0.000851019	-0.69	0.00672517	-1.18	4.57e-09	-0.87	0.000778464
SRRT	-0.33	0.0857212	-0.18	0.86851	-0.41	0.0255944	-0.64	0.00611637	-0.66	0.000104828	-0.8	0.000778464
SLC25A40	-0.6	0.0417819	-0.41	0.842769	-0.69	0.00911447	-0.92	0.00596758	-0.86	0.00028894	-1.13	0.000778464
ELOF1	-0.26	0.100715	-0.25	0.828315	-0.31	0.0435913	-0.4	0.0228896	-0.5	0.00040946	-0.67	0.000778464
NDUFA12	-0.28	0.173341	-0.22	0.863944	-0.35	0.0808197	-0.64	0.0102016	-0.65	0.00048632	-0.88	0.000778464
GNA12	-0.48	0.044157	-0.24	0.861414	-0.55	0.0107208	-0.84	0.00320593	-0.74	0.000133654	-0.92	0.000778704
OSM	-1.12	0.0269462	-0.83	0.750121	-1.53	0.000684238	-1.38	0.0092804	-2.06	5.84e-07	-1.88	0.000779243
IMPAD1	-0.47	0.0590048	-0.24	0.863944	-0.54	0.0194782	-0.73	0.00913847	-0.76	0.00027225	-0.99	0.000779243
EIF2B2	-0.26	0.0974689	-0.11	0.88447	-0.33	0.0297671	-0.45	0.0117581	-0.43	0.00133071	-0.65	0.000779243
DNAJC8	-0.34	0.109896	-0.22	0.863944	-0.46	0.0276333	-0.59	0.0159742	-0.81	2.36e-05	-0.9	0.000781512
LINC01215	-0.54	0.0241126	-0.31	0.850928	-0.7	0.000930811	-0.84	0.00262766	-0.7	0.000171514	-0.88	0.000782911
ASCC3	-0.55	0.0338709	-0.18	0.88447	-0.63	0.0061173	-0.71	0.0093542	-0.94	6.64e-06	-0.97	0.00078349
YWHAG	-0.51	0.0711589	-0.28	0.863944	-0.55	0.0357403	-0.92	0.00596758	-0.94	9.74e-05	-1.13	0.000785535
GLE1	-0.3	0.107647	-0.12	0.895782	-0.36	0.0399376	-0.47	0.0234426	-0.62	0.000166488	-0.77	0.000785535
GSTK1	-0.38	0.0605117	-0.2	0.861861	-0.41	0.0253835	-0.62	0.00716694	-0.78	5.74e-06	-0.79	0.000786584
PIP5K1A	-0.38	0.0474268	-0.16	0.870501	-0.51	0.00408492	-0.55	0.00878571	-0.66	2.87e-05	-0.74	0.000786584
ZNF428	-0.15	0.465355	-0.06	0.949422	-0.28	0.132225	-0.4	0.0642323	-0.79	1.26e-05	-0.84	0.000787014
SAMHD1	-0.34	0.129245	-0.11	0.919272	-0.4	0.0651482	-0.59	0.0213603	-0.83	4.44e-05	-0.96	0.000789314
ST8SIA1	-0.56	0.00302849	-0.37	0.581128	-0.54	0.000469247	-0.6	0.00268554	-0.5	0.000188316	-0.64	0.000789314
PTPA	-0.32	0.121252	-0.11	0.914327	-0.49	0.0187856	-0.55	0.0193706	-0.96	7.25e-07	-0.88	0.000794657
SRA1	-0.36	0.0658436	-0.23	0.853875	-0.48	0.009559	-0.59	0.00823462	-0.79	3.85e-06	-0.78	0.000799067
TMEM198B	0.11	0.47957	0.28	0.767903	0.25	0.0965358	0.41	0.0190519	0.33	0.013446	0.65	0.000799751
RPS6KA1	-0.59	0.0479799	-0.31	0.86012	-0.75	0.00634802	-0.92	0.00655081	-1.21	1.83e-06	-1.16	0.000800473
YKT6	-0.36	0.0984371	-0.16	0.88447	-0.43	0.0366221	-0.69	0.0074761	-0.8	3.37e-05	-0.9	0.000807915
E2F4	-0.41	0.0395184	-0.15	0.878876	-0.38	0.0320102	-0.53	0.0114653	-0.6	0.000171075	-0.75	0.000807915
TTC7A	-0.34	0.0747658	-0.14	0.88447	-0.37	0.0408703	-0.59	0.00810656	-0.57	0.000527152	-0.78	0.000808614
TRANK1	-0.66	0.0153262	-0.26	0.86012	-0.72	0.00141153	-0.86	0.00339133	-0.97	2.29e-06	-0.94	0.000808718
COPE	-0.33	0.10027	-0.11	0.90667	-0.44	0.0237078	-0.47	0.0324505	-0.84	4.41e-06	-0.84	0.000808718
OGFOD3	-0.37	0.0293381	-0.06	0.938825	-0.38	0.0105978	-0.36	0.0312172	-0.59	1.38e-05	-0.63	0.000808718
PHF5A	-0.35	0.0948181	-0.22	0.861861	-0.47	0.0189027	-0.47	0.0365552	-0.78	2.42e-05	-0.86	0.000808718
KDM2A	-0.51	0.022987	-0.24	0.853424	-0.57	0.00327717	-0.75	0.00319017	-0.73	3.34e-05	-0.82	0.000808718
SERF2	-0.31	0.16082	-0.2	0.870501	-0.41	0.0564268	-0.6	0.0175658	-0.82	4.55e-05	-0.93	0.000808718
GPX3	-0.54	0.0231347	-0.48	0.604829	-0.67	0.00134633	-1.07	0.000283729	-0.66	0.000333113	-0.87	0.000808718
GPR141	-0.56	0.0500155	-0.3	0.859922	-0.84	0.00143298	-0.82	0.00870228	-1.41	1.86e-08	-1.1	0.000810792
ST3GAL2	-0.56	0.0228589	-0.28	0.851307	-0.6	0.00433452	-0.7	0.00703488	-0.86	7.95e-06	-0.89	0.000810792
IGKJ5	-0.69	0.0779719	-0.69	0.759886	-1	0.00793953	-0.89	0.0320766	-1.47	1.5e-05	-1.58	0.000810792
GPR18	-0.51	0.028211	-0.28	0.851307	-0.51	0.0120549	-0.7	0.00596758	-0.68	0.000195363	-0.86	0.000810792
UACA	0.18	0.204934	-0.01	0.988271	0.21	0.126553	0.23	0.152704	0.62	4.26e-06	0.62	0.000813715
CCDC148-AS1	0.45	0.198403	0.68	0.743885	0.24	0.483177	0.65	0.0913628	0.41	0.177832	1.5	0.000813715
GBP3	-0.7	0.01903	-0.5	0.732685	-0.83	0.0012712	-0.87	0.00596758	-1.14	1.46e-06	-1.07	0.000814178
INTS9	-0.38	0.0234523	-0.05	0.947434	-0.4	0.0059716	-0.35	0.0294925	-0.62	3.05e-06	-0.61	0.000816156
SELENOF	-0.41	0.106066	-0.31	0.853424	-0.53	0.0323602	-0.75	0.0120245	-0.77	0.00062889	-1.07	0.000816156
CD22	-0.26	0.169845	-0.12	0.897059	-0.44	0.022271	-0.52	0.0195152	-0.7	6.16e-05	-0.82	0.000816863
ADPGK	-0.56	0.0329849	-0.29	0.853424	-0.7	0.00298152	-0.78	0.00667722	-0.89	2.77e-05	-0.99	0.000818287
SPCS1	-0.27	0.184938	-0.18	0.872367	-0.23	0.248487	-0.48	0.0343006	-0.54	0.00304787	-0.87	0.00081932
ZNFX1	-0.59	0.0241126	-0.21	0.870501	-0.69	0.00290633	-0.77	0.0067906	-1.09	4.35e-07	-0.97	0.000819476
ADAP1	-0.23	0.210691	-0.24	0.851307	-0.38	0.0363606	-0.59	0.00794396	-0.74	1.15e-05	-0.78	0.000819476
RP11-795A2.3	0.12	0.750899	1.26	0.225899	0.4	0.225721	1.26	0.00446559	0.23	0.451337	1.46	0.000819476
DHX58	-0.6	0.0223606	-0.21	0.870076	-0.89	0.000163097	-0.59	0.0214741	-1.3	4.57e-09	-0.96	0.000823607
P2RY1	0.36	0.19048	0.15	0.912068	0.47	0.0766646	0.34	0.258019	1.29	5.78e-07	1.16	0.000823607
PXYLP1	0.11	0.464449	0.13	0.872914	0.21	0.124833	0.28	0.0811842	0.55	3.04e-05	0.62	0.000823607
LRRK2	-0.87	0.0172592	-0.44	0.851307	-1.03	0.000942985	-0.95	0.0094476	-1.28	4.83e-06	-1.29	0.000824276
MAPK6	-0.47	0.0655779	-0.35	0.851307	-0.57	0.0171836	-0.79	0.00740885	-0.8	0.000209489	-1.02	0.000827182
POLR2L	-0.18	0.387176	-0.05	0.968018	-0.22	0.27203	-0.47	0.0463313	-0.69	0.000311153	-0.9	0.0008272
CTSO	-0.29	0.196955	-0.21	0.870076	-0.47	0.0371726	-0.67	0.0128872	-0.95	7.08e-06	-0.97	0.000830201
ITPR1	-0.56	0.0198241	-0.26	0.853424	-0.6	0.00329474	-0.74	0.00440007	-0.82	9.78e-06	-0.86	0.000830472
ABHD2	-0.41	0.116532	-0.24	0.870501	-0.45	0.0753904	-0.86	0.00731657	-0.91	0.000122484	-1.11	0.000830472
CHMP7	-0.35	0.0999176	-0.19	0.871115	-0.44	0.0312964	-0.61	0.0128659	-0.72	0.000143328	-0.89	0.000830472
ID3	0.14	0.552295	0.06	0.963954	0.07	0.782526	-0.2	0.432264	-0.51	0.0090871	-0.95	0.000830472
SIPA1L1	-0.37	0.0286176	-0.15	0.864036	-0.37	0.0148923	-0.52	0.00596758	-0.52	0.000135665	-0.63	0.000835817
CCDC88A	-0.73	0.0254246	-0.63	0.656683	-0.75	0.00949562	-1.17	0.00252013	-0.91	0.000409924	-1.21	0.000836752
SRF	-0.33	0.117586	-0.18	0.877506	-0.49	0.0199854	-0.59	0.0154387	-0.79	3.6e-05	-0.89	0.000847161
ACVRL1	-0.31	0.174166	0.02	0.990686	-0.44	0.0457099	-0.41	0.099925	-0.99	2.64e-06	-0.96	0.000849073
ITM2C	-0.38	0.0499232	-0.14	0.883244	-0.47	0.00724966	-0.49	0.0154795	-0.83	4.92e-07	-0.74	0.000849871
SLC25A43	-0.33	0.137893	-0.22	0.865072	-0.47	0.0323926	-0.83	0.00406324	-0.88	1.58e-05	-0.94	0.000854002
MCRIP1	-0.35	0.0759587	-0.21	0.861861	-0.38	0.0387729	-0.44	0.0384417	-0.68	8.09e-05	-0.8	0.000854002
COPB2	-0.37	0.0955941	-0.23	0.863944	-0.46	0.0325366	-0.67	0.0103336	-0.78	8.1e-05	-0.92	0.000854002
LAGE3	-0.18	0.517714	-0.16	0.902957	-0.42	0.10534	-0.76	0.015562	-0.89	0.000224189	-1.14	0.000854002
CLECL1	-0.34	0.149638	-0.36	0.840563	-0.63	0.00767793	-0.62	0.0211571	-0.74	0.000434884	-0.99	0.000855582
RGS3	-0.43	0.0166465	-0.27	0.773936	-0.52	0.000670053	-0.48	0.00797104	-0.79	3.29e-08	-0.63	0.00085681
DGCR6L	-0.22	0.239951	-0.12	0.9009	-0.28	0.129043	-0.45	0.0361382	-0.59	0.000634005	-0.81	0.00085681
SFT2D1	-0.29	0.184071	-0.22	0.863944	-0.37	0.0808197	-0.75	0.00648857	-0.58	0.00293524	-0.93	0.000860301
NDUFV1	-0.32	0.130576	-0.18	0.8741	-0.48	0.019953	-0.6	0.0141478	-0.82	1.77e-05	-0.88	0.000861653
ETFA	-0.36	0.0886213	-0.2	0.866042	-0.4	0.0472553	-0.54	0.0205616	-0.68	0.000221198	-0.87	0.000861653
UEVLD	-0.4	0.0702734	-0.42	0.726618	-0.48	0.021438	-0.69	0.00740437	-0.61	0.00111378	-0.88	0.00086391
C18orf65	0.16	0.598767	0.58	0.713459	0.15	0.597416	0.94	0.00744241	0.37	0.135924	1.2	0.00086391
CR1L	0.27	0.208487	0.65	0.303854	0.06	0.80084	0.91	0.00189991	0.19	0.29559	0.9	0.00086391
GOLIM4	-0.36	0.142526	-0.38	0.842488	-0.45	0.0586261	-0.7	0.0142733	-0.65	0.00280305	-1.04	0.000864008
MED8	-0.35	0.0982572	-0.24	0.8591	-0.44	0.0286466	-0.53	0.023636	-0.76	4.75e-05	-0.87	0.000866942
NRAS	-0.41	0.107897	-0.2	0.881389	-0.55	0.025358	-0.72	0.013574	-0.93	3.85e-05	-1.05	0.000868413
RBM47	-0.45	0.0915486	-0.26	0.865499	-0.51	0.043602	-0.81	0.00976066	-0.94	7.39e-05	-1.1	0.000868413
NARS	-0.4	0.104399	-0.34	0.851307	-0.45	0.0546967	-0.79	0.00757418	-0.78	0.000308216	-1.02	0.000868413
KIF1C	-0.33	0.0694362	-0.16	0.871115	-0.37	0.0305415	-0.48	0.0164101	-0.61	8.53e-05	-0.73	0.000868571
BCCIP	-0.47	0.0492697	-0.36	0.813824	-0.53	0.0137339	-0.66	0.0103276	-0.68	0.00044995	-0.91	0.000868571
TFPI	0.13	0.656227	-0.07	0.961682	0.2	0.464884	0.23	0.442254	1.42	5.46e-08	1.15	0.000869037
PPIL1	-0.44	0.0602011	-0.24	0.861861	-0.52	0.0179039	-0.5	0.0389349	-1.05	3.65e-07	-0.93	0.000871923
BIRC3	-0.87	0.0165278	-0.67	0.641913	-1.12	0.000273171	-1.28	0.00189991	-1.28	3.68e-06	-1.26	0.000872446
ZC3H7B	-0.38	0.0392156	-0.15	0.871115	-0.4	0.0152139	-0.5	0.0112602	-0.67	1.16e-05	-0.7	0.000872446
AC005355.1	0.55	0.176758	1	0.589229	0.82	0.0420771	1.14	0.0164989	0.9	0.0129319	1.73	0.000872446
CCT2	-0.43	0.0711103	-0.18	0.88447	-0.57	0.0125753	-0.67	0.0122587	-0.91	1.29e-05	-0.96	0.000872489
SNRPD3	-0.34	0.116633	-0.3	0.851307	-0.4	0.05676	-0.63	0.0131236	-0.62	0.00135846	-0.92	0.000872928
FN3K	0.25	0.164733	0.57	0.303854	0.21	0.227857	0.53	0.013735	0.37	0.0212112	0.77	0.000873491
C2CD2	-0.19	0.156637	-0.07	0.91471	-0.23	0.0860472	-0.31	0.0380941	-0.45	0.000217754	-0.58	0.000874666
CTB-57H20.1	0.19	0.673488	1.33	0.303854	0.39	0.34904	1.28	0.0113151	0.31	0.409563	1.79	0.000874666
USP5	-0.3	0.124566	-0.1	0.91655	-0.41	0.0319763	-0.53	0.0171136	-0.73	3.47e-05	-0.82	0.000875733
CDC37	-0.53	0.0358951	-0.23	0.863944	-0.58	0.00950848	-0.7	0.00905131	-0.96	3.58e-06	-0.94	0.00087622
SLC39A6	-0.4	0.0712226	-0.33	0.836739	-0.4	0.0471518	-0.65	0.00923872	-0.67	0.000330962	-0.88	0.000881132
MFSD2A	-0.53	0.028703	-0.28	0.851307	-0.59	0.00607799	-0.66	0.0100517	-1.09	9.48e-08	-0.9	0.000883678
OS9	-0.28	0.181972	-0.2	0.867116	-0.32	0.115588	-0.57	0.0182832	-0.7	0.000194208	-0.88	0.000883678
TIMM8B	-0.34	0.154235	-0.18	0.88447	-0.47	0.0420322	-0.67	0.0159474	-0.93	1.8e-05	-1	0.00088945
RAB20	-0.25	0.308797	-0.05	0.97052	-0.32	0.164158	-0.62	0.0248459	-1.06	2.88e-06	-1.03	0.000890195
ACSS2	-0.25	0.142714	-0.19	0.861861	-0.34	0.0416202	-0.48	0.0146929	-0.68	1.4e-05	-0.72	0.000890195
ALDH18A1	-0.3	0.100715	-0.1	0.910004	-0.33	0.0575168	-0.49	0.0177068	-0.67	3.69e-05	-0.76	0.000890195
STT3A	-0.29	0.141978	-0.14	0.887494	-0.32	0.0884425	-0.58	0.012826	-0.64	0.000287346	-0.83	0.000890195
SEMA7A	-0.89	0.0312494	-0.38	0.863944	-1.11	0.00268504	-1.12	0.0100779	-1.74	3.84e-07	-1.53	0.000891386
GRIPAP1	-0.54	0.0247076	-0.31	0.851307	-0.67	0.0015321	-0.82	0.00321265	-0.85	8.88e-06	-0.88	0.000891386
ILF2	-0.46	0.0641011	-0.16	0.890992	-0.53	0.0212919	-0.63	0.0178245	-0.9	1.92e-05	-0.97	0.000891386
CDC42	-0.34	0.151514	-0.2	0.874943	-0.42	0.0645368	-0.6	0.0258925	-0.86	6.08e-05	-1	0.000891386
SLIRP	-0.44	0.0558968	-0.25	0.856488	-0.51	0.0150093	-0.6	0.0143814	-0.67	0.000361386	-0.88	0.000891386
AMPD3	-0.39	0.0698867	-0.2	0.865442	-0.48	0.0171377	-0.66	0.00758011	-0.76	3.68e-05	-0.85	0.000892157
DCAF7	-0.34	0.0978179	-0.01	0.992612	-0.39	0.0468221	-0.58	0.0136568	-0.74	5.83e-05	-0.85	0.000892157
PSAP	-0.1	0.727725	0	0.999945	-0.23	0.381631	-0.54	0.0648074	-0.93	0.000129476	-1.13	0.000892157
ZNRF2	-0.47	0.115959	-0.36	0.853424	-0.63	0.0297671	-0.96	0.00750027	-0.96	0.000262757	-1.24	0.000892157
GLTP	-0.32	0.0896449	-0.1	0.915896	-0.25	0.162779	-0.55	0.0116012	-0.58	0.000479507	-0.77	0.000892157
OGFR	-0.43	0.0438888	-0.18	0.867738	-0.5	0.010228	-0.64	0.00694315	-0.86	1.89e-06	-0.81	0.000892558
PSMA7	-0.44	0.0651012	-0.21	0.868786	-0.55	0.0145341	-0.71	0.00889281	-0.9	1.06e-05	-0.94	0.000892558
PTTG1IP	-0.26	0.227666	-0.09	0.933064	-0.35	0.0977021	-0.57	0.021378	-0.73	0.000213784	-0.92	0.000892558
MMP12	-1.83	0.0189581	-0.91	0.851307	-2.49	0.000223067	-2.08	0.00834035	-2.77	4.28e-06	-2.74	0.000895946
BTN3A1	-0.49	0.0327538	-0.29	0.851307	-0.52	0.00963708	-0.61	0.0103912	-0.81	1.14e-05	-0.84	0.000900139
SLC5A3	-1.25	0.00580152	-0.58	0.816537	-1.36	0.000191795	-1.4	0.00293861	-1.47	5.87e-06	-1.48	0.000902133
PLA2G4C	-0.53	0.0564111	-0.32	0.853424	-0.79	0.00242904	-0.58	0.0393778	-1.15	1.43e-06	-1.07	0.000904468
TPM3P9	-0.33	0.0842552	-0.4	0.685814	-0.31	0.0839805	-0.49	0.0205825	-0.43	0.00864824	-0.78	0.000904608
RHOBTB3	-0.24	0.0856902	-0.18	0.851307	-0.44	0.00126207	-0.33	0.0273011	-0.57	3.78e-06	-0.56	0.000908956
RRP12	-0.43	0.0462651	-0.22	0.861861	-0.58	0.00350947	-0.59	0.0112602	-0.78	1.57e-05	-0.83	0.000908956
AC062028.1	0.29	0.180832	0.51	0.603962	0.32	0.122759	0.7	0.00797454	0.52	0.00627095	0.91	0.000915725
CCRL2	-0.61	0.0526347	-0.36	0.853424	-0.69	0.0173275	-0.88	0.0105512	-1.04	7.01e-05	-1.22	0.000921061
CD19	-0.5	0.0450453	-0.1	0.927782	-0.74	0.0015321	-0.67	0.0127079	-0.96	5.01e-06	-0.96	0.000922158
SFT2D2	-0.48	0.0635494	-0.17	0.890306	-0.53	0.0266502	-0.77	0.00829727	-0.85	9.44e-05	-1.01	0.000922158
SKIDA1	0.44	0.0556202	0.29	0.851307	0.48	0.0230441	0.63	0.0119835	0.6	0.00152757	0.89	0.000922158
PNPT1	-0.59	0.0254246	-0.33	0.851307	-0.75	0.00135946	-0.76	0.00718711	-1.04	1.4e-06	-0.97	0.00092258
PPP4R4	0.31	0.146715	0.34	0.831512	0.37	0.0707498	0.48	0.0423963	0.57	0.00273602	0.89	0.00092258
SIRPA	-0.44	0.103047	-0.2	0.88447	-0.5	0.0527331	-0.84	0.00919821	-0.96	7.28e-05	-1.12	0.000926419
MIF	-0.35	0.147688	-0.06	0.965849	-0.4	0.0855896	-0.42	0.111886	-0.79	0.000329514	-1.02	0.000926419
GSN-AS1	-0.57	0.0318574	-0.59	0.546586	-0.63	0.00693323	-0.91	0.00319017	-0.71	0.000645163	-0.97	0.000926419
HEATR6	-0.17	0.201089	-0.18	0.851361	-0.19	0.155192	-0.37	0.0191516	-0.33	0.00626677	-0.58	0.000926419
ACP5	-0.21	0.432285	-0.26	0.866976	-0.23	0.391257	-0.79	0.0132643	-0.68	0.0042809	-1.13	0.000927147
SF3B5	-0.27	0.189197	-0.05	0.965281	-0.36	0.0726321	-0.37	0.0947489	-0.82	1.42e-05	-0.86	0.000927701
COA3	-0.29	0.122171	-0.09	0.918856	-0.31	0.0821081	-0.48	0.023655	-0.71	2.64e-05	-0.78	0.000927701
CNPPD1	-0.33	0.0890023	-0.13	0.894514	-0.4	0.0322001	-0.48	0.0237012	-0.65	0.00013536	-0.79	0.000927701
NPAP1P2	0.2	0.566688	0.84	0.547246	0.39	0.218344	0.86	0.0222518	0.37	0.195626	1.39	0.000927786
FDPS	-0.46	0.0582976	-0.29	0.851307	-0.58	0.00894226	-0.83	0.00396923	-0.93	5.76e-06	-0.93	0.000928145
USF1	-0.45	0.054721	-0.22	0.863944	-0.54	0.0116093	-0.61	0.0142733	-0.8	4.13e-05	-0.9	0.000929947
SYDE2	0.13	0.58616	0.14	0.899743	0.41	0.0683965	0.17	0.531515	1.04	1.92e-06	0.98	0.000933738
MRPS23	-0.32	0.0806411	-0.18	0.863944	-0.39	0.0263725	-0.46	0.0215947	-0.64	6.36e-05	-0.74	0.000933738
SNX12	-0.47	0.0605314	-0.19	0.877798	-0.54	0.0188355	-0.75	0.00810656	-0.95	7.62e-06	-0.97	0.000933892
PTPRC	-0.52	0.0460561	-0.28	0.856899	-0.6	0.0112732	-0.76	0.00810656	-0.91	2.33e-05	-0.99	0.000937432
LGALS16	0.4	0.264763	1.04	0.383707	0.2	0.583583	1.43	0.00279987	0.61	0.048557	1.5	0.000939027
EMP2	0.48	0.01903	0.3	0.797997	0.52	0.0030773	0.66	0.00347072	0.84	2.56e-07	0.72	0.000942884
APEX1	-0.28	0.218178	-0.14	0.904956	-0.35	0.117864	-0.65	0.0161019	-0.78	0.000187275	-0.97	0.000945085
BAZ1A	-0.61	0.0241126	-0.29	0.853424	-0.68	0.00395964	-0.78	0.00674623	-1.04	1.57e-06	-0.98	0.000945316
FAM129C	-0.48	0.0361746	-0.11	0.911198	-0.71	0.000626868	-0.44	0.0496649	-1.08	3.26e-08	-0.85	0.000945745
AGTRAP	-0.36	0.101421	-0.12	0.906195	-0.46	0.0279809	-0.53	0.0270511	-0.85	1.11e-05	-0.89	0.000946233
ATG7	-0.31	0.114776	-0.16	0.878876	-0.45	0.0207027	-0.57	0.0134304	-0.76	2.25e-05	-0.82	0.000954377
PDCD11	-0.31	0.0737219	-0.13	0.880423	-0.38	0.0216256	-0.5	0.0112602	-0.6	7.29e-05	-0.69	0.000954638
CENPW	-0.49	0.139997	-0.47	0.851307	-0.51	0.110619	-0.69	0.0559086	-0.93	0.00152055	-1.38	0.000954638
MCOLN2	-1.15	0.00302849	-0.48	0.83698	-1.52	4.12e-06	-1.15	0.00359329	-1.83	1.4e-09	-1.27	0.000956952
ITGAM	-0.6	0.0658203	-0.41	0.851307	-0.74	0.0159778	-1.01	0.00741143	-1.42	8.59e-07	-1.29	0.000956952
TGM2	-1.03	0.053318	-0.61	0.853424	-1.34	0.00658176	-1.44	0.0128495	-1.75	8.02e-05	-2.05	0.000965387
COMMD1	-0.47	0.044157	-0.15	0.890992	-0.53	0.0130492	-0.51	0.0313237	-0.73	0.000133498	-0.88	0.000971189
PRDX3	-0.39	0.121656	-0.18	0.886598	-0.49	0.0456218	-0.68	0.0189197	-0.86	0.000165981	-1.05	0.000971494
RHOC	-0.89	0.0269462	-0.47	0.851307	-1.08	0.00243296	-1.12	0.00814952	-1.52	2.72e-06	-1.46	0.00097833
CST7	-0.58	0.063247	-0.35	0.856899	-0.67	0.0201115	-0.68	0.0364668	-1.3	1.7e-06	-1.21	0.000985511
DDOST	-0.24	0.246007	-0.03	0.977698	-0.31	0.126972	-0.48	0.0415785	-0.74	0.000118041	-0.89	0.000987962
GTPBP4	-0.44	0.034498	-0.21	0.861392	-0.54	0.0040131	-0.59	0.00810656	-0.82	2.11e-06	-0.77	0.00098797
SLC9A7	-0.6	0.0438133	-0.36	0.851307	-0.76	0.00569002	-0.91	0.0067148	-1.02	3.32e-05	-1.13	0.000989671
LIG4	-0.54	0.0303604	-0.36	0.822749	-0.66	0.00316197	-0.8	0.00469293	-0.87	1.39e-05	-0.91	0.000994118
CACYBP	-0.4	0.0799748	-0.15	0.891662	-0.49	0.0258281	-0.57	0.0230206	-0.79	7.3e-05	-0.92	0.000995583
PCYT1A	-0.48	0.034822	-0.2	0.863944	-0.59	0.00357348	-0.67	0.00698421	-0.83	7.3e-06	-0.83	0.0010004
CCND1	-0.84	0.0654596	-0.53	0.853764	-1.21	0.00484416	-1.32	0.00976066	-1.64	2.38e-05	-1.77	0.0010004
MRPL11	-0.28	0.137422	-0.11	0.902012	-0.37	0.0474175	-0.38	0.0710634	-0.85	1.65e-06	-0.79	0.00100076
NIPSNAP3A	-0.15	0.51094	0	0.999995	-0.27	0.195759	-0.45	0.0645009	-0.73	0.000262998	-0.93	0.00100076
DUSP23	-0.21	0.304752	-0.2	0.866978	-0.13	0.524371	-0.43	0.0545575	-0.6	0.000926701	-0.85	0.00100136
GNB1	-0.5	0.0421715	-0.27	0.854424	-0.45	0.0381777	-0.87	0.00320593	-0.71	0.000396842	-0.93	0.00100192
C5orf56	-0.58	0.014964	-0.16	0.878497	-0.54	0.00568384	-0.81	0.00228731	-0.72	4.39e-05	-0.81	0.00100534
TAF13	-0.59	0.0685732	-0.48	0.837078	-0.77	0.0125255	-1.11	0.00469778	-1.15	3.66e-05	-1.28	0.00101654
POLDIP2	-0.33	0.102387	-0.1	0.919425	-0.38	0.0484765	-0.54	0.0175386	-0.84	3.96e-06	-0.81	0.00101679
CSF1R	-0.18	0.522124	-0.12	0.929064	-0.16	0.553104	-0.76	0.0170399	-0.66	0.00639634	-1.15	0.00101679
SPRYD3	-0.29	0.120518	-0.1	0.915654	-0.31	0.0832505	-0.47	0.0255745	-0.55	0.000964183	-0.78	0.00101843
EAF1	-0.52	0.0450453	-0.27	0.859922	-0.68	0.0040663	-0.75	0.00834035	-1.04	1.87e-06	-0.98	0.00101876
TUFM	-0.36	0.091806	-0.08	0.942714	-0.41	0.0425291	-0.55	0.0203482	-0.78	3.42e-05	-0.86	0.00102222
PCDH9	-0.12	0.384508	-0.27	0.715262	-0.17	0.183598	-0.22	0.122871	-0.24	0.0350719	-0.55	0.00103108
RP11-326I11.3	-0.43	0.0273109	-0.16	0.866978	-0.55	0.00155803	-0.44	0.0216562	-0.71	5.92e-06	-0.71	0.00103289
KBTBD8	-0.5	0.0729074	-0.27	0.863944	-0.65	0.0136624	-0.64	0.0295668	-1.1	5.12e-06	-1.09	0.00103513
HLA-DRB5	-0.53	0.416391	-0.12	0.975956	-0.97	0.118977	-0.96	0.173898	-2.79	3.59e-06	-2.7	0.00104232
NDUFS4	-0.37	0.0999176	-0.21	0.869198	-0.46	0.0351939	-0.6	0.0188259	-0.87	1.98e-05	-0.92	0.00104287
TBL2	-0.41	0.0475747	-0.21	0.861861	-0.52	0.00549234	-0.51	0.0179989	-0.78	6.42e-06	-0.78	0.00104511
VPS25	-0.29	0.114585	-0.16	0.871115	-0.29	0.10233	-0.48	0.0209586	-0.62	0.000190946	-0.76	0.00104511
CA4	0.45	0.0784823	0.32	0.851307	0.49	0.0398642	0.83	0.00655081	0.51	0.0177995	1.02	0.00104511
FBXO44	-0.21	0.153575	-0.21	0.851307	-0.37	0.0129982	-0.57	0.00359094	-0.39	0.00307629	-0.62	0.00104579
WFDC2	0.85	0.0213387	0.7	0.642969	0.67	0.0307784	1.04	0.007275	0.82	0.00341514	1.31	0.00104579
ADGRE5	-0.4	0.0944272	0	0.997943	-0.45	0.0475637	-0.65	0.0171614	-0.94	1.35e-05	-0.98	0.00104682
RALGPS2	-0.62	0.0272282	-0.3	0.853764	-0.63	0.0103214	-0.81	0.00716694	-0.8	0.00024306	-1.01	0.00104682
AQP9	-1.84	0.014346	-1.07	0.784568	-2.25	0.000325004	-2.2	0.00471311	-2.78	1.01e-06	-2.52	0.00104683
KLF10	-0.44	0.0921813	-0.25	0.865396	-0.56	0.0243724	-0.77	0.0106945	-1.03	8.54e-06	-1.05	0.00104683
MAPRE1	-0.44	0.0759587	-0.14	0.9009	-0.53	0.023919	-0.73	0.0101078	-0.9	2.85e-05	-0.98	0.00104683
APH1A	-0.29	0.145887	-0.19	0.869647	-0.35	0.0728351	-0.52	0.0224728	-0.7	0.000119194	-0.84	0.00104683
CCT4	-0.33	0.12625	-0.13	0.901415	-0.39	0.062825	-0.59	0.0175992	-0.72	0.000221535	-0.89	0.00104683
LINC01420	-0.32	0.162861	-0.42	0.766191	-0.4	0.066362	-0.63	0.0164654	-0.66	0.00120971	-0.94	0.00104683
JMJD1C-AS1	0.01	0.983108	0.19	0.878031	0.1	0.664895	-0.01	0.976406	0.08	0.69249	0.94	0.00104683
STARD4	-1.03	0.0138137	-0.54	0.827003	-1.19	0.000620382	-1.25	0.00416535	-1.37	9.15e-06	-1.4	0.00105075
TAF8	-0.37	0.0549218	-0.21	0.859922	-0.4	0.0245083	-0.44	0.0266283	-0.65	5.73e-05	-0.74	0.00105075
TUSC2	-0.28	0.18166	-0.24	0.86012	-0.39	0.0540849	-0.71	0.00653988	-0.64	0.00064832	-0.87	0.00105075
DHRSX	-0.06	0.755214	-0.03	0.977546	-0.28	0.112201	-0.27	0.170861	-0.56	0.000702427	-0.76	0.00105075
RP11-432J9.3	0.26	0.314122	0.77	0.386849	0.23	0.368317	0.9	0.00618328	0.43	0.0586341	1.09	0.00105075
EDEM1	-0.59	0.0338763	-0.22	0.871115	-0.59	0.0165051	-0.89	0.00493966	-0.82	0.000215958	-1.02	0.00105078
ATP6V0B	-0.39	0.145367	-0.22	0.879961	-0.51	0.0492121	-0.77	0.0141349	-0.9	0.000202566	-1.11	0.0010513
SLC44A1	-0.32	0.152371	0.06	0.963954	-0.35	0.102666	-0.38	0.115284	-0.75	0.000158802	-0.92	0.00105189
XPO5	-0.33	0.0565056	-0.16	0.864515	-0.35	0.0285695	-0.55	0.00577235	-0.54	0.000169296	-0.66	0.00105189
PHLDA1	-1.01	0.0173714	-0.92	0.497458	-1.18	0.0011257	-1.54	0.00176528	-1.12	0.00038316	-1.46	0.00105189
TCEB1	-0.53	0.0410052	-0.36	0.838034	-0.56	0.0161575	-0.77	0.00741143	-0.92	1.62e-05	-0.97	0.00105192
CDC42SE2	-0.55	0.0352327	-0.29	0.854424	-0.66	0.0048426	-0.8	0.0061657	-0.94	1.03e-05	-0.96	0.00106025
CSTF3	-0.41	0.0551465	-0.27	0.851307	-0.49	0.0144531	-0.55	0.0160607	-0.68	0.000158478	-0.82	0.00106234
CREBL2	-0.38	0.146332	-0.31	0.86012	-0.54	0.0369206	-0.78	0.0119835	-0.89	0.000181124	-1.09	0.00106234
GTF2E2	-0.46	0.0452113	-0.28	0.851307	-0.47	0.0226702	-0.72	0.00583751	-0.77	3.96e-05	-0.85	0.00106348
CACNA1I	0.25	0.254069	0.3	0.851307	0.49	0.0246565	0.44	0.0703244	1.01	1.03e-06	0.92	0.00106504
PSMD7	-0.42	0.0717607	-0.25	0.86012	-0.53	0.015336	-0.65	0.01153	-0.78	7.92e-05	-0.9	0.00106712
CLEC4E	-1.22	0.0217307	-0.54	0.854424	-1.73	0.000223295	-1.44	0.00845955	-2.49	1.3e-08	-1.87	0.00106723
BTG3	-0.65	0.01903	-0.34	0.851307	-0.81	0.000649819	-1	0.00189991	-1.05	1.29e-06	-0.96	0.00107091
C16orf91	-0.59	0.0226729	-0.36	0.831046	-0.58	0.00979453	-0.64	0.0138935	-0.85	2.64e-05	-0.92	0.00107091
CAPZA1	-0.4	0.101885	-0.22	0.870076	-0.45	0.0523417	-0.68	0.0153366	-0.85	9.44e-05	-0.99	0.00107091
KRT6A	0.32	0.289622	0.64	0.686899	0.37	0.199956	1.21	0.00268554	0.57	0.0288437	1.24	0.00107091
GALNT6	-0.34	0.0719888	-0.11	0.903126	-0.42	0.0193257	-0.58	0.00794396	-0.78	3.35e-06	-0.75	0.00107453
CCDC12	-0.35	0.0491669	-0.21	0.851654	-0.4	0.013638	-0.53	0.00727202	-0.49	0.000586761	-0.66	0.00107453
SMTNL1	-0.37	0.0896755	-0.42	0.73443	-0.48	0.0245083	-0.6	0.0150248	-0.82	2.47e-05	-0.88	0.00107597
CILP2	0.27	0.240575	0.5	0.676578	0.09	0.702939	0.76	0.00740885	0.33	0.104038	0.96	0.00107597
MTND6P2	0.54	0.189321	0.9	0.681562	0.39	0.328381	1.63	0.0031411	0.36	0.326764	1.72	0.00108697
GPRC5B	0.41	0.0849942	0.35	0.842769	0.6	0.00894116	0.53	0.0356071	0.89	1.84e-05	0.94	0.00108769
TINF2	-0.34	0.0827525	-0.12	0.899464	-0.44	0.0193577	-0.51	0.018914	-0.74	2.25e-05	-0.79	0.00108769
TSSC1	-0.36	0.0282167	-0.17	0.854377	-0.42	0.00367234	-0.42	0.0127788	-0.66	8.09e-07	-0.59	0.00108777
PGAM1	-0.49	0.0716293	-0.18	0.892286	-0.57	0.0264495	-0.8	0.00976066	-1.02	1.46e-05	-1.07	0.00108777
NDUFAB1	-0.36	0.157422	-0.23	0.871115	-0.57	0.0242408	-0.71	0.0163884	-0.94	5.29e-05	-1.06	0.00108777
TXNL1	-0.36	0.0525099	-0.19	0.861414	-0.45	0.00847003	-0.48	0.0158732	-0.61	6.96e-05	-0.7	0.00108777
ZNHIT1	-0.25	0.146332	-0.11	0.895049	-0.31	0.0664965	-0.48	0.0175917	-0.62	8.72e-05	-0.72	0.00108777
ATP6V1G1	-0.38	0.0904368	-0.29	0.851307	-0.45	0.0348062	-0.66	0.0104814	-0.7	0.000286997	-0.89	0.00108777
ST3GAL6	-0.41	0.0755726	-0.49	0.642969	-0.56	0.010097	-0.67	0.0102451	-0.63	0.00126012	-0.9	0.00108777
TXNL4A	-0.32	0.0940884	-0.2	0.863944	-0.44	0.0199385	-0.56	0.0120317	-0.61	0.000336842	-0.78	0.00108886
SUSD6	-0.68	0.0365056	-0.33	0.861414	-0.82	0.00501329	-1.1	0.00366987	-1.21	6.29e-06	-1.2	0.00108927
TRIM22	-0.7	0.0200969	-0.3	0.859922	-0.93	0.000412414	-0.8	0.00961265	-1.29	1.1e-07	-1.06	0.00109156
RP11-457M11.6	-0.01	0.971412	1.03	0.303854	0.19	0.563948	1.64	0.000534672	0.34	0.227698	1.35	0.00109156
PID1	-0.13	0.649482	-0.32	0.86012	-0.06	0.838073	-0.5	0.0983165	-0.24	0.328065	-1.15	0.00109496
HTATSF1	-0.36	0.0973924	-0.23	0.861861	-0.43	0.0408369	-0.62	0.0134104	-0.69	0.000353648	-0.89	0.00109672
AC079767.4	-0.24	0.441534	-0.02	0.992636	-0.4	0.172386	-0.72	0.0354033	-1.12	5.37e-05	-1.26	0.00109941
AGPAT3	-0.35	0.072589	-0.1	0.910432	-0.39	0.0315709	-0.53	0.0145586	-0.79	3.68e-06	-0.76	0.00110068
TMEM258	-0.2	0.306022	-0.11	0.91283	-0.27	0.152401	-0.45	0.0422626	-0.58	0.00112225	-0.83	0.00110696
LGALS2	-1.46	0.0337155	-1.19	0.73443	-1.9	0.00212584	-1.65	0.0182832	-2.87	5.42e-07	-2.51	0.00110862
COX17	-0.43	0.061369	-0.29	0.851307	-0.54	0.0125913	-0.62	0.0141912	-0.67	0.000479942	-0.89	0.0011151
CAMP	-0.05	0.923228	-0.69	0.851307	-0.37	0.445695	-1.18	0.0325214	-0.79	0.0658128	-2.04	0.00111769
TAOK3	-0.46	0.0327698	-0.25	0.851307	-0.45	0.019152	-0.67	0.00551684	-0.68	8.36e-05	-0.78	0.00112018
ERP44	-0.36	0.0830822	-0.22	0.863944	-0.41	0.0391328	-0.6	0.0117473	-0.59	0.000930888	-0.83	0.00112018
CENPBD1P1	-0.34	0.069609	-0.22	0.853875	-0.44	0.0125458	-0.53	0.0106057	-0.59	0.000160992	-0.72	0.00112321
NDUFS3	-0.35	0.0811472	-0.14	0.886598	-0.38	0.0393271	-0.6	0.00874938	-0.66	0.000129264	-0.78	0.00112495
CTSL	-0.27	0.296192	-0.12	0.924571	-0.35	0.163777	-0.54	0.0597134	-1.01	2.19e-05	-1.07	0.00112991
DLG5-AS1	0.09	0.679141	0.31	0.839888	0.03	0.909013	0.76	0.00367106	0.24	0.17684	0.83	0.00112991
RALB	-0.51	0.0686963	-0.18	0.892948	-0.61	0.0202003	-0.79	0.0120507	-1.12	4.51e-06	-1.09	0.00113037
GARS	-0.41	0.0531866	-0.08	0.938162	-0.47	0.0162851	-0.61	0.00983468	-0.78	1.57e-05	-0.81	0.00113037
PCED1B-AS1	-0.6	0.0166465	-0.21	0.863944	-0.56	0.00683933	-0.59	0.0147785	-0.8	2.51e-05	-0.85	0.00113037
FEZ1	-0.52	0.0222559	-0.73	0.176509	-0.72	0.000309593	-0.75	0.00346463	-0.71	4.99e-05	-0.8	0.00113037
NPTX1	0.1	0.634126	0.42	0.733084	0.22	0.279508	0.6	0.014335	0.29	0.113846	0.87	0.00113037
ENSA	-0.43	0.0531866	-0.19	0.870501	-0.54	0.00870702	-0.59	0.0137255	-0.79	1.94e-05	-0.83	0.00113118
ANAPC7	-0.34	0.0558675	-0.22	0.851307	-0.36	0.0283194	-0.54	0.00764458	-0.61	4.53e-05	-0.68	0.00113118
BECN1	-0.37	0.0719888	-0.22	0.86012	-0.47	0.0164864	-0.57	0.0130634	-0.69	8.28e-05	-0.8	0.00113118
ESRRA	-0.42	0.076624	-0.22	0.866978	-0.54	0.0168845	-0.7	0.00974235	-0.79	0.000110413	-0.93	0.00113118
ATP5G2	-0.21	0.290342	-0.04	0.970772	-0.22	0.245589	-0.39	0.0690875	-0.53	0.00255554	-0.81	0.00113118
LINC00426	0.48	0.0216555	0.55	0.303854	0.6	0.00100575	0.68	0.00350662	0.87	2.8e-07	0.73	0.00113176
PFDN6	-0.38	0.0520132	-0.21	0.856166	-0.4	0.0227254	-0.51	0.0139543	-0.71	1.2e-05	-0.73	0.00113176
MOB3B	-0.66	0.0405574	-0.51	0.781168	-0.83	0.00456599	-0.95	0.00740885	-1.04	7.49e-05	-1.19	0.00113176
UQCR10	-0.3	0.163201	-0.17	0.88447	-0.37	0.0829405	-0.58	0.020153	-0.78	8.44e-05	-0.9	0.00113176
PNO1	-0.41	0.0696775	-0.2	0.869171	-0.52	0.0142051	-0.74	0.00577429	-0.86	1.04e-05	-0.87	0.00113299
AURKAIP1	-0.29	0.222925	-0.15	0.899464	-0.44	0.0586339	-0.6	0.0263719	-0.86	8.36e-05	-0.99	0.00113299
KB-1980E6.3	0.16	0.510503	0.33	0.851307	0.16	0.489539	0.8	0.00653988	0.32	0.123022	0.98	0.00113299
HDAC1	-0.39	0.0582976	-0.19	0.864972	-0.43	0.0234563	-0.59	0.00976066	-0.66	0.000138149	-0.79	0.00113779
C17orf62	-0.38	0.0752513	-0.13	0.897811	-0.47	0.0205535	-0.59	0.0139912	-0.79	2e-05	-0.84	0.00114049
OAZ1	-0.3	0.182987	-0.14	0.902206	-0.4	0.0741966	-0.6	0.0223398	-0.75	0.000295584	-0.94	0.00114049
HNMT	-0.18	0.488646	-0.33	0.851307	-0.36	0.128292	-0.72	0.0137644	-0.73	0.00100859	-1.02	0.00114049
IL23A	-0.41	0.0240115	-0.4	0.543321	-0.23	0.129822	-0.58	0.00419144	-0.29	0.0334225	-0.65	0.00114049
AAGAB	-0.44	0.0427443	-0.2	0.865072	-0.54	0.00635221	-0.59	0.0115909	-0.8	8.84e-06	-0.81	0.0011406
DHX8	-0.28	0.0984494	-0.12	0.887357	-0.37	0.0249438	-0.5	0.0111138	-0.57	0.000128845	-0.68	0.00114627
UBE2F	-0.37	0.0628507	-0.12	0.899097	-0.44	0.0156117	-0.5	0.0175112	-0.74	1.07e-05	-0.75	0.0011464
CMTR1	-0.53	0.0210522	-0.25	0.853424	-0.69	0.000526929	-0.7	0.00485668	-0.92	5.24e-07	-0.8	0.0011468
TGFB1I1	0.29	0.151661	0.23	0.861414	0.29	0.134673	0.5	0.0276121	0.53	0.00278617	0.83	0.0011468
TIMM17B	-0.18	0.332168	-0.27	0.851307	-0.19	0.313949	-0.5	0.0223067	-0.49	0.00378587	-0.79	0.0011468
CNR2	-0.36	0.0434521	-0.04	0.964248	-0.45	0.00533935	-0.39	0.028866	-0.69	2.7e-06	-0.65	0.00114753
PDCD6	-0.34	0.0589034	-0.18	0.861861	-0.34	0.0334407	-0.47	0.0144127	-0.57	0.000115672	-0.68	0.00115096
OST4	-0.27	0.195484	-0.16	0.88447	-0.31	0.118302	-0.49	0.0353242	-0.64	0.000567402	-0.85	0.00115344
TRAV12-3	-0.42	0.060172	-0.22	0.863944	-0.52	0.0127052	-0.75	0.00493168	-0.86	6.41e-06	-0.85	0.0011546
TMEM140	-0.47	0.0526347	-0.2	0.870501	-0.56	0.0125753	-0.63	0.0152304	-0.96	2.93e-06	-0.91	0.00115544
LSS	-0.46	0.0293855	-0.28	0.847922	-0.57	0.00250946	-0.63	0.00626627	-0.76	8.51e-06	-0.76	0.00115544
NAT1	-0.32	0.105503	-0.29	0.845823	-0.46	0.0177932	-0.39	0.0675181	-0.54	0.0019127	-0.8	0.00115544
PLOD3	-0.15	0.378264	-0.04	0.968613	-0.2	0.225586	-0.45	0.0203054	-0.46	0.0021916	-0.69	0.00115603
ARHGEF2	-0.43	0.0570785	-0.2	0.869521	-0.48	0.0224728	-0.68	0.00810656	-0.78	5.08e-05	-0.87	0.00115817
TRBV7-9	-0.28	0.301557	-0.21	0.884364	-0.32	0.215279	-0.69	0.0238031	-0.72	0.00252145	-1.11	0.00115817
ZMAT2	-0.35	0.0965831	-0.25	0.856166	-0.37	0.0674503	-0.6	0.0135516	-0.69	0.000217702	-0.85	0.00115846
OAS2	-0.64	0.052096	-0.22	0.886296	-1	0.00126207	-0.85	0.0152304	-1.58	4.83e-08	-1.24	0.00115946
SNHG4	-0.41	0.0756483	-0.43	0.735883	-0.55	0.0135767	-0.52	0.0358011	-0.54	0.00588723	-0.91	0.00116212
RAP2A	-0.21	0.417633	-0.15	0.910424	-0.26	0.311269	-0.56	0.0524584	-0.7	0.00267152	-1.08	0.0011633
ALDOA	-0.36	0.125567	-0.13	0.911198	-0.43	0.0596109	-0.69	0.0126226	-0.88	3.49e-05	-0.96	0.00116407
OTUB1	-0.34	0.06983	-0.2	0.861861	-0.29	0.0853432	-0.54	0.0112189	-0.63	9.62e-05	-0.73	0.00116488
NRDC	-0.52	0.0311222	-0.23	0.861861	-0.5	0.0190392	-0.79	0.00416535	-0.72	0.000161763	-0.87	0.00116698
UTP14A	-0.32	0.0882881	-0.18	0.865413	-0.34	0.0492586	-0.5	0.0164218	-0.61	0.000164589	-0.73	0.00116803
EIF2S1	-0.42	0.0793857	-0.16	0.889002	-0.51	0.0246565	-0.69	0.0107203	-0.83	5.07e-05	-0.93	0.00117325
DNAJC15	-0.29	0.108479	-0.25	0.851307	-0.38	0.0329697	-0.45	0.0248023	-0.54	0.000699304	-0.73	0.00117325
FCRLA	-0.43	0.0676119	-0.14	0.896724	-0.68	0.0022766	-0.62	0.0158115	-1.09	1.62e-07	-0.9	0.00117377
CA6	-0.44	0.0252433	-0.32	0.756724	-0.54	0.00216893	-0.58	0.00672839	-0.54	0.000455074	-0.71	0.00117377
SYTL4	0.31	0.144202	0.32	0.847922	0.46	0.0273599	0.41	0.0784385	0.38	0.0389062	0.86	0.00117377
SSR4	-0.18	0.397636	-0.07	0.946963	-0.28	0.169729	-0.47	0.0426621	-0.68	0.000324682	-0.86	0.00117534
TRGV7	-0.44	0.156897	-0.4	0.852945	-0.65	0.0333152	-0.7	0.0411863	-0.88	0.0015752	-1.27	0.0011761
ATP6V1E1	-0.43	0.0757711	-0.31	0.851307	-0.51	0.0241224	-0.69	0.0109708	-0.78	0.00014282	-0.93	0.00117762
RHOH	-0.43	0.0376612	-0.24	0.851654	-0.44	0.0171799	-0.59	0.00836056	-0.67	6.08e-05	-0.75	0.00117841
SNRPD2	-0.23	0.234543	-0.01	0.993967	-0.33	0.0769261	-0.38	0.0691103	-0.69	8.3e-05	-0.79	0.00117841
RAB8B	-0.47	0.0716836	-0.33	0.851307	-0.57	0.0215329	-0.76	0.0104814	-0.88	0.000102262	-1.02	0.00117841
MRPL52	-0.42	0.0655416	-0.24	0.861414	-0.54	0.0118017	-0.64	0.0116012	-0.85	1.27e-05	-0.87	0.00118007
JAGN1	-0.47	0.0411931	-0.26	0.853424	-0.53	0.0116996	-0.73	0.00570479	-0.76	5.63e-05	-0.85	0.00118007
SNAPIN	-0.27	0.144062	-0.13	0.891313	-0.38	0.0377018	-0.47	0.0258925	-0.66	7.93e-05	-0.76	0.00118007
LTV1	-0.47	0.0417475	-0.31	0.847781	-0.55	0.0083904	-0.72	0.00603341	-0.6	0.00125159	-0.85	0.00118007
FLII	-0.34	0.0997568	-0.14	0.894782	-0.38	0.0536459	-0.67	0.0074761	-0.65	0.000377771	-0.84	0.00118238
ATP5L	-0.3	0.163881	-0.15	0.891649	-0.37	0.0724646	-0.57	0.0191393	-0.68	0.000405763	-0.87	0.00118238
PNPO	-0.35	0.150151	-0.19	0.883244	-0.44	0.0618382	-0.43	0.105356	-0.9	4.23e-05	-0.99	0.00118382
MRPL33	-0.42	0.079411	-0.16	0.889031	-0.5	0.0262907	-0.65	0.0138118	-0.61	0.00249421	-0.93	0.00118585
CAPN1	-0.23	0.193715	-0.01	0.990987	-0.28	0.105016	-0.4	0.0393733	-0.61	0.000133976	-0.72	0.00118731
CALCOCO2	-0.36	0.0690458	-0.2	0.863944	-0.42	0.0242308	-0.53	0.0150939	-0.72	2.32e-05	-0.77	0.00119087
CD1C	-0.75	0.0401972	-0.59	0.772262	-1.11	0.000936159	-0.87	0.0205261	-1.19	6.51e-05	-1.34	0.00119087
HSPH1	-0.63	0.0286249	-0.33	0.851307	-0.65	0.00967989	-0.88	0.00583751	-0.91	6.89e-05	-1.03	0.00119087
GPR61	0.32	0.0541276	0.1	0.894919	0.32	0.0313039	0.42	0.0166798	0.44	0.0012876	0.62	0.00119087
ELOVL5	-0.54	0.0326683	-0.27	0.854424	-0.6	0.00788181	-0.8	0.00475878	-0.89	1.14e-05	-0.91	0.00119422
CCL5	-0.48	0.129403	-0.33	0.863944	-0.63	0.0408172	-0.74	0.0350695	-1.25	1.48e-05	-1.29	0.00119422
TLR2	-0.5	0.0956792	-0.34	0.861392	-0.74	0.0120801	-0.84	0.0146702	-1.06	6.85e-05	-1.2	0.00120252
NOL10	-0.42	0.0498474	-0.26	0.851307	-0.46	0.0188476	-0.61	0.00973961	-0.63	0.000334117	-0.8	0.00120252
SYT11	-0.58	0.0217307	-0.25	0.861414	-0.65	0.00331913	-0.66	0.0110835	-0.95	2.46e-06	-0.89	0.00120316
AHCYL1	-0.54	0.0459601	-0.31	0.853424	-0.62	0.011076	-0.94	0.00346463	-0.84	0.000126118	-1	0.00120355
USP30-AS1	-0.86	0.0135296	-0.43	0.846383	-1.17	9.7e-05	-0.74	0.0215658	-1.58	8.31e-09	-1.15	0.00120378
RPS6KA4	-0.13	0.49286	0.04	0.972884	-0.25	0.144332	-0.35	0.0825014	-0.66	7.13e-05	-0.75	0.00120378
PPP5C	-0.43	0.0212198	-0.18	0.861414	-0.48	0.00275925	-0.5	0.0089975	-0.56	0.00010642	-0.65	0.00120378
LIMS1	-0.75	0.0349585	-0.58	0.766191	-0.89	0.00491908	-1.2	0.00359094	-1.08	0.000147217	-1.29	0.00120378
YBX1	-0.18	0.371666	-0.07	0.946305	-0.22	0.273831	-0.49	0.0319395	-0.61	0.00096002	-0.84	0.00120378
POLE4	-0.34	0.0975629	-0.12	0.903599	-0.41	0.0365757	-0.6	0.0117065	-0.68	0.000176291	-0.82	0.0012066
ADRM1	-0.45	0.0558968	-0.25	0.86012	-0.57	0.00888019	-0.71	0.0070164	-1.06	2.06e-07	-0.88	0.00121315
LL21NC02-1C16.2	-0.5	0.158647	-0.84	0.602609	-0.92	0.0091951	-1.13	0.00834035	-0.81	0.00861043	-1.44	0.00121461
VCP	-0.43	0.0844333	-0.17	0.890992	-0.58	0.017248	-0.73	0.0114653	-0.99	7.56e-06	-0.99	0.00121464
TACO1	-0.22	0.192283	-0.09	0.912602	-0.32	0.0483406	-0.71	0.00204761	-0.44	0.00310485	-0.68	0.00121536
LMAN2	-0.26	0.190134	-0.04	0.967426	-0.32	0.0917295	-0.51	0.0241482	-0.77	2.59e-05	-0.82	0.00121546
GPR35	-0.48	0.0624382	-0.37	0.839863	-0.45	0.0528783	-0.53	0.0458467	-0.99	6.93e-06	-0.98	0.00121853
RP11-506K6.4	-0.19	0.544155	1.03	0.24434	0.07	0.835474	0.77	0.0237627	0.42	0.104326	1.23	0.00121853
RAB6B	0.11	0.400999	0.26	0.740152	0.25	0.055178	0.28	0.0611591	0.48	8.77e-05	0.55	0.00122147
EIF2B3	-0.42	0.0295883	-0.16	0.866876	-0.54	0.00166925	-0.42	0.0279008	-0.64	3.19e-05	-0.69	0.00122322
CENPB	-0.26	0.215743	-0.03	0.977958	-0.27	0.170914	-0.51	0.0279179	-0.61	0.00100859	-0.85	0.00122592
GDI2	-0.36	0.142714	-0.16	0.894919	-0.46	0.0538631	-0.66	0.0197215	-0.86	0.0001317	-1.01	0.00122861
ZEB2	-0.41	0.0857326	-0.21	0.870501	-0.41	0.0645394	-0.69	0.0105689	-0.64	0.00148165	-0.93	0.00122861
EARS2	-0.23	0.18288	-0.11	0.902134	-0.43	0.0151678	-0.58	0.00777343	-0.72	9.48e-06	-0.72	0.00122998
PPM1G	-0.39	0.0707475	-0.17	0.878031	-0.4	0.0431821	-0.61	0.0121788	-0.73	8.88e-05	-0.83	0.00123083
ALCAM	-0.6	0.120814	-0.19	0.919425	-0.78	0.0390387	-1	0.0222518	-1.53	1.29e-05	-1.56	0.00123396
CCND2	-0.68	0.0362578	-0.23	0.880423	-0.77	0.0085809	-0.87	0.0116341	-1.25	3.3e-06	-1.18	0.00123438
CTD-2336O2.1	-0.39	0.0696775	-0.49	0.602609	-0.44	0.0280107	-0.46	0.0429407	-0.55	0.00248395	-0.83	0.00123438
ANKRD33B	-0.51	0.0198062	-0.21	0.861861	-0.68	0.0003244	-0.58	0.009106	-0.78	4.52e-06	-0.76	0.00123478
EML2	-0.25	0.0739052	-0.13	0.868786	-0.32	0.0166002	-0.34	0.0236669	-0.55	9.26e-06	-0.55	0.0012349
ARL6IP5	-0.37	0.117512	-0.22	0.870076	-0.49	0.0325104	-0.73	0.00941462	-0.79	0.000175452	-0.95	0.00123516
DESI1	-0.43	0.0587382	-0.19	0.871115	-0.59	0.00592988	-0.59	0.0161621	-0.81	3.24e-05	-0.87	0.00123529
TYK2	-0.45	0.039101	-0.17	0.876148	-0.52	0.00835082	-0.62	0.00829147	-0.73	4.29e-05	-0.79	0.00123583
SNRPD1	-0.4	0.095718	-0.26	0.861392	-0.53	0.0209699	-0.65	0.0156629	-0.8	0.000132893	-0.94	0.00123936
CFAP20	-0.32	0.0907438	-0.21	0.861414	-0.39	0.0297671	-0.56	0.0101782	-0.55	0.000727579	-0.74	0.00123936
SLC1A4	-0.8	0.0217307	-0.24	0.881019	-0.83	0.00562626	-0.91	0.0102749	-1.34	1.21e-06	-1.21	0.00124063
RP11-104H15.10	0.3	0.41679	0.78	0.687225	0.49	0.157228	1.09	0.011859	0.42	0.191368	1.49	0.00124063
POLE3	-0.3	0.121656	-0.15	0.88447	-0.38	0.0408703	-0.47	0.0291289	-0.65	0.000167015	-0.78	0.00124254
SGK1	-0.41	0.173236	-0.47	0.838589	-0.47	0.100032	-1.04	0.00583341	-0.95	0.000437789	-1.22	0.00124367
SSBP4	-0.32	0.108666	0.06	0.956311	-0.31	0.101921	-0.41	0.0600359	-0.8	9.41e-06	-0.8	0.00124611
MYL12B	-0.44	0.0710123	-0.22	0.867738	-0.49	0.0306115	-0.63	0.0174025	-0.89	2.56e-05	-0.94	0.00124611
MTCH2	-0.29	0.178571	-0.06	0.957973	-0.37	0.0790228	-0.53	0.027904	-0.78	6.67e-05	-0.88	0.00124611
PA2G4	-0.34	0.0938464	-0.11	0.909518	-0.35	0.0602498	-0.56	0.0144058	-0.7	7.31e-05	-0.79	0.00124611
CXorf40A	-0.45	0.0348723	-0.13	0.890992	-0.53	0.00491908	-0.73	0.00321265	-0.66	9.39e-05	-0.76	0.00124611
VDAC3	-0.36	0.104451	-0.23	0.863944	-0.44	0.0391541	-0.68	0.00905674	-0.75	0.000105071	-0.88	0.00124611
EIF3I	-0.32	0.152569	-0.1	0.931961	-0.47	0.0352477	-0.59	0.0211172	-0.88	2.1e-05	-0.92	0.00124625
RP11-404F10.6	-0.46	0.130528	0.52	0.797997	-0.33	0.252249	0.81	0.0183676	-0.26	0.315336	1.22	0.00125544
HPS5	-0.47	0.0630764	-0.25	0.863944	-0.59	0.0125753	-0.67	0.0147869	-0.93	1.7e-05	-0.96	0.00125662
RUVBL2	-0.33	0.0973685	-0.16	0.883244	-0.45	0.0212729	-0.44	0.0434461	-0.83	4.08e-06	-0.8	0.00126765
RAB37	-0.24	0.148526	-0.17	0.863944	-0.34	0.0390113	-0.5	0.0110436	-0.51	0.000540392	-0.67	0.00126882
PSMD1	-0.49	0.0567379	-0.21	0.871115	-0.57	0.0162851	-0.69	0.0133093	-0.98	6.02e-06	-0.96	0.00126933
ERGIC3	-0.27	0.135549	-0.17	0.870076	-0.32	0.0661944	-0.46	0.0261764	-0.61	0.000209829	-0.74	0.0012698
PPP2R1A	-0.3	0.118246	-0.04	0.968175	-0.36	0.0491104	-0.51	0.0181385	-0.68	7.13e-05	-0.77	0.00126984
BCAP31	-0.45	0.0819652	-0.26	0.863944	-0.5	0.0402306	-0.82	0.00726436	-0.85	0.000156591	-1.01	0.00127047
DIAPH1	-0.58	0.0355558	-0.14	0.908795	-0.55	0.0232794	-0.86	0.00510517	-0.83	0.00015053	-0.99	0.0012707
SELENOH	-0.27	0.188922	-0.2	0.866876	-0.38	0.060545	-0.65	0.00913847	-0.72	0.000123513	-0.84	0.00127271
MTMR14	-0.36	0.078579	-0.14	0.887279	-0.41	0.0333152	-0.57	0.0127632	-0.71	4.72e-05	-0.79	0.00127498
ATP1A1	-0.59	0.0542404	-0.35	0.853424	-0.66	0.0190293	-1.06	0.00379346	-0.94	0.000195856	-1.14	0.00127498
RCN1	-0.63	0.0293855	-0.25	0.865072	-0.7	0.00613532	-0.86	0.00626495	-1.16	8.74e-07	-1.03	0.00127585
ANP32E	-0.51	0.0601328	-0.26	0.863944	-0.6	0.0160813	-0.7	0.0158413	-0.94	3.37e-05	-1.02	0.00127811
SDF4	-0.36	0.107209	-0.22	0.863944	-0.4	0.0560402	-0.66	0.010785	-0.76	0.000112382	-0.89	0.00127811
C8orf46	0.14	0.456036	0.41	0.650242	0.32	0.0763037	0.67	0.00473133	0.56	0.000719097	0.76	0.00128198
WHAMM	-0.46	0.0382262	-0.38	0.737984	-0.5	0.010771	-0.77	0.00305994	-0.57	0.00110351	-0.8	0.00128198
C11orf24	-0.1	0.472899	-0.29	0.705903	-0.22	0.109961	-0.33	0.0335179	-0.26	0.0308643	-0.57	0.00128368
CLDND1	-0.58	0.0247076	-0.38	0.809169	-0.65	0.0040663	-0.73	0.00731657	-0.75	0.000204435	-0.91	0.00128461
PCBD1	-0.02	0.924137	-0.13	0.892948	-0.15	0.420425	-0.46	0.0354034	-0.54	0.00188833	-0.79	0.00128461
GAS2L1	-0.21	0.328188	-0.29	0.851307	-0.35	0.0962531	-0.46	0.0525405	-0.7	0.000369101	-0.88	0.00128655
SP140	-0.56	0.0169286	-0.26	0.851307	-0.69	0.000571363	-0.6	0.00996811	-0.93	4.44e-07	-0.79	0.00128734
MSMO1	-0.77	0.0355419	-0.44	0.851307	-0.93	0.00444933	-1	0.0103362	-1.41	3.03e-06	-1.32	0.00128734
SASH3	-0.24	0.199234	-0.1	0.913648	-0.3	0.0989494	-0.46	0.0309455	-0.7	5.73e-05	-0.78	0.00128734
MR1	-0.34	0.0933424	-0.16	0.881023	-0.39	0.0405014	-0.51	0.0220861	-0.68	0.000126085	-0.79	0.00128734
ZNF697	-1.06	0.0243241	-0.7	0.797997	-1.41	0.000698247	-1.37	0.0067906	-1.73	4.24e-06	-1.65	0.00128979
MICB	-0.38	0.0763566	-0.35	0.797997	-0.46	0.0225268	-0.59	0.0141349	-0.85	5.94e-06	-0.83	0.00128979
ELP6	-0.31	0.0701295	-0.17	0.861861	-0.42	0.00880122	-0.46	0.014484	-0.44	0.00201242	-0.65	0.00128979
TNFRSF18	-1.19	0.0105074	-0.78	0.687225	-1.2	0.00134818	-1.24	0.0064954	-1.81	1.84e-07	-1.48	0.0012901
C17orf49	-0.74	0.0152219	-0.97	0.109216	-1.04	8.52e-05	-1.13	0.00121787	-1.04	5.41e-06	-1.01	0.00129143
NDUFV2	-0.51	0.0516959	-0.29	0.854424	-0.63	0.00895052	-0.76	0.00889281	-0.77	0.000350975	-0.97	0.00129316
RGS12	-0.24	0.118721	-0.19	0.853424	-0.27	0.0603766	-0.49	0.0076613	-0.5	0.000233712	-0.61	0.00129537
ZNF641	-0.32	0.086836	-0.28	0.838589	-0.36	0.0388235	-0.57	0.00864812	-0.51	0.00138415	-0.73	0.00129581
CYB5B	-0.42	0.0676981	-0.2	0.870076	-0.52	0.015336	-0.7	0.00775486	-0.87	1.11e-05	-0.87	0.0012997
RP11-274E7.2	-0.65	0.100923	-0.56	0.851307	-0.76	0.0438922	-1.01	0.0207879	-1.28	0.000213833	-1.56	0.00130205
RP11-261C10.1	0.61	0.155557	0.68	0.835247	0.61	0.137436	1.33	0.00983468	1.11	0.00364993	1.74	0.0013132
COPS3	-0.35	0.0854998	-0.1	0.917757	-0.45	0.0238123	-0.39	0.0749274	-0.74	4.26e-05	-0.8	0.00131387
HNRNPK	-0.41	0.0859709	-0.21	0.870732	-0.47	0.0370386	-0.67	0.0131236	-0.78	0.000147876	-0.92	0.00131387
WIF1	0.64	0.0391099	0.25	0.871115	0.52	0.0546308	0.68	0.0292872	0.56	0.0195539	1.12	0.00131512
CCDC47	-0.49	0.051635	-0.25	0.861861	-0.48	0.0346284	-0.76	0.0073341	-0.71	0.000603822	-0.93	0.00131973
P4HB	-0.28	0.201533	-0.06	0.961372	-0.31	0.142938	-0.6	0.0168059	-0.78	7.63e-05	-0.89	0.00132193
CYSLTR1	-0.27	0.263302	-0.15	0.902012	-0.39	0.102322	-0.52	0.055124	-0.87	9.34e-05	-1	0.00132193
MTX1	-0.36	0.0564102	-0.19	0.861414	-0.44	0.0116005	-0.42	0.0279473	-0.53	0.000525539	-0.7	0.00132193
REEP6	0.12	0.457161	0.39	0.556733	0.12	0.450737	0.48	0.00983468	0.09	0.492221	0.63	0.00132193
STOML2	-0.33	0.119995	-0.09	0.930419	-0.45	0.0309238	-0.54	0.0242084	-0.87	8.2e-06	-0.86	0.00132419
ZFAND3	-0.41	0.0330913	-0.14	0.878497	-0.34	0.0399258	-0.53	0.00896629	-0.54	0.000390464	-0.68	0.0013251
NELFB	-0.29	0.126396	-0.07	0.943126	-0.39	0.038639	-0.45	0.0345092	-0.53	0.00183338	-0.77	0.0013251
BRK1	-0.32	0.16844	-0.18	0.88447	-0.36	0.103507	-0.62	0.0187518	-0.62	0.00247222	-0.93	0.0013251
NR2C2AP	-0.2	0.253461	-0.09	0.915896	-0.36	0.0417131	-0.34	0.087135	-0.65	7.12e-05	-0.73	0.00133126
MRPL12	-0.3	0.329288	-0.37	0.856166	-0.47	0.11682	-1.07	0.00631859	-0.82	0.00311149	-1.27	0.00133194
TPST1	0.15	0.518981	-0.06	0.965281	0.41	0.066221	0.38	0.137969	1.42	8.2e-10	0.94	0.00133453
INTS7	-0.39	0.0351396	-0.21	0.852546	-0.38	0.0199791	-0.45	0.0176839	-0.55	0.000201415	-0.67	0.00133627
NAA15	-0.42	0.0716565	-0.25	0.861414	-0.49	0.0252227	-0.72	0.00752593	-0.69	0.000451148	-0.89	0.00133758
CIB1	-0.36	0.101115	-0.2	0.870076	-0.37	0.0752993	-0.64	0.0123001	-0.72	0.000225929	-0.88	0.00133819
CTD-2532D12.4	0.37	0.263377	0.39	0.858238	0.26	0.427994	0.72	0.0464704	0.43	0.133263	1.33	0.00134329
DLD	-0.52	0.0437242	-0.29	0.85384	-0.59	0.0114776	-0.73	0.00917952	-0.8	0.00013109	-0.94	0.00134588
LIPA	-0.28	0.320679	-0.33	0.857413	-0.36	0.183813	-0.84	0.0117844	-0.81	0.00126623	-1.13	0.00134588
SFXN4	-0.33	0.0921437	-0.07	0.946429	-0.49	0.00979453	-0.61	0.00774672	-0.76	1.11e-05	-0.76	0.00134607
F3	-1.84	0.0209542	-1.03	0.842769	-2.11	0.00207394	-1.94	0.0141349	-3.12	8.52e-07	-2.73	0.0013492
POLR2K	-0.37	0.0948181	-0.28	0.852945	-0.53	0.0154743	-0.66	0.0106713	-0.81	4.29e-05	-0.88	0.00135201
PI4K2A	-0.37	0.13725	-0.28	0.861861	-0.41	0.0836844	-0.84	0.00667815	-0.73	0.00103702	-1.01	0.00135435
TMEM167B	-0.35	0.107818	-0.32	0.850928	-0.43	0.0391301	-0.69	0.00799516	-0.59	0.00185374	-0.86	0.00135435
LYRM1	-0.43	0.0441714	-0.23	0.859922	-0.49	0.0121511	-0.43	0.0436207	-0.71	4.71e-05	-0.78	0.00135561
EIF4BP9	0.01	0.984936	0.95	0.472424	0.14	0.697953	0.87	0.0291731	0.5	0.104241	1.44	0.00135615
FTSJ3	-0.35	0.0549117	-0.17	0.866042	-0.47	0.00601734	-0.58	0.00648857	-0.6	0.000104721	-0.69	0.00135615
KIF3B	-0.38	0.0525099	-0.22	0.854424	-0.41	0.0215909	-0.62	0.00599423	-0.6	0.000214509	-0.72	0.00135615
TRBJ1-2	-0.46	0.151108	-0.58	0.772262	-0.55	0.0756292	-1.03	0.00842933	-1.02	0.000434816	-1.3	0.00135615
RAN	-0.45	0.0688427	-0.18	0.88447	-0.54	0.0203179	-0.62	0.019955	-0.9	2.57e-05	-0.95	0.00136247
PRDX2P4	0.07	0.861369	0.84	0.635008	0.2	0.595642	1.24	0.00686073	0.6	0.0596574	1.49	0.00136247
HDLBP	-0.29	0.154558	-0.09	0.929064	-0.32	0.104808	-0.57	0.0164047	-0.7	0.000167181	-0.83	0.00136476
GTF2E1	-0.37	0.0793857	-0.17	0.878669	-0.38	0.0511257	-0.57	0.0158082	-0.68	0.000202853	-0.82	0.00136909
NOC2L	-0.36	0.0826251	-0.06	0.956854	-0.49	0.0129401	-0.5	0.0237391	-0.84	4.04e-06	-0.8	0.00136995
EMC4	-0.29	0.151919	-0.16	0.88447	-0.48	0.016985	-0.58	0.0137542	-0.68	0.000171856	-0.81	0.00136995
CXCL12	0.65	0.0293855	1.2	0.0291828	0.54	0.0340786	1.26	0.000664603	0.43	0.0563074	1.05	0.00137099
TCP1	-0.41	0.0907586	-0.2	0.872367	-0.5	0.0301772	-0.68	0.012837	-0.78	0.000195856	-0.94	0.00137276
EAF2	-0.55	0.0276412	-0.39	0.781168	-0.6	0.00658176	-0.74	0.00672517	-0.63	0.00139442	-0.89	0.00137449
AC093609.1	0.31	0.117058	0.18	0.868786	0.76	0.000152104	0.55	0.0148446	0.8	6.29e-06	0.78	0.00138045
OR7A18P	0.03	0.939302	0.1	0.961426	-0.24	0.523886	1.38	0.00430894	0.18	0.593545	1.52	0.00138883
IRF3	-0.45	0.0246392	-0.2	0.859103	-0.53	0.00262089	-0.55	0.00850301	-0.67	2.07e-05	-0.69	0.00139144
MRPS18A	-0.27	0.161589	-0.16	0.878876	-0.38	0.0476009	-0.55	0.0155313	-0.65	0.000233801	-0.79	0.00139405
MBOAT7	-0.24	0.195735	-0.08	0.934254	-0.36	0.0480264	-0.52	0.0168961	-0.64	0.000158862	-0.76	0.00139468
YIF1A	-0.38	0.0785979	-0.07	0.951347	-0.48	0.0193324	-0.58	0.0150211	-0.95	7.1e-07	-0.82	0.00139795
MFAP1	-0.28	0.145667	-0.23	0.854424	-0.33	0.078628	-0.44	0.0403699	-0.54	0.0016602	-0.77	0.0014014
FAM105A	-0.16	0.533361	-0.13	0.913429	-0.24	0.296584	-0.5	0.0625236	-0.72	0.000934155	-0.98	0.00140244
RP11-347H15.1	0.35	0.301396	0.62	0.766191	0.24	0.483157	1.07	0.00936735	0.13	0.671564	1.37	0.0014037
EMC10	-0.25	0.159822	-0.14	0.881389	-0.34	0.0539969	-0.41	0.0374665	-0.57	0.000390983	-0.72	0.00140916
FLVCR2	-0.6	0.0355578	-0.51	0.732685	-0.68	0.00817017	-0.93	0.0044925	-0.78	0.000654529	-1.03	0.00140916
SH3BGRL3	-0.47	0.0670984	-0.19	0.883244	-0.52	0.0311879	-0.74	0.0108702	-0.92	3.45e-05	-0.98	0.00140971
THOC7	-0.36	0.115175	-0.34	0.851307	-0.45	0.0444193	-0.66	0.0136739	-0.81	8.54e-05	-0.91	0.00140971
TJP2	-0.37	0.105579	-0.17	0.88605	-0.56	0.0125753	-0.54	0.0311938	-1.03	1.01e-06	-0.91	0.00141185
SPRY2	-0.94	0.0581833	-0.65	0.851307	-1.21	0.00894226	-1.3	0.0152724	-1.61	0.000108652	-1.85	0.00141185
ARL8B	-0.52	0.0585793	-0.27	0.863944	-0.59	0.0201884	-0.84	0.0074761	-0.81	0.000400938	-1.03	0.00141185
PLXNB2	-0.6	0.0530994	-0.14	0.921325	-0.68	0.0170435	-0.9	0.00898838	-1.02	8.3e-05	-1.15	0.00141427
FCHSD2	-0.54	0.0216555	-0.13	0.894075	-0.63	0.00187309	-0.67	0.00694727	-0.82	7.93e-06	-0.8	0.00141542
BAD	-0.19	0.285379	-0.09	0.916696	-0.38	0.0361084	-0.52	0.0140739	-0.61	0.000189816	-0.73	0.00141542
JAG1	-0.65	0.0376612	-0.41	0.851307	-0.92	0.00120815	-0.72	0.0219839	-1.33	3.81e-07	-1.12	0.00142177
RPF2	-0.32	0.107897	-0.28	0.851307	-0.36	0.058417	-0.38	0.0769695	-0.58	0.00102258	-0.8	0.00142177
ICOS	-0.67	0.0169965	-0.38	0.816537	-0.63	0.0074106	-0.68	0.0129757	-0.75	0.000322176	-0.93	0.00142338
MAD2L2	-0.56	0.01903	-0.11	0.910424	-0.61	0.00274867	-0.56	0.0163177	-1.05	4.16e-08	-0.81	0.00142466
TXNDC9	-0.51	0.0583954	-0.35	0.851307	-0.53	0.031923	-0.76	0.0108529	-0.67	0.00269493	-1	0.001427
RP11-567M16.3	0.19	0.639097	0.69	0.787411	0.19	0.629801	1.74	0.00151549	0.03	0.94151	1.57	0.00143355
BLOC1S1	-0.22	0.301092	-0.23	0.861861	-0.41	0.0493316	-0.61	0.0144745	-0.63	0.000971215	-0.86	0.00143387
CD9	-0.43	0.254595	-0.51	0.851307	-0.55	0.130284	-1.13	0.0116023	-1.09	0.00124054	-1.52	0.00143442
LILRB4	-0.51	0.0717607	-0.27	0.865166	-0.7	0.00944274	-0.8	0.0116341	-1.19	1.65e-06	-1.07	0.0014353
RRP1	-0.39	0.0548372	-0.24	0.852546	-0.47	0.0130492	-0.54	0.0143592	-0.78	6.82e-06	-0.76	0.0014353
G3BP1	-0.38	0.113064	-0.17	0.886296	-0.5	0.0333992	-0.63	0.0198608	-0.86	6.46e-05	-0.96	0.0014353
MRPS16	-0.36	0.09362	-0.16	0.886103	-0.41	0.0447635	-0.56	0.0205647	-0.75	8.3e-05	-0.84	0.0014353
USP12	-0.69	0.0310989	-0.41	0.851307	-0.86	0.00265778	-0.96	0.00626495	-0.93	0.000240367	-1.13	0.0014353
EIF4E2	-0.29	0.128869	-0.12	0.895049	-0.32	0.0736062	-0.47	0.0257979	-0.55	0.0011277	-0.76	0.0014353
LYPLA2	-0.29	0.129781	-0.19	0.865175	-0.26	0.151464	-0.52	0.0158732	-0.53	0.00156395	-0.75	0.0014353
GNL2P1	0.28	0.308797	0.62	0.641969	0.05	0.8632	0.79	0.0144048	0.5	0.037965	1.11	0.0014353
AC008074.5	0.4	0.397882	0.4	0.877506	0.75	0.0962273	1.14	0.0300074	0.61	0.131898	1.88	0.0014353
EFTUD2	-0.36	0.0652869	-0.12	0.897059	-0.48	0.010187	-0.58	0.00891116	-0.73	1.37e-05	-0.74	0.00143697
TAPBPL	-0.43	0.0483121	-0.25	0.853424	-0.47	0.0180685	-0.61	0.00995014	-0.74	3.91e-05	-0.8	0.0014407
RAB10	-0.37	0.125562	-0.18	0.886103	-0.47	0.0452119	-0.66	0.0168709	-0.88	5.2e-05	-0.96	0.00144919
RP11-374F3.5	0.16	0.416842	0.64	0.303854	0.48	0.0156819	0.53	0.0200744	0.86	3.83e-06	0.8	0.00145031
ZBP1	-0.55	0.0198241	-0.22	0.861861	-0.7	0.000601821	-0.48	0.0305989	-1.08	1.92e-08	-0.8	0.00145445
TTC39C	-0.4	0.0633817	-0.28	0.851307	-0.53	0.00969459	-0.69	0.00651571	-0.71	0.000102393	-0.81	0.0014549
GPC4	-1.55	0.0284275	-0.85	0.851307	-1.76	0.00484416	-1.9	0.0102308	-2.66	3.58e-06	-2.49	0.00145934
GMEB1	-0.35	0.0503643	-0.18	0.861861	-0.36	0.0240126	-0.47	0.0132052	-0.61	3.61e-05	-0.65	0.00145934
RP11-404O13.1	0.29	0.358658	0.7	0.641969	0.73	0.0201884	0.96	0.0101789	0.83	0.00274917	1.26	0.00145934
DCAF13	-0.48	0.0376612	-0.29	0.851307	-0.53	0.010211	-0.62	0.0116341	-0.68	0.000252817	-0.83	0.00146231
NAB2	-0.42	0.0921898	-0.35	0.851307	-0.48	0.0454391	-0.81	0.00716712	-0.81	0.000245749	-0.98	0.001465
POLR1A	-0.31	0.0732995	-0.04	0.96009	-0.31	0.055864	-0.46	0.0162748	-0.53	0.000339175	-0.66	0.001465
PSMC1P8	0.58	0.0763566	0.71	0.641403	0.2	0.52521	0.97	0.00973356	0.4	0.139346	1.25	0.00146549
TSPAN13	-0.72	0.0187617	-0.35	0.851307	-0.91	0.000562255	-0.94	0.00423972	-1.38	2.24e-08	-1.02	0.00146911
ARL2	-0.29	0.124144	-0.01	0.99108	-0.41	0.025348	-0.39	0.0591794	-0.75	1.14e-05	-0.75	0.00147475
WDR1	-0.45	0.0520832	-0.14	0.896326	-0.53	0.0136933	-0.67	0.00947155	-0.86	1.15e-05	-0.85	0.00147528
NPTN	-0.5	0.0519725	-0.27	0.861414	-0.56	0.0172673	-0.76	0.00774672	-0.83	8.69e-05	-0.94	0.00147528
GOLT1B	-0.45	0.0871932	-0.3	0.86012	-0.59	0.0206742	-0.69	0.0190224	-0.84	0.000255345	-1.02	0.00147528
SLC17A9	-0.51	0.0455406	-0.43	0.761029	-0.6	0.00955833	-0.84	0.0043921	-0.87	3.07e-05	-0.92	0.00147542
ACTR1B	-0.41	0.0551113	-0.31	0.838589	-0.48	0.0144043	-0.67	0.00643869	-0.58	0.00102679	-0.79	0.00147542
CLCN5	-0.19	0.279862	-0.14	0.88447	-0.25	0.148824	-0.51	0.0137542	-0.51	0.00127229	-0.71	0.00147542
PRKD2	-0.48	0.0223606	-0.04	0.964248	-0.45	0.0118828	-0.55	0.0103044	-0.6	0.000204435	-0.71	0.00148017
ERAP1	-0.37	0.0818955	-0.12	0.904453	-0.37	0.0636024	-0.61	0.0123179	-0.64	0.000539962	-0.82	0.00148017
GNPTAB	-0.4	0.0775819	-0.13	0.90667	-0.45	0.0362216	-0.6	0.0175418	-0.76	0.000105335	-0.87	0.00148057
NOC3L	-0.39	0.0910271	-0.16	0.888938	-0.51	0.0224677	-0.58	0.0222885	-0.71	0.000401863	-0.9	0.00148215
PBX4	0.24	0.168702	0.09	0.915051	0.45	0.009829	0.37	0.0547729	0.75	3.74e-06	0.7	0.00148411
ZWILCH	-0.47	0.0504103	-0.29	0.851307	-0.6	0.00678108	-0.53	0.0308036	-0.76	0.000120693	-0.88	0.00148411
MLKL	-0.28	0.121122	-0.2	0.861861	-0.33	0.0579204	-0.46	0.0233042	-0.6	0.000220359	-0.72	0.00148522
CTD-2023M8.1	-1.13	0.00203735	-0.28	0.866042	-0.75	0.00789083	-0.89	0.00889622	-0.9	0.000368191	-1.13	0.00148522
STAT3	-0.53	0.0351088	-0.04	0.975956	-0.54	0.0149297	-0.68	0.0102006	-0.95	3.59e-06	-0.89	0.00148599
TWISTNB	-0.44	0.0644756	-0.3	0.851307	-0.44	0.0443663	-0.61	0.0175386	-0.79	9.06e-05	-0.89	0.00148722
EIF2AK3	-0.43	0.0412346	-0.26	0.851307	-0.42	0.0252394	-0.55	0.0130273	-0.55	0.00102309	-0.75	0.00148722
IGKV1-33	-0.04	0.957073	-0.15	0.963921	-0.25	0.678388	-0.84	0.187837	-1.08	0.0340189	-2.33	0.00148793
BOLA3	-0.45	0.0392877	-0.26	0.851307	-0.43	0.0256365	-0.58	0.0118663	-0.79	9.54e-06	-0.78	0.00148958
HNRNPA3P13	0.57	0.0981128	0.37	0.861861	0.56	0.082716	1.11	0.00741143	0.55	0.0587815	1.35	0.0015016
NUP153	-0.49	0.0329895	-0.25	0.853424	-0.5	0.0130254	-0.67	0.00696467	-0.7	0.000117805	-0.81	0.00150571
SESN1	0.11	0.754628	-0.02	0.993136	0.56	0.0759448	0.35	0.33387	1.76	2.21e-08	1.3	0.00150927
FCGR1B	-0.63	0.0330913	-0.42	0.833226	-0.78	0.00321642	-0.55	0.0552462	-1.32	1.36e-07	-1.05	0.00150927
GART	-0.49	0.0431626	-0.08	0.940853	-0.52	0.017248	-0.58	0.0197322	-0.89	8.44e-06	-0.87	0.00150927
DAPK2	0.08	0.661921	0.04	0.961682	0.06	0.715199	0.23	0.206857	0.56	0.000200318	0.67	0.00150927
COPB1	-0.39	0.0950718	-0.23	0.866042	-0.45	0.042693	-0.67	0.0132923	-0.76	0.000220072	-0.92	0.00150927
RP11-40A7.2	0.09	0.769658	0.6	0.699317	-0.04	0.913298	0.3	0.337926	0.19	0.4537	1.15	0.00150927
RDX	-0.63	0.0393232	-0.37	0.851307	-0.81	0.00350389	-0.85	0.00968728	-1.22	1.63e-06	-1.09	0.00151075
CD72	-0.49	0.044157	-0.25	0.861414	-0.73	0.00134026	-0.68	0.0100433	-1.02	8.69e-07	-0.89	0.00151103
HLX	-0.42	0.0459936	-0.07	0.944511	-0.38	0.0401681	-0.4	0.0579091	-0.79	6.9e-06	-0.76	0.00151291
PDAP1	-0.4	0.0551465	-0.18	0.866978	-0.41	0.0296113	-0.58	0.0110835	-0.67	0.000109737	-0.76	0.00151291
RP11-459E5.1	0.3	0.317063	0.59	0.73443	0.34	0.230375	0.97	0.0081232	0.54	0.0390528	1.2	0.00151351
SENP3	-0.38	0.0655416	-0.28	0.851307	-0.44	0.0246762	-0.61	0.00940402	-0.66	0.000188494	-0.78	0.00151632
TMEM43	-0.52	0.0283892	-0.27	0.851307	-0.58	0.00515033	-0.74	0.00501957	-0.79	2.79e-05	-0.82	0.00152065
SIGLEC10	-0.84	0.0458992	-0.59	0.837078	-1.13	0.00339443	-1.25	0.00741143	-1.27	0.000199713	-1.52	0.00152065
C20orf24	-0.52	0.111714	-0.44	0.851307	-0.65	0.0412377	-1	0.0100779	-1	0.000539424	-1.29	0.00152065
PRF1	-0.48	0.115282	-0.09	0.95486	-0.64	0.0325366	-0.57	0.0829934	-1.24	7.45e-06	-1.2	0.00152213
TOMM40	-0.54	0.0426392	-0.28	0.86012	-0.55	0.0224121	-0.76	0.00874938	-0.78	0.000304908	-0.96	0.00152213
UBC	-0.41	0.0811442	-0.15	0.891986	-0.49	0.0263426	-0.65	0.0140762	-0.86	2.37e-05	-0.89	0.00152314
BRMS1	-0.31	0.100841	-0.22	0.855265	-0.38	0.0387228	-0.51	0.0171142	-0.68	6.07e-05	-0.74	0.00152515
PPP4C	-0.42	0.0779434	-0.14	0.902844	-0.47	0.0348454	-0.62	0.0175658	-0.93	7.98e-06	-0.91	0.00152594
CTC-251D13.1	0.45	0.0778438	0.54	0.652108	0.61	0.011721	0.71	0.0124724	0.9	4.68e-05	0.97	0.00152594
AGAP3	-0.34	0.070765	-0.26	0.851307	-0.42	0.0197636	-0.58	0.00787462	-0.63	0.000102363	-0.72	0.00152594
OAT	-0.26	0.222862	-0.13	0.903393	-0.34	0.0949695	-0.48	0.0407188	-0.56	0.00273633	-0.85	0.00152594
IL1RAP	-0.33	0.0862112	-0.43	0.606652	-0.4	0.0281588	-0.59	0.00787462	-0.41	0.0111532	-0.73	0.00152723
SURF4	-0.33	0.127988	-0.08	0.945192	-0.42	0.0426054	-0.58	0.0186729	-0.77	7.5e-05	-0.85	0.00152997
PSMC6	-0.5	0.0457536	-0.29	0.851361	-0.64	0.00537516	-0.71	0.00924386	-0.89	2e-05	-0.91	0.00153101
SLC20A1	-0.61	0.0390669	-0.2	0.88447	-0.71	0.00761702	-0.88	0.00717231	-1.06	1.26e-05	-1.06	0.00153475
IGKV2D-10	0.41	0.332168	0.36	0.874943	0.5	0.215203	0.45	0.337537	0.59	0.104792	1.69	0.00153475
FKBP1A	-0.39	0.112927	-0.1	0.937745	-0.46	0.0527593	-0.79	0.0078956	-0.92	3.97e-05	-0.98	0.00154151
ETHE1	-0.31	0.108199	0.03	0.97965	-0.39	0.0396944	-0.38	0.0685913	-0.74	2.59e-05	-0.76	0.00154251
MOB1A	-0.44	0.0962279	-0.2	0.882597	-0.58	0.0226189	-0.7	0.0179641	-0.95	4.53e-05	-1.02	0.00154299
CORO1B	-0.23	0.249416	-0.07	0.943962	-0.24	0.224537	-0.42	0.0586712	-0.63	0.000480632	-0.81	0.00154299
FAM184A	0.12	0.418311	0.12	0.878031	0.21	0.130409	0.25	0.115552	0.51	0.000120564	0.59	0.00154639
COPG1	-0.3	0.13692	-0.06	0.95214	-0.33	0.0806048	-0.57	0.013574	-0.72	6.46e-05	-0.79	0.0015483
PARVB	-0.2	0.286664	-0.1	0.913429	-0.37	0.045514	-0.57	0.0120222	-0.65	0.000173984	-0.77	0.0015483
CHCHD3	-0.39	0.0724223	-0.25	0.854424	-0.53	0.0112247	-0.65	0.00963315	-0.71	0.000142011	-0.83	0.00155028
C1GALT1C1	-0.55	0.0450453	-0.26	0.863944	-0.55	0.0246399	-0.62	0.024796	-0.92	4.35e-05	-0.98	0.0015509
EIF4H	-0.36	0.116384	-0.13	0.909671	-0.45	0.0468428	-0.64	0.0162095	-0.83	6.49e-05	-0.92	0.0015509
RER1	-0.36	0.0947726	-0.17	0.878824	-0.37	0.0625368	-0.61	0.011989	-0.65	0.000460627	-0.82	0.0015509
LY96	0	0.991655	-0.1	0.945506	-0.08	0.796151	-0.41	0.188213	-0.73	0.00379511	-1.14	0.0015509
DHCR24	-0.88	0.0227986	-0.45	0.851307	-1.1	0.00120255	-1.12	0.00680309	-1.4	5.13e-06	-1.33	0.0015523
ATP6V1H	-0.52	0.0376612	-0.28	0.853424	-0.68	0.00271881	-0.71	0.0091228	-0.88	1.76e-05	-0.89	0.0015523
ADO	-0.7	0.0403543	-0.47	0.842769	-0.82	0.00742517	-1.15	0.00388083	-1.14	3.66e-05	-1.21	0.0015523
RIT1	-0.49	0.0717897	-0.4	0.838589	-0.54	0.0333992	-0.8	0.0097227	-0.74	0.00120363	-1.02	0.0015523
PFKL	-0.34	0.103821	-0.16	0.88447	-0.42	0.0389175	-0.57	0.0168959	-0.77	4.22e-05	-0.82	0.0015578
TRMT61A	-0.39	0.0486951	-0.19	0.863944	-0.41	0.0197151	-0.46	0.0230675	-0.71	1.42e-05	-0.71	0.0015628
ARMC6	-0.3	0.111926	-0.08	0.926835	-0.39	0.0320559	-0.41	0.0437672	-0.79	3.26e-06	-0.73	0.00156288
RNF41	-0.3	0.112875	-0.19	0.863944	-0.37	0.041662	-0.48	0.0228832	-0.6	0.000361146	-0.74	0.00156288
RPS19BP1	-0.41	0.0622658	-0.18	0.871115	-0.52	0.0120347	-0.6	0.0123838	-0.77	3.64e-05	-0.81	0.00156442
IL1A	-1.34	0.00818923	-1.1	0.405938	-1.7	6e-05	-1.35	0.00616308	-1.73	2.36e-06	-1.57	0.00156806
ARSB	-0.26	0.209689	-0.2	0.866978	-0.33	0.0951192	-0.64	0.00987716	-0.68	0.000252608	-0.82	0.00156922
COX6C	-0.47	0.0715851	-0.32	0.851307	-0.56	0.0221981	-0.71	0.0143592	-0.81	0.000265071	-0.98	0.00156922
TSFM	-0.32	0.108176	-0.26	0.851307	-0.45	0.0232794	-0.53	0.0194673	-0.62	0.000516132	-0.79	0.00157169
ADAM19	-0.55	0.0301445	-0.17	0.88447	-0.65	0.00339363	-0.74	0.00672517	-1.04	5.17e-07	-0.88	0.00157245
ITGA9	0.51	0.01903	0.57	0.303854	0.57	0.00224594	0.73	0.00279264	0.63	0.000131135	0.73	0.00157245
OSTF1	-0.34	0.135918	-0.18	0.883244	-0.43	0.051056	-0.59	0.0215885	-0.77	0.000164103	-0.9	0.00157245
ARHGAP18	-0.39	0.169513	-0.3	0.863944	-0.43	0.120133	-0.67	0.0356076	-0.96	0.000190688	-1.14	0.00157245
RAD23B	-0.42	0.0886213	-0.26	0.861861	-0.44	0.056215	-0.64	0.0179989	-0.75	0.000361964	-0.94	0.00157245
CHCHD1	-0.4	0.0970363	-0.27	0.859922	-0.5	0.0318972	-0.61	0.0221699	-0.75	0.000372524	-0.93	0.00157245
ITGA4	-0.38	0.102037	-0.23	0.863944	-0.45	0.0438273	-0.66	0.0137496	-0.68	0.000811145	-0.91	0.00157245
KLRB1	-0.3	0.234077	-0.31	0.854424	-0.4	0.0978139	-0.58	0.0376985	-0.58	0.00833619	-1	0.00157245
ABCE1	-0.49	0.0580713	-0.28	0.859922	-0.62	0.0107462	-0.74	0.0102016	-0.84	0.000111951	-0.96	0.00157316
COPS6	-0.39	0.0473649	-0.22	0.853424	-0.38	0.0317325	-0.57	0.00913847	-0.56	0.000537896	-0.72	0.00157316
SCFD2	-0.31	0.107307	-0.11	0.903439	-0.4	0.0290488	-0.43	0.0359014	-0.61	0.000265487	-0.74	0.00158395
PTPRJ	-0.48	0.0506503	-0.13	0.904453	-0.52	0.019152	-0.71	0.00810656	-0.76	0.000142685	-0.88	0.00158402
HSPA5	-0.44	0.106502	-0.08	0.952649	-0.38	0.134789	-0.84	0.00945009	-0.89	0.000241409	-1.07	0.00158498
AC008069.1	0.61	0.0404361	0.64	0.602609	0.72	0.00767793	0.67	0.026135	0.34	0.142192	1.06	0.00158792
CSTL1	0.71	0.0111672	0.53	0.604829	0.38	0.0758746	0.76	0.00640195	0.61	0.0022973	0.89	0.00158882
FAM102B	-0.39	0.0777073	-0.21	0.866978	-0.41	0.0486365	-0.6	0.0158588	-0.62	0.0011436	-0.84	0.00159031
NOP9	-0.37	0.0639836	-0.15	0.884292	-0.35	0.0518102	-0.58	0.00983468	-0.65	0.000130947	-0.74	0.00159122
PFAS	-0.29	0.0933321	-0.1	0.90667	-0.32	0.0506362	-0.43	0.0234432	-0.56	0.000227864	-0.67	0.00159122
WDR89	-0.41	0.0791764	-0.36	0.824919	-0.49	0.026925	-0.64	0.0153242	-0.74	0.000244862	-0.89	0.00159122
UGGT2	-0.3	0.112873	-0.58	0.303854	-0.41	0.0274172	-0.56	0.0114325	-0.51	0.00217906	-0.74	0.00159257
REL	-0.6	0.0250913	-0.37	0.830605	-0.7	0.00269141	-0.88	0.00367106	-0.86	4.64e-05	-0.92	0.00159769
EEF2K	-0.26	0.118246	0	0.999919	-0.31	0.0536127	-0.33	0.066841	-0.53	0.000372055	-0.66	0.00159861
IGKV1-39	0.13	0.830547	-0.8	0.851307	-0.6	0.270481	-1	0.106894	-2.51	2.29e-06	-2.27	0.00159938
ADPRHL2	-0.44	0.0568023	-0.11	0.914729	-0.6	0.00589369	-0.54	0.0268529	-0.97	1.28e-06	-0.85	0.00160144
CCDC58	-0.45	0.059768	-0.49	0.650242	-0.56	0.0118787	-0.81	0.00442937	-0.78	9.32e-05	-0.88	0.0016026
NEK2P4	0.58	0.0958602	0.85	0.569669	0.52	0.112966	0.84	0.0272122	0.56	0.0561857	1.35	0.00160296
STX8	-0.17	0.214432	-0.15	0.863944	-0.2	0.143908	-0.34	0.0330286	-0.4	0.00160337	-0.56	0.00160554
UAP1	-0.37	0.0981688	-0.26	0.857413	-0.51	0.020412	-0.62	0.0150831	-0.74	0.000167181	-0.87	0.00160836
EMG1	-0.33	0.0800759	-0.28	0.842769	-0.51	0.00507202	-0.57	0.00955596	-0.6	0.00023243	-0.72	0.0016085
BATF2	-0.5	0.10033	-0.47	0.83698	-0.61	0.0393931	-0.77	0.0239483	-1.36	1.29e-06	-1.19	0.00160874
UBA1	-0.32	0.106547	-0.08	0.931836	-0.35	0.0673561	-0.56	0.0146328	-0.69	9.79e-05	-0.78	0.00161565
RBM42	-0.25	0.144129	-0.01	0.995345	-0.36	0.0348759	-0.38	0.0469462	-0.62	7.36e-05	-0.69	0.00161846
TAF11	-0.52	0.0241126	-0.36	0.781168	-0.5	0.0135166	-0.66	0.00718711	-0.69	0.000142745	-0.8	0.00162393
AP3M2	-0.29	0.0924896	-0.31	0.762043	-0.35	0.03594	-0.54	0.00822568	-0.5	0.000832636	-0.66	0.00162485
AC130689.5	0.54	0.191414	1.04	0.558621	0.77	0.055133	1.09	0.0212037	0.75	0.0363541	1.64	0.00162485
MCMBP	-0.35	0.0964468	-0.15	0.889214	-0.44	0.030254	-0.56	0.018182	-0.65	0.000457633	-0.81	0.00163338
IER3IP1	-0.35	0.146914	-0.34	0.851307	-0.49	0.0357065	-0.71	0.011595	-0.68	0.00144165	-0.95	0.00163338
NDFIP2	-0.93	0.00794507	-0.52	0.743885	-1.02	0.000289601	-0.93	0.0063572	-1.46	2.63e-08	-1.08	0.00163516
PEF1	-0.4	0.0702734	-0.06	0.960975	-0.56	0.00789083	-0.49	0.0355583	-0.85	9.41e-06	-0.83	0.00163516
C17orf98	0.63	0.0768076	0.84	0.574164	0.73	0.0291497	1.02	0.0111946	0.66	0.0248726	1.34	0.00163516
CD80	-1.1	0.00991686	-0.46	0.851307	-1.35	0.000124265	-0.81	0.02971	-1.85	1.12e-08	-1.32	0.00163701
ATP5A1	-0.35	0.126057	-0.14	0.897798	-0.43	0.0523431	-0.56	0.0263946	-0.73	0.000340642	-0.89	0.00163701
FCGR2B	0.08	0.755459	0.42	0.79785	-0.07	0.796374	-0.06	0.827423	-1.06	2.89e-06	-0.96	0.00163874
NANS	-0.31	0.124892	-0.1	0.914819	-0.39	0.0427016	-0.55	0.0161355	-0.73	5.42e-05	-0.79	0.00163874
EIF4G2	-0.45	0.0648979	-0.21	0.869198	-0.48	0.0323602	-0.77	0.00655081	-0.74	0.000297472	-0.9	0.00164093
SCPEP1	-0.24	0.292025	0.04	0.976244	-0.35	0.120225	-0.42	0.102432	-0.97	6.62e-06	-0.93	0.00164166
CHMP4B	-0.64	0.0226895	-0.27	0.861861	-0.47	0.0466034	-0.85	0.00579762	-0.79	0.000281877	-0.96	0.00164166
AC024619.2	0.25	0.574461	0.94	0.686549	0.32	0.464222	1.6	0.00466856	0.59	0.11811	1.74	0.00164181
YWHAH	-0.37	0.135457	-0.21	0.87828	-0.47	0.0527447	-0.71	0.0148446	-0.83	0.000217624	-0.99	0.00164291
AREL1	-0.3	0.0740227	-0.16	0.864972	-0.31	0.0493968	-0.55	0.00618328	-0.52	0.00031542	-0.64	0.00164544
ACTN4	-0.38	0.0947965	-0.12	0.910782	-0.4	0.0629286	-0.69	0.0102297	-0.81	6.96e-05	-0.89	0.00164608
MSN	-0.31	0.136885	-0.09	0.927742	-0.35	0.0803455	-0.57	0.0175522	-0.69	0.000213784	-0.82	0.00164669
KIF13A	-0.37	0.0434521	-0.25	0.842769	-0.34	0.0361064	-0.6	0.00470572	-0.54	0.000252037	-0.65	0.00164723
TBC1D4	-0.52	0.0337473	-0.34	0.837078	-0.61	0.00505855	-0.72	0.00672839	-0.81	3.35e-05	-0.85	0.00165062
ENO3	-0.43	0.0225301	-0.36	0.650242	-0.53	0.001366	-0.43	0.0202636	-0.52	0.000333839	-0.64	0.00165062
PUM3	-0.44	0.0650638	-0.27	0.853764	-0.5	0.0230422	-0.69	0.00931881	-0.67	0.000748692	-0.87	0.00165062
UTP15	-0.36	0.0732107	-0.25	0.851307	-0.4	0.0306947	-0.53	0.0148446	-0.6	0.0003805	-0.74	0.00165561
CTC-250P20.2	0.41	0.183748	0.52	0.816537	0.22	0.468802	0.65	0.0579764	0.28	0.297775	1.24	0.00165905
RPL7AP8	0.9	0.0447068	1.16	0.391328	0.53	0.174226	0.87	0.0520304	0.72	0.0408054	1.6	0.00166052
SPHK1	-1.24	0.0294146	-0.75	0.84675	-1.5	0.00298152	-1.58	0.00880591	-1.99	1.28e-05	-1.98	0.00166348
DKC1	-0.42	0.064029	-0.17	0.88447	-0.42	0.0416565	-0.6	0.0152607	-0.66	0.000491057	-0.84	0.00166348
CPSF3	-0.38	0.072988	-0.16	0.88447	-0.44	0.0265158	-0.52	0.0236142	-0.79	1.65e-05	-0.79	0.00166688
ACAT2	-0.58	0.0467578	-0.27	0.864972	-0.71	0.00783045	-0.77	0.0129466	-1.03	2.04e-05	-1.04	0.00166688
ME1	-0.44	0.0826433	-0.3	0.853424	-0.65	0.00892398	-0.7	0.0141991	-0.92	4.06e-05	-0.97	0.00166688
CD300A	-0.12	0.625764	-0.16	0.894919	-0.14	0.550608	-0.42	0.113455	-0.71	0.00099228	-0.96	0.00166688
EHF	-0.43	0.0888823	-0.46	0.74959	-0.62	0.0116996	-0.44	0.0962012	-0.52	0.015674	-0.96	0.00166688
IGKV3-20	-0.11	0.825346	0.04	0.991283	-0.39	0.389369	-0.66	0.192791	-1.66	7.87e-05	-1.84	0.00167091
C14orf2	-0.34	0.114915	-0.12	0.904288	-0.4	0.0497365	-0.55	0.0220841	-0.77	5.19e-05	-0.83	0.00167155
FBXL5	-0.5	0.0474298	-0.25	0.861861	-0.57	0.0135953	-0.69	0.0118612	-0.83	6.8e-05	-0.91	0.00167155
RNF167	-0.35	0.0561332	-0.12	0.891313	-0.31	0.0589647	-0.52	0.0102308	-0.53	0.000407806	-0.67	0.00167232
HLA-E	-0.31	0.125916	-0.02	0.989899	-0.4	0.0441954	-0.47	0.0381917	-0.85	5.25e-06	-0.8	0.00167265
GIMAP8	-0.23	0.264491	-0.03	0.978485	-0.31	0.129811	-0.42	0.0669627	-0.7	0.000237749	-0.83	0.00167429
CTNNA1	-0.35	0.131773	-0.15	0.897997	-0.41	0.066051	-0.59	0.0230675	-0.84	6.01e-05	-0.91	0.00168049
KSR1	-0.27	0.089924	-0.09	0.89914	-0.4	0.0090954	-0.4	0.0195152	-0.47	0.000575993	-0.6	0.00168124
RP11-219B4.5	0.17	0.612236	0.86	0.449743	0.29	0.341851	1.06	0.00660439	0.41	0.131792	1.24	0.00168124
TMEM256	-0.17	0.461774	-0.01	0.993935	-0.28	0.185661	-0.37	0.128688	-0.51	0.00906715	-0.88	0.00168674
CMPK2	-0.74	0.0894106	-0.39	0.870076	-1.49	0.000591085	-1.03	0.0297948	-2.34	1.25e-08	-1.67	0.00169386
IFI44L	-0.88	0.131082	-0.73	0.853424	-1.89	0.00149416	-1.33	0.0392038	-3.1	3e-08	-2.3	0.00169386
CD300LB	-1.07	0.052293	-0.51	0.864972	-1.34	0.00870702	-1.28	0.0252461	-2.09	7.12e-06	-2	0.00169386
LINC01503	0.64	0.0225869	0.37	0.847781	0.66	0.00657913	0.5	0.0615239	1.22	1.15e-07	0.96	0.00169657
FBXW5	-0.47	0.0484801	-0.22	0.865072	-0.58	0.00795431	-0.7	0.0083192	-0.85	2.18e-05	-0.86	0.00169855
RING1	-0.43	0.0625974	-0.21	0.866978	-0.46	0.0296351	-0.53	0.0266803	-0.64	0.000740943	-0.84	0.00169955
CELF2-AS2	0.27	0.331051	0.58	0.6947	0.23	0.403855	0.68	0.0290886	0.42	0.0812553	1.1	0.00169955
TMSB4XP8	-0.37	0.176666	-0.36	0.851307	-0.64	0.0215331	-0.93	0.00687979	-1.09	1.63e-05	-1.09	0.00169964
CAMK2D	-0.57	0.0227986	-0.29	0.851307	-0.6	0.00561426	-0.7	0.00750027	-0.8	4.09e-05	-0.84	0.00169964
JHDM1D-AS1	-0.48	0.0424143	-0.2	0.866978	-0.48	0.0232199	-0.41	0.0779468	-0.73	0.000131478	-0.83	0.00169964
CBR1	-0.26	0.197333	-0.04	0.967963	-0.35	0.0805456	-0.39	0.0799306	-0.85	6.43e-06	-0.81	0.00170075
HSP90B1	-0.33	0.145581	-0.14	0.897059	-0.34	0.114876	-0.59	0.0208391	-0.72	0.000301704	-0.88	0.00170229
FCER1G	-0.12	0.578292	-0.12	0.9009	-0.08	0.700405	-0.53	0.023052	-0.5	0.00555386	-0.8	0.00170229
ARMT1	-0.59	0.044157	-0.36	0.851307	-0.7	0.00825916	-0.81	0.0104268	-0.97	5.09e-05	-1.04	0.00170338
H3F3A	-0.37	0.0999176	-0.16	0.88447	-0.38	0.0692275	-0.61	0.0162021	-0.66	0.000666431	-0.86	0.00170338
IDI1	-0.61	0.0459936	-0.37	0.851307	-0.73	0.00938601	-0.89	0.00814952	-1	7.84e-05	-1.1	0.0017039
CWC15	-0.35	0.0923803	-0.28	0.851307	-0.37	0.0570938	-0.57	0.0144823	-0.62	0.000543292	-0.79	0.0017039
PTPMT1	-0.4	0.140018	-0.34	0.853424	-0.52	0.0452907	-0.67	0.0264262	-0.84	0.000464851	-1.05	0.00170691
NECAP2	-0.38	0.0728501	-0.19	0.870076	-0.48	0.0163796	-0.59	0.0124113	-0.75	3.85e-05	-0.79	0.00170795
NR3C1	-0.56	0.0316687	-0.36	0.83698	-0.61	0.00839825	-0.79	0.00596758	-0.82	7.24e-05	-0.9	0.00170795
GTF2A2	-0.4	0.063874	-0.28	0.851307	-0.5	0.0143959	-0.64	0.00912735	-0.73	7.84e-05	-0.8	0.00171448
PDIA6	-0.25	0.279262	-0.02	0.988271	-0.3	0.172794	-0.45	0.0780621	-0.78	0.000219756	-0.92	0.00172168
HIST1H2AH	-0.49	0.0986018	0.13	0.931071	-0.66	0.023814	-0.45	0.159463	-1.38	5.27e-07	-1.15	0.00172476
DTYMK	-0.38	0.0676945	-0.14	0.885896	-0.5	0.0108288	-0.5	0.0224079	-0.86	2.06e-06	-0.77	0.00172908
SDHA	-0.44	0.0402888	-0.21	0.861414	-0.48	0.0117763	-0.64	0.00669357	-0.75	1.83e-05	-0.75	0.00172939
ACP1	-0.29	0.140601	-0.33	0.816537	-0.34	0.0725698	-0.7	0.00556036	-0.49	0.00496311	-0.78	0.00172939
GTPBP2	-0.45	0.0217307	-0.27	0.830605	-0.55	0.00126207	-0.58	0.00577235	-0.66	1.56e-05	-0.66	0.00173087
MRPL22	-0.42	0.0392156	-0.39	0.656683	-0.36	0.0404089	-0.5	0.0156629	-0.59	0.000264589	-0.71	0.00173131
FDX1	-0.63	0.0336634	-0.37	0.851307	-0.62	0.0169257	-0.84	0.00793323	-0.93	8.05e-05	-1.02	0.00173144
RNF114	-0.34	0.108668	-0.1	0.921112	-0.38	0.0613611	-0.49	0.0359545	-0.73	0.000117211	-0.82	0.00173144
FAM3C	-0.48	0.0504981	-0.35	0.838034	-0.65	0.00410985	-0.81	0.00496842	-0.7	0.000499964	-0.89	0.00173144
PPP1R9B	-0.25	0.263218	-0.07	0.952501	-0.25	0.255304	-0.59	0.0228152	-0.64	0.00158129	-0.89	0.00173144
NAB1	-0.45	0.0732648	-0.26	0.861861	-0.59	0.0125114	-0.75	0.00905674	-0.84	8.3e-05	-0.93	0.00173326
TMEM50A	-0.35	0.12232	-0.25	0.861414	-0.38	0.0747096	-0.67	0.0115909	-0.72	0.000310679	-0.88	0.00173912
MSANTD3	-0.74	0.0293855	-0.7	0.603813	-1.02	0.000820297	-1.2	0.00266905	-1.11	3.81e-05	-1.17	0.00174131
NEDD8	-0.28	0.158861	-0.19	0.867738	-0.42	0.0356523	-0.55	0.0175132	-0.55	0.0020926	-0.79	0.00174225
RPL7P7	0.49	0.153524	0.62	0.772262	0.54	0.0993036	1.05	0.0102252	0.38	0.199689	1.35	0.00174225
PDXK	-0.56	0.0412346	-0.34	0.851307	-0.6	0.0145067	-0.91	0.00416535	-0.85	0.000117327	-0.96	0.00174338
MRPL3	-0.39	0.0775018	-0.2	0.866978	-0.45	0.0313765	-0.62	0.0129463	-0.68	0.000345884	-0.83	0.00174338
HMG20B	-0.62	0.0777485	-0.4	0.856899	-0.8	0.0173909	-1.11	0.00726436	-1.19	9.39e-05	-1.32	0.00174811
NDUFB1	-0.28	0.135356	-0.13	0.891434	-0.31	0.0848105	-0.44	0.0339222	-0.56	0.000879877	-0.73	0.00175685
CCDC94	-0.18	0.297951	-0.16	0.867178	-0.41	0.0162129	-0.39	0.0403229	-0.65	3.26e-05	-0.68	0.00175738
LINC01166	0.3	0.263667	0.57	0.675157	0.11	0.692227	0.97	0.00466293	0.49	0.0339043	1.05	0.00175806
TNFAIP3	-0.92	0.0153784	-0.43	0.851307	-1.12	0.000452833	-1.19	0.0034689	-1.25	1.08e-05	-1.22	0.00176089
RAB11FIP1	-0.29	0.129424	-0.11	0.909671	-0.36	0.0500293	-0.46	0.0305989	-0.7	4.55e-05	-0.74	0.00176198
PCMT1	-0.51	0.0387594	-0.31	0.851307	-0.66	0.00324852	-0.71	0.00810656	-0.92	5.62e-06	-0.87	0.00176717
RP11-399B17.1	0.18	0.382867	0.26	0.853875	0.14	0.50783	0.44	0.0533393	0.51	0.00527898	0.82	0.00176717
CAMSAP2	-0.61	0.0322454	-0.54	0.686549	-0.57	0.0215772	-0.99	0.00293861	-0.59	0.0075493	-0.99	0.00176717
TRPM2	-0.1	0.668757	0	0.998775	-0.24	0.240586	-0.4	0.0869585	-0.8	4.32e-05	-0.84	0.00177033
COA6	-0.54	0.0615516	-0.31	0.860747	-0.6	0.0245477	-0.71	0.0212253	-1.14	4.27e-06	-1.06	0.00177152
PAICS	-0.41	0.0579352	-0.13	0.898455	-0.42	0.0299324	-0.63	0.00884473	-0.75	3.33e-05	-0.78	0.00177152
BZW2	-0.32	0.108795	-0.09	0.923151	-0.49	0.0138176	-0.57	0.0135514	-0.68	0.000120736	-0.77	0.00177152
NDUFA11	-0.25	0.121891	-0.24	0.851307	-0.41	0.0113044	-0.48	0.0116012	-0.56	0.0001317	-0.64	0.00177312
TOX2	0.12	0.591528	0.12	0.915437	0.19	0.378403	0.66	0.0127079	0.37	0.0566869	0.88	0.00177312
CNNM1	0.44	0.0241126	0.53	0.303854	0.43	0.0107838	0.56	0.00726436	0.51	0.000692554	0.66	0.00177527
COPS4	-0.3	0.125442	-0.2	0.863944	-0.33	0.0778766	-0.55	0.0144127	-0.58	0.000701788	-0.75	0.00177527
ASCL2	-0.5	0.173236	-0.02	0.994013	-0.62	0.0822223	-0.69	0.0896846	-1.54	6.19e-06	-1.45	0.0017762
ARF4	-0.32	0.149726	-0.09	0.932183	-0.39	0.0689341	-0.56	0.0234426	-0.71	0.000290598	-0.86	0.0017762
MTCYBP15	0.67	0.0562053	0.56	0.79176	0.85	0.00888019	0.81	0.02654	0.85	0.00297809	1.27	0.0017762
ACTL6A	-0.23	0.215422	-0.22	0.854424	-0.28	0.122886	-0.5	0.0195334	-0.51	0.00195222	-0.73	0.00177629
PABPN1	-0.42	0.0544782	-0.18	0.871115	-0.33	0.0906763	-0.58	0.0131509	-0.45	0.0110705	-0.78	0.00177681
SLC35B1	-0.27	0.148995	-0.19	0.865499	-0.32	0.0752718	-0.49	0.020387	-0.64	0.000164176	-0.73	0.00177868
NCKAP1L	-0.23	0.241843	-0.04	0.975444	-0.28	0.133455	-0.49	0.0276006	-0.61	0.000582534	-0.78	0.00178324
SRSF1	-0.5	0.0577963	-0.22	0.870501	-0.57	0.0202729	-0.73	0.0119639	-0.84	0.000157329	-0.96	0.00178713
WTAP	-0.42	0.0771194	-0.34	0.851307	-0.51	0.0241726	-0.73	0.00836056	-0.66	0.00115164	-0.89	0.00178894
OSTC	-0.25	0.313523	-0.17	0.890992	-0.36	0.134752	-0.56	0.0433767	-0.65	0.00314924	-0.98	0.00178894
CXCL11	-1.34	0.0355256	-0.5	0.871115	-1.78	0.00183347	-0.96	0.119107	-3.6	2.88e-10	-2.21	0.00179184
PSMB8-AS1	-0.34	0.0871932	-0.17	0.876484	-0.42	0.0278678	-0.49	0.0244995	-0.69	8.67e-05	-0.76	0.00179184
PET100	-0.39	0.065016	-0.32	0.816537	-0.4	0.0410939	-0.49	0.0277812	-0.56	0.00146445	-0.78	0.00179345
TMCO1	-0.29	0.159713	-0.22	0.863944	-0.35	0.081719	-0.61	0.0129852	-0.59	0.00148127	-0.82	0.00179345
PRKD3	-0.52	0.0330913	-0.33	0.842769	-0.54	0.0129045	-0.73	0.00648857	-0.65	0.000749181	-0.84	0.00179371
TRAM1	-0.39	0.0907438	-0.2	0.871115	-0.42	0.0486313	-0.62	0.0155594	-0.69	0.000471565	-0.87	0.00179374
FTH1	-0.34	0.354362	-0.33	0.871115	-0.38	0.284742	-1.19	0.00772501	-0.77	0.0169693	-1.44	0.00179374
MRPS22	-0.34	0.0553883	-0.23	0.851307	-0.37	0.0203536	-0.43	0.0211172	-0.55	0.000169002	-0.63	0.00179386
PITPNA	-0.32	0.13809	-0.13	0.898455	-0.28	0.162619	-0.64	0.0115873	-0.65	0.000687867	-0.83	0.00179386
HDAC3	-0.38	0.0542038	-0.17	0.866978	-0.45	0.0118017	-0.49	0.0175543	-0.65	6.49e-05	-0.7	0.00180153
PRELID3B	-0.42	0.0957122	-0.36	0.851307	-0.54	0.0270301	-0.76	0.00948156	-0.78	0.000373018	-0.96	0.00180378
MRPS15	-0.32	0.111403	-0.18	0.870501	-0.33	0.0857827	-0.51	0.0232248	-0.62	0.000500137	-0.78	0.0018065
ACTR2	-0.46	0.0843927	-0.19	0.88447	-0.43	0.0796468	-0.8	0.00917952	-0.72	0.0015736	-1	0.00181284
HNRNPM	-0.47	0.0376612	-0.14	0.887494	-0.44	0.0262375	-0.73	0.00451331	-0.65	0.000343648	-0.79	0.00181446
WDR25	-0.09	0.506558	-0.06	0.927546	-0.17	0.176647	-0.31	0.036559	-0.26	0.0260104	-0.53	0.00181735
LINC01300	0.23	0.401669	0.64	0.603813	-0.06	0.841671	0.78	0.0141912	0.48	0.0421724	1.06	0.00181795
SDK2	0.17	0.286504	0.67	0.090013	0.32	0.0458247	0.66	0.00268554	0.52	0.000445517	0.64	0.0018199
KIAA0040	-0.45	0.0349585	-0.06	0.95332	-0.48	0.0120948	-0.59	0.0093542	-0.87	9.27e-07	-0.74	0.00182949
TSG101	-0.35	0.079411	-0.23	0.855109	-0.4	0.031885	-0.65	0.00611305	-0.56	0.000966874	-0.74	0.00182993
FAM96A	-0.31	0.18454	-0.25	0.863944	-0.32	0.153103	-0.58	0.0291438	-0.53	0.0115314	-0.93	0.00182993
EWSR1	-0.43	0.0516304	-0.19	0.869565	-0.46	0.0245563	-0.68	0.00672517	-0.74	5.61e-05	-0.8	0.00183668
LINC01505	0.32	0.0728815	0.24	0.851307	0.33	0.0510089	0.47	0.0175917	0.48	0.00167573	0.67	0.00184289
N4BP1	-0.47	0.0535565	-0.17	0.88447	-0.59	0.00773765	-0.66	0.0116341	-0.88	1.37e-05	-0.87	0.00184537
CD99P1	0.3	0.0610438	0.32	0.685814	0.28	0.0553098	0.33	0.0453271	0.43	0.00125889	0.58	0.0018487
EXO5	-0.36	0.0376858	-0.21	0.851307	-0.33	0.0320562	-0.48	0.0100378	-0.4	0.00339442	-0.61	0.0018511
RP11-707P17.2	-0.73	0.0194098	-0.28	0.863944	-0.88	0.0011257	-0.59	0.0421845	-1.18	1.4e-06	-1.03	0.00185256
MEA1	-0.44	0.0420522	-0.25	0.851307	-0.48	0.0148923	-0.53	0.0182217	-0.77	1.65e-05	-0.76	0.00185789
ANKRD13A	-0.47	0.0416453	-0.21	0.863944	-0.53	0.0111311	-0.64	0.00996811	-0.81	2.19e-05	-0.81	0.00185789
RP11-383G10.3	0.68	0.0717607	0.87	0.587511	1.01	0.00483115	0.68	0.0820354	1.16	0.000316022	1.39	0.00185789
CTD-2192J16.22	-0.08	0.81483	-0.29	0.866042	-0.2	0.489998	-0.8	0.0183046	-0.41	0.108683	-1.15	0.0018584
SMG5	-0.46	0.0355419	-0.24	0.854424	-0.53	0.00737481	-0.63	0.00826302	-0.76	2.31e-05	-0.77	0.00185957
NUMB	-0.86	0.0183856	-0.39	0.851307	-0.89	0.00367352	-1.05	0.00577235	-1.13	4.07e-05	-1.18	0.00185994
IPPK	-0.4	0.0611344	-0.22	0.861414	-0.43	0.0291423	-0.5	0.0240409	-0.46	0.00778373	-0.77	0.00186104
NOLC1	-0.37	0.0937237	-0.18	0.87523	-0.39	0.0590655	-0.59	0.0175085	-0.69	0.000349384	-0.84	0.00186249
PRKAG1	-0.29	0.110895	-0.16	0.871115	-0.36	0.0414775	-0.49	0.0193564	-0.66	6.12e-05	-0.71	0.00186445
NENF	-0.24	0.234874	-0.05	0.965574	-0.24	0.203857	-0.29	0.191658	-0.58	0.00111074	-0.78	0.00186445
U62631.5	-0.19	0.590805	-0.58	0.793161	-0.38	0.231729	-0.68	0.0628533	-0.34	0.239914	-1.31	0.00186638
SSBP1	-0.4	0.06936	-0.18	0.874943	-0.42	0.0397503	-0.57	0.0173454	-0.67	0.000310315	-0.81	0.00186882
HDAC2	-0.39	0.0448097	-0.3	0.813824	-0.38	0.0284389	-0.64	0.00473156	-0.48	0.00222149	-0.69	0.00187341
RP11-404P21.1	0.65	0.118591	1.09	0.489408	0.56	0.154789	0.92	0.0439573	0.6	0.0936307	1.62	0.00187341
BTF3L4	-0.26	0.221151	-0.14	0.893065	-0.34	0.0982172	-0.48	0.0438993	-0.61	0.0012891	-0.84	0.00187344
TPBGL	0.68	0.111346	1.11	0.486881	0.75	0.0664899	1.66	0.00307315	0.79	0.0316213	1.65	0.00187419
BTN2A1	-0.43	0.0326683	-0.37	0.689462	-0.52	0.00327717	-0.63	0.00473133	-0.5	0.00136337	-0.68	0.00187803
RP11-20G13.2	-1.8	0.0220551	-0.67	0.865072	-1.8	0.00810119	-1.77	0.0209308	-2.63	1.84e-05	-2.63	0.00187929
DLAT	-0.43	0.0658235	-0.24	0.861861	-0.54	0.0127304	-0.62	0.0145527	-0.81	4.39e-05	-0.85	0.00187929
[truncated: 36,342 more rows]

## Sheet: Table S4
Supplemental Table 4. Pathway enrichment results for genes stimulated by 2.5nM dexamethasone in PTSD- participants.
Down-regulated to 2.5nM DEX in PTSD-
Pathway	pValue	Bonferroni	Genes from Input	Genes in Annotation
Cytokine Signaling in Immune system	3.08e-34	6.795e-31	122	763
Signaling by Interleukins	5.037e-20	1.111e-16	79	531
Cytokine-cytokine receptor interaction	3.324e-16	7.333e-13	49	270
Interleukin-10 signaling	1.452e-15	3.204e-12	21	49
Interleukin-4 and 13 signaling	7.76e-15	1.712e-11	30	114
TNF signaling pathway	1.233e-14	2.72e-11	29	108
Interferon gamma signaling	1.657e-14	3.655e-11	27	94
Herpes simplex infection	7.008e-14	1.546e-10	37	185
Interferon Signaling	2.452e-13	5.408e-10	38	202
TNFR2 non-canonical NF-kB pathway	4.144e-13	9.141e-10	27	106
Measles	7.937e-13	1.751e-09	30	134
Apoptosis signaling pathway	1.113e-12	2.455e-09	26	102
NF-kappa B signaling pathway	1.398e-12	3.084e-09	25	95
IL12-mediated signaling events	2.796e-12	6.169e-09	20	61
Innate Immune System	4.03e-12	8.891e-09	118	1312
Adaptive Immune System	2.967e-10	6.545e-07	81	826
NOD-like receptor signaling pathway	1.94e-09	4.28e-06	29	170
Interferon alpha/beta signaling	2.305e-09	5.086e-06	18	69
Influenza A	2.948e-09	6.504e-06	29	173
Inflammatory bowel disease (IBD)	6.174e-09	1.362e-05	17	65
IL27-mediated signaling events	1.087e-08	2.398e-05	11	26
RIG-I/MDA5 mediated induction of IFN-alpha/beta pathways	1.091e-08	2.406e-05	19	84
IL-17 signaling pathway	1.132e-08	2.497e-05	20	93
Immunoregulatory interactions between a Lymphoid and a non-Lymphoid cell	2.463e-08	5.434e-05	24	136
HIV-1 Nef: Negative effector of Fas and TNF-alpha	3.86e-08	8.515e-05	12	35
Cytokines and Inflammatory Response	4.268e-08	9.416e-05	11	29
CD40/CD40L signaling	6.451e-08	0.0001423	11	30
CLEC7A (Dectin-1) signaling	7.008e-08	0.0001546	20	103
IL23-mediated signaling events	7.848e-08	0.0001731	12	37
Programmed Cell Death	8.055e-08	0.0001777	27	177
Jak-STAT signaling pathway	9.137e-08	0.0002016	25	156
C-type lectin receptors (CLRs)	1.152e-07	0.0002541	24	147
Epstein-Barr virus infection	1.158e-07	0.0002554	29	203
Hematopoietic cell lineage	1.287e-07	0.000284	19	97
Fc epsilon receptor (FCERI) signaling	1.31e-07	0.000289	43	381
Apoptosis	1.436e-07	0.0003167	23	138
Rheumatoid arthritis	1.98e-07	0.0004369	18	90
Apoptosis	2.132e-07	0.0004704	26	174
Cytokine Network	2.148e-07	0.0004738	9	21
Calcineurin-regulated NFAT-dependent transcription in lymphocytes	2.449e-07	0.0005403	13	48
Signaling by the B Cell Receptor (BCR)	2.923e-07	0.0006448	31	236
Signaling by SCF-KIT	3.356e-07	0.0007403	39	340
HIV-I Nef: negative effector of Fas and TNF	4.018e-07	0.0008864	14	58
Cells and Molecules involved in local acute inflammatory response	4.304e-07	0.0009495	8	17
Tumor Necrosis Factor Pathway.	5.061e-07	0.001116	10	29
DAP12 interactions	5.636e-07	0.001243	41	374
Th17 cell differentiation	6.404e-07	0.001413	19	107
Nuclear Factor Kappa B signaling	7.336e-07	0.001618	7	13
TNF receptor superfamily (TNFSF) members mediating non-canonical NF-kB pathway	7.424e-07	0.001638	8	18
TNFR2 Signaling Pathway	7.424e-07	0.001638	8	18
Up-regulated to 2.5nM DEX in PTSD-
Pathway	pValue	Bonferroni	Genes from Input	Genes in Annotation
Ensemble of genes encoding extracellular matrix and extracellular matrix-associated proteins	3.693e-08	2.84e-05	39	1028
Ensemble of genes encoding ECM-associated proteins including ECM-affilaited proteins, ECM regulators and secreted factors	5.997e-08	2.84e-05	32	753
Complement Pathway	6.739e-06	0.002127	5	19
Complement and coagulation cascades	2.166e-05	0.005129	8	79
GPCR downstream signaling	4.073e-05	0.006637	32	1021
Classical Complement Pathway	4.205e-05	0.006637	4	14
Olfactory Signaling Pathway	8.447e-05	0.01143	18	435
catecholamine biosynthesis	0.000223	0.02438	2	2
Creation of C4 and C2 activators	0.0002317	0.02438	4	21

## Sheet: Table S5
Supplemental Table 5. Zsummary preservation analysis of gene sets stimulated by 2.5nM, 5nM and 50nM dexamethasone.
Gene set	Group	Zsummary	Zdensity	Zconnectivity	log.p	p.value	moduleSize
Interleukin-7_signaling_R-HSA-1266695	Actual gene set	-0.0753286	-0.92634	0.775683	-0.603319	0.546993	8
Interleukin-1_processing_R-HSA-448706	Actual gene set	0.787749	0.593374	0.982124	-0.965138	0.380931	7
Glucocorticoid_biosynthesis_R-HSA-194002	Actual gene set	1.13161	-0.139254	2.40247	-1.56682	0.208707	9
Norepinephrine_Neurotransmitter_Release_Cycle_R-HSA-181430	Actual gene set	1.45472	0.498223	2.41121	-2.09929	0.122543	15
Interleukin-6_signaling_R-HSA-1059683	Actual gene set	1.58593	-0.321438	3.49329	-2.30347	0.0999111	10
Regulation_of_IFNG_signaling_R-HSA-877312	Actual gene set	1.90819	0.423921	3.39246	-2.79743	0.0609667	13
IL-6-type_cytokine_receptor_ligand_interactions_R-HSA-6788467	Actual gene set	2.4454	0.952746	3.93806	-3.49104	0.0304693	15
cytokine_receptor_activity_GOMF:0004896	Actual gene set	2.46685	0.587204	4.3465	-3.46867	0.0311585	12
cellular_response_to_catecholamine_stimulus_GOBP:0071870	Actual gene set	2.81685	0.326035	5.30766	-4.64484	0.00961103	16
Regulation_of_IFNA_signaling_R-HSA-912694	Actual gene set	3.4688	1.58214	5.35547	-5.54962	0.00388893	18
Interleukin-6_family_signaling_R-HSA-6783589	Actual gene set	3.58682	1.29699	5.87665	-6.1236	0.00219056	22
FCGR_activation_R-HSA-2029481	Actual gene set	3.98216	2.25327	5.71105	-6.75453	0.00116559	28
Non-integrin_membrane-ECM_interactions_R-HSA-3000171	Actual gene set	4.50409	2.37065	6.63752	-8.32642	0.000242037	32
NCAM1_interactions_R-HSA-419037	Actual gene set	4.85337	2.51049	7.19624	-9.2705	9.41618e-05	35
Chemokine_receptors_bind_chemokines_R-HSA-380108	Actual gene set	4.96612	2.91697	7.01526	-9.657	6.3976e-05	43
Interferon_gamma_signaling_R-HSA-877300	Actual gene set	5.13875	1.74381	8.53369	-12.0226	6.00714e-06	60
MAP_kinase_activation_in_TLR_cascade_R-HSA-450294	Actual gene set	5.52978	2.82364	8.23592	-12.9847	2.29519e-06	59
Initial_triggering_of_complement_R-HSA-166663	Actual gene set	5.53881	3.6524	7.42521	-11.1855	1.38745e-05	35
Interferon_alpha_beta_signaling_R-HSA-909733	Actual gene set	5.54712	2.39284	8.7014	-13.6415	1.19007e-06	58
Interleukin-1_signaling_R-HSA-446652	Actual gene set	5.67548	4.01085	7.34012	-11.1883	1.38351e-05	40
Complement_cascade_R-HSA-166658	Actual gene set	5.75845	3.47998	8.03693	-12.1462	5.30824e-06	50
ECM_proteoglycans_R-HSA-3000178	Actual gene set	5.81655	3.10964	8.52346	-12.6606	3.17364e-06	45
Interleukin_receptor_SHC_signaling_R-HSA-912526	Actual gene set	5.88139	2.39118	9.37161	-14.7843	3.79547e-07	57
Interleukin-2_signaling_R-HSA-451927	Actual gene set	6.73359	3.30097	10.1662	-17.0538	3.92303e-08	57
cytokine_activity_GOMF:0005125	Actual gene set	6.79524	4.12472	9.46576	-18.2074	1.23778e-08	77
Interleukin-3_5_and_GM-CSF_signaling_R-HSA-512988	Actual gene set	6.98614	4.84175	9.13053	-15.7287	1.47603e-07	59
TNFR2_non-canonical_NF-kB_pathway_R-HSA-5668541	Actual gene set	7.46901	5.55499	9.38303	-19.3507	3.94532e-09	87
G-protein_coupled_receptor_activity_GOMF:0004930	Actual gene set	7.84137	5.87599	9.80676	-20.2398	1.62171e-09	93
Interferon_Signaling_R-HSA-913531	Actual gene set	8.26887	5.51874	11.019	-21.3648	5.26473e-10	60
Toll-Like_Receptors_Cascades_R-HSA-168898	Actual gene set	8.60046	5.92743	11.2735	-23.7348	4.92183e-11	123
Apoptosis_R-HSA-109581	Actual gene set	10.0499	8.72815	11.3717	-27.4692	1.17563e-12	142
Cell_Cycle_Checkpoints_R-HSA-69620	Actual gene set	11.7799	9.21197	14.3479	-35.4287	4.107e-16	168
Innate_Immune_System_R-HSA-168249	Actual gene set	32.6402	25.0453	40.2352	-247.622	2.87783e-108	634
Interleukin-1_processing_R-HSA-448706	Permutated	2.35075	1.52853	2.57296	-1.88983	0.151098	7
Glucocorticoid_biosynthesis_R-HSA-194002	Permutated	2.40307	1.46908	2.93706	-2.14948	0.116545	9
Interleukin-7_signaling_R-HSA-1266695	Permutated	2.70572	1.65153	3.75991	-2.79004	0.0614185	8
Interleukin-6_signaling_R-HSA-1059683	Permutated	2.90913	2.06937	3.74889	-3.15165	0.0427814	10
Regulation_of_IFNG_signaling_R-HSA-877312	Permutated	3.76192	2.71034	4.81349	-4.54411	0.0106296	13
cytokine_receptor_activity_GOMF:0004896	Permutated	4.05577	3.16883	4.9427	-5.10299	0.00607855	12
IL-6-type_cytokine_receptor_ligand_interactions_R-HSA-6788467	Permutated	4.22187	3.39517	5.04856	-5.47512	0.00418972	15
Norepinephrine_Neurotransmitter_Release_Cycle_R-HSA-181430	Permutated	4.22187	3.39517	5.04856	-5.47512	0.00418972	15
Regulation_of_IFNA_signaling_R-HSA-912694	Permutated	4.60359	3.99496	5.21223	-6.26596	0.00189988	18
cellular_response_to_catecholamine_stimulus_GOBP:0071870	Permutated	4.71625	3.75447	5.67803	-6.62454	0.00132739	16
Interleukin-6_family_signaling_R-HSA-6783589	Permutated	4.86452	3.82949	5.89955	-6.97211	0.000937671	22
FCGR_activation_R-HSA-2029481	Permutated	5.3463	3.99495	6.69765	-8.90309	0.000135967	28
Non-integrin_membrane-ECM_interactions_R-HSA-3000171	Permutated	5.73038	4.2536	7.20715	-10.0192	4.45351e-05	32
Initial_triggering_of_complement_R-HSA-166663	Permutated	5.82039	4.27916	7.36163	-10.1307	3.98366e-05	35
NCAM1_interactions_R-HSA-419037	Permutated	5.82039	4.27916	7.36163	-10.1307	3.98366e-05	35
ECM_proteoglycans_R-HSA-3000178	Permutated	6.24418	5.09052	7.39785	-11.3352	1.19454e-05	45
Chemokine_receptors_bind_chemokines_R-HSA-380108	Permutated	6.76745	5.73515	7.79975	-13.2644	1.73511e-06	43
Interleukin_receptor_SHC_signaling_R-HSA-912526	Permutated	7.01246	5.54316	8.48175	-14.4602	5.24829e-07	57
Interleukin-2_signaling_R-HSA-451927	Permutated	7.01246	5.54316	8.48175	-14.4602	5.24829e-07	57
Interferon_alpha_beta_signaling_R-HSA-909733	Permutated	7.18787	6.10334	8.2724	-15.0264	2.9792e-07	58
Interleukin-1_signaling_R-HSA-446652	Permutated	7.2466	5.67692	8.81628	-14.8073	3.70929e-07	40
Complement_cascade_R-HSA-166658	Permutated	7.27272	5.8152	8.73023	-15.132	2.68072e-07	50
Interferon_gamma_signaling_R-HSA-877300	Permutated	7.37657	6.29849	8.45465	-16.0175	1.10586e-07	60
Interferon_Signaling_R-HSA-913531	Permutated	7.37657	6.29849	8.45465	-16.0175	1.10586e-07	60
cytokine_activity_GOMF:0005125	Permutated	7.81308	6.23299	9.39317	-18.2456	1.19134e-08	77
Interleukin-3_5_and_GM-CSF_signaling_R-HSA-512988	Permutated	7.88073	6.70567	9.05579	-17.9189	1.65173e-08	59
MAP_kinase_activation_in_TLR_cascade_R-HSA-450294	Permutated	7.88073	6.70567	9.05579	-17.9189	1.65173e-08	59
TNFR2_non-canonical_NF-kB_pathway_R-HSA-5668541	Permutated	7.9934	6.65159	9.3352	-19.2082	4.54987e-09	87
G-protein_coupled_receptor_activity_GOMF:0004930	Permutated	8.42526	7.29759	9.55292	-21.6354	4.01677e-10	93
Toll-Like_Receptors_Cascades_R-HSA-168898	Permutated	9.55655	7.81174	11.3014	-28.1955	5.68647e-13	123
Cell_Cycle_Checkpoints_R-HSA-69620	Permutated	10.2533	8.6495	11.8572	-33.3268	3.36025e-15	168
Apoptosis_R-HSA-109581	Permutated	10.6692	9.15535	12.1831	-36.5865	1.29028e-16	142
Innate_Immune_System_R-HSA-168249	Permutated	18.3632	14.2529	22.4736	-104.531	4.00626e-46	634

## Sheet: Table S6
Supplemental Table 6. Dexamethasone stimulatation on glucocorticoid regulatory genes for PTSD- and PTSD+ participants.
		PTSD- 2.5nM Dex		PTSD+ 2.5nM Dex		PTSD- 5nM Dex		PTSD+ 5nM Dex		PTSD- 50nM Dex		PTSD+ 50nM Dex
Gene symbol	Category	logFC	adj.P.Val	logFC	adj.P.Val	logFC	adj.P.Val	logFC	adj.P.Val	logFC	adj.P.Val	logFC	adj.P.Val
NFKB1	Down-regulated	-0.71	0.0171889	-0.38	0.842769	-0.94	0.00026255	-1.05	0.00206277	-1.45	3.57e-09	-1.46	1.63e-05
IL6	Down-regulated	-0.93	0.0192835	-0.56	0.813824	-0.99	0.00337852	-0.68	0.064231	-1.63	2.5e-07	-0.68	0.0965961
JUN	Down-regulated	-0.83	0.0209542	-0.64	0.687225	-0.82	0.00777199	-1.15	0.00376517	-0.81	0.00264392	-1.06	0.00508032
CGA	Up-regulated	0.7	0.021098	0.5	0.73443	0.54	0.0338158	0.52	0.0643151	0.71	0.00199963	0.87	0.00640369
PPP5C	Down-regulated	-0.43	0.0212198	-0.18	0.861414	-0.48	0.00275925	-0.5	0.0089975	-0.56	0.00010642	-0.65	0.00120378
IL13	Down-regulated	-0.91	0.0217307	-0.49	0.851307	-0.86	0.0114935	-0.51	0.163509	-0.9	0.00252294	-0.5	0.230991
IL4	Down-regulated	-0.83	0.024146	-0.65	0.712896	-1.01	0.00172688	-0.84	0.0209709	-1.11	0.000107832	-1.08	0.00599087
TP53	Down-regulated	-0.47	0.0257993	-0.18	0.866042	-0.59	0.00165329	-0.74	0.00268554	-1.1	1.58e-09	-1.15	6.02e-06
IRF1	Down-regulated	-0.82	0.0286662	-0.35	0.863944	-1.1	0.00100582	-1.25	0.0035526	-2.22	8.12e-11	-2.11	3.95e-06
PBX1	Up-regulated	0.36	0.02996	0.2	0.851307	0.33	0.0224121	0.35	0.030912	0.44	0.000712888	0.34	0.0599969
NR3C1	Down-regulated	-0.56	0.0316687	-0.36	0.83698	-0.61	0.00839825	-0.79	0.00596758	-0.82	7.24e-05	-0.9	0.00170795
IFNG	Down-regulated	-1.03	0.0324413	-0.27	0.896231	-1.26	0.00327717	-0.91	0.0496717	-2.03	3.73e-07	-0.96	0.0647338
CSF2	Down-regulated	-1.43	0.0327698	-1.04	0.782423	-1.85	0.00198615	-1.83	0.00970685	-2.18	4.9e-05	-1.75	0.0162827
TBX21	Down-regulated	-0.67	0.0329895	-0.28	0.866042	-0.76	0.00649129	-0.73	0.0213821	-1.23	2.17e-06	-0.96	0.00528152
RELA	Down-regulated	-0.39	0.0379965	-0.14	0.88112	-0.35	0.0342517	-0.57	0.00680309	-0.5	0.000973722	-0.48	0.0206133
FKBP5	Up-regulated	0.72	0.0386289	0.54	0.459018	1.27	0.000116152	0.93	0.0114411	1.88	1.19e-09	1.52	0.000167809
NCOA1	Down-regulated	-0.37	0.0441235	-0.11	0.891516	-0.32	0.0474224	-0.51	0.00989452	-0.48	0.00128246	-0.55	0.00796022
HDAC2	Down-regulated	-0.39	0.0448097	-0.3	0.813824	-0.38	0.0284389	-0.64	0.00473156	-0.48	0.00222149	-0.69	0.00187341
SMARCD1	Down-regulated	-0.35	0.0489236	0	0.999021	-0.36	0.0253486	-0.31	0.080297	-0.47	0.00094149	-0.36	0.0673603
ICAM1	Down-regulated	-0.85	0.0495071	-0.42	0.863944	-1.24	0.0018709	-1.42	0.0047121	-2.51	2.94e-10	-2.29	1.63e-05
CDKN1A	Down-regulated	-1.11	0.0513838	-0.5	0.866978	-1.56	0.00298535	-1.6	0.0102297	-2.74	3.97e-08	-2.54	0.000170589
VIPR1	Up-regulated	0.49	0.0575743	0.29	0.853891	0.76	0.00159226	0.4	0.121205	1.51	2.98e-10	1.02	0.000644312
HDAC1	Down-regulated	-0.39	0.0582976	-0.19	0.864972	-0.43	0.0234563	-0.59	0.00976066	-0.66	0.000138149	-0.79	0.00113779
BAX	Down-regulated	-0.41	0.0604904	-0.34	0.813824	-0.43	0.0304964	-0.55	0.0178003	-0.59	0.00114935	-0.69	0.00627178
MAPK1	Down-regulated	-0.39	0.0617821	-0.11	0.908795	-0.4	0.0364017	-0.52	0.0184223	-0.53	0.00180684	-0.6	0.0116107
MAPK10	Up-regulated	0.39	0.0628351	-0.1	0.918648	0.32	0.0844554	0.31	0.141033	0.42	0.0150345	0.26	0.294038
STAT1	Down-regulated	-0.86	0.0644515	-0.36	0.878031	-1.42	0.00133575	-1.58	0.00447661	-3.23	1.03e-11	-3.15	9.29e-07
FKBP4	Down-regulated	-0.43	0.0687761	-0.16	0.889002	-0.51	0.0212891	-0.63	0.0149621	-0.76	0.000138604	-0.82	0.00307598
FOS	Up-regulated	-0.69	0.0702734	-0.52	0.851307	-0.56	0.10574	-0.88	0.029106	-0.14	0.660957	-0.61	0.16818
PCK2	Down-regulated	-0.46	0.0712339	-0.25	0.863944	-0.64	0.00853172	-0.93	0.00347072	-1.19	2.25e-07	-1.23	0.000109657
HSP90AA1	Down-regulated	-0.52	0.0715851	-0.2	0.886296	-0.57	0.0339213	-0.94	0.0061443	-1.09	1.37e-05	-1.27	0.000308501
MAPK8	Down-regulated	-0.34	0.073251	-0.18	0.864515	-0.29	0.09138	-0.44	0.0288041	-0.25	0.112945	-0.41	0.0683274
CREB1	Down-regulated	-0.42	0.0765162	-0.3	0.851307	-0.42	0.0527276	-0.63	0.0161249	-0.49	0.0122476	-0.65	0.0190055
TSG101	Down-regulated	-0.35	0.079411	-0.23	0.855109	-0.4	0.031885	-0.65	0.00611305	-0.56	0.000966874	-0.74	0.00182993
MAPK11	Down-regulated	-0.4	0.0827798	-0.16	0.890272	-0.48	0.030669	-0.15	0.54151	-0.36	0.0657894	-0.32	0.247469
MMP1	Down-regulated	-0.67	0.0830822	-0.58	0.838104	-0.65	0.0697995	-0.64	0.114297	-0.92	0.00513674	-0.75	0.099415
KRT14	Up-regulated	0.5	0.0876619	-0.05	0.97387	0.26	0.334939	0.35	0.247881	0.57	0.0195626	0.49	0.153332
GATA3	Down-regulated	-0.25	0.0881073	-0.11	0.878876	-0.13	0.334449	-0.26	0.0885854	-0.19	0.109981	-0.17	0.340602
MAPK9	Down-regulated	-0.25	0.0921107	-0.07	0.926804	-0.15	0.260966	-0.33	0.0381917	-0.21	0.0852855	-0.38	0.0313762
POU2F1	Up-regulated	-0.28	0.0921773	-0.01	0.992101	-0.24	0.128662	-0.32	0.0713625	-0.06	0.684963	-0.22	0.281473
STAT5A	Down-regulated	-0.33	0.0933383	-0.07	0.940526	-0.32	0.0757429	-0.52	0.0172132	-0.6	0.000376745	-0.63	0.00682844
SPI1	Down-regulated	-0.45	0.0958602	-0.33	0.853424	-0.6	0.0233545	-0.91	0.0061476	-1.12	4.71e-06	-1.19	0.000469653
SMARCC2	Down-regulated	-0.26	0.0966372	-0.07	0.928367	-0.18	0.226894	-0.4	0.0230142	-0.22	0.106005	-0.32	0.0926646
MDM2	Down-regulated	-0.37	0.0989695	-0.2	0.870501	-0.42	0.0475429	-0.53	0.0292986	-0.4	0.0357851	-0.45	0.0920457
SUMO2	Down-regulated	-0.36	0.11228	-0.24	0.863944	-0.44	0.0474175	-0.65	0.0143075	-0.71	0.000459667	-0.87	0.00216036
SMARCA4	Down-regulated	-0.26	0.117476	0.05	0.957361	-0.19	0.227687	-0.32	0.0702234	-0.36	0.0117685	-0.4	0.0461786
GSK3B	Down-regulated	-0.31	0.119393	-0.16	0.88447	-0.26	0.171013	-0.56	0.0158219	-0.31	0.0734743	-0.54	0.0281541
AKT1	Down-regulated	-0.28	0.120435	-0.08	0.931462	-0.27	0.109961	-0.4	0.0441128	-0.51	0.00126727	-0.48	0.0270727
STAT5B	Down-regulated	-0.29	0.125177	-0.1	0.910782	-0.24	0.191522	-0.45	0.0313237	-0.29	0.0715556	-0.46	0.0480889
AFP	Up-regulated	0.4	0.130604	0.37	0.851307	0.38	0.135704	0.5	0.083187	0.62	0.00776323	0.52	0.109366
YWHAH	Down-regulated	-0.37	0.135457	-0.21	0.87828	-0.47	0.0527447	-0.71	0.0148446	-0.83	0.000217624	-0.99	0.00164291
SMARCC1	Down-regulated	-0.26	0.149638	-0.09	0.922081	-0.28	0.107853	-0.45	0.0272721	-0.45	0.00483871	-0.57	0.0109479
NCOA2	Down-regulated	-0.26	0.154671	-0.09	0.916696	-0.19	0.271135	-0.35	0.0780631	-0.26	0.10778	-0.35	0.123493
MAPK14	Down-regulated	-0.27	0.169937	-0.1	0.916248	-0.3	0.104808	-0.44	0.0414932	-0.49	0.00420717	-0.62	0.00988305
TBP	Down-regulated	-0.24	0.17177	-0.19	0.863944	-0.17	0.318312	-0.38	0.0495455	-0.27	0.077369	-0.45	0.0393762
SGK1	Down-regulated	-0.41	0.173236	-0.47	0.838589	-0.47	0.100032	-1.04	0.00583341	-0.95	0.000437789	-1.22	0.00124367
IL2	Down-regulated	-0.53	0.204168	-0.23	0.913385	-0.48	0.231803	-0.45	0.33394	-1.25	0.000966874	-0.5	0.351136
EP300	Up-regulated	-0.23	0.224677	-0.01	0.994534	-0.16	0.396413	-0.48	0.0260688	-0.09	0.576343	-0.38	0.107063
CDK5	Down-regulated	-0.19	0.250012	-0.11	0.894035	-0.25	0.119792	-0.17	0.35677	-0.35	0.017731	-0.22	0.288485
PRKACA	Down-regulated	-0.2	0.253602	0.11	0.902189	-0.28	0.103216	-0.27	0.163923	-0.26	0.0917211	-0.38	0.077675
PRKACG	Up-regulated	0.34	0.280406	-0.44	0.851307	-0.05	0.891526	0.1	0.785223	0.3	0.275284	0.03	0.940504
POMC	Down-regulated	-0.24	0.30006	-0.04	0.974249	-0.2	0.365769	-0.21	0.411146	-0.33	0.101227	-0.1	0.750212
IL5	Down-regulated	-0.44	0.320925	0.54	0.854424	-0.51	0.225674	0.68	0.156678	-0.4	0.294922	1.02	0.0594497
FGG	Up-regulated	0.22	0.428476	-0.02	0.993136	0.18	0.512878	0.32	0.302219	0.51	0.0358054	0.02	0.966148
CSN2	Up-regulated	0.25	0.46128	0.07	0.967714	0.51	0.1172	0.55	0.136297	0.59	0.0432576	0.5	0.231226
SELE	Up-regulated	0.16	0.468114	0.19	0.873486	0.33	0.123597	0.56	0.0267049	0.37	0.0553258	0.35	0.208414
KRT5	Down-regulated	-0.18	0.523294	-0.36	0.851307	-0.34	0.182614	-0.11	0.727575	-0.27	0.255013	-0.2	0.57618
PRKACB	Down-regulated	-0.15	0.545168	-0.04	0.975245	-0.12	0.616031	-0.31	0.229842	-0.3	0.148012	-0.48	0.103969
SFN	Up-regulated	0.15	0.670986	0.21	0.89914	0.2	0.543496	0.84	0.0268257	0.32	0.278805	0.61	0.142933
CDK5R1	Up-regulated	0.1	0.70805	0.24	0.864515	0.19	0.418188	0.24	0.377232	0.44	0.038386	0.41	0.16873
KRT17	Up-regulated	0.1	0.729642	0.22	0.88447	0.05	0.876033	0.82	0.0129757	0.28	0.257549	0.49	0.162481
NFATC1	Down-regulated	-0.06	0.76203	-0.06	0.944905	-0.05	0.795967	-0.35	0.0732177	-0.07	0.664007	-0.3	0.174937
NR1I3	Up-regulated	-0.03	0.894902	0.21	0.866042	0.16	0.439074	0.14	0.575162	0.35	0.0616676	0.04	0.904589
MAPK3	Down-regulated	-0.01	0.96448	-0.04	0.956606	0.06	0.696178	-0.19	0.249147	-0.16	0.199846	-0.25	0.171205
BGLAP	Up-regulated	0.01	0.985083	0.24	0.889002	-0.28	0.399379	0.31	0.405649	0.34	0.251606	0.52	0.212535

## Sheet: Table S7
Supplemental Table 7. Difference in response to 5nM and 50nM dexamethasone in PTSD+ participants compared to PTSD-.
Difference in response to 5nM dexamethasone					Difference in response to 50nM dexamethasone
	PTSD-		PTSD+		PTSD-		PTSD+
Gene symbol	logFC	adj.P.Val	logFC	adj.P.Val	Gene symbol	logFC	adj.P.Val	logFC	adj.P.Val
EEF1DP6	-0.12	0.809965	1.97	0.00174986	MTATP6P18	-0.12	0.782739	1.69	0.00512085
FAM197Y2P	-0.06	0.926882	1.8	0.0119639	UNC93B5	-0.03	0.945379	1.62	0.00571458
VN1R20P	-0.06	0.907811	1.76	0.00321265	AC105393.1	-0.13	0.751068	1.61	0.00431519
OR7E43P	-0.05	0.92509	1.74	0.0034689	AC139143.2	-0.16	0.616847	1.56	0.000483154
RP11-706C16.7	-0.23	0.676678	1.73	0.00778212	UNGP3	-0.06	0.920969	1.55	0.0309218
TTTY13	-0.04	0.936978	1.68	0.00358072	FAM90A25P	-0.32	0.549559	1.53	0.0385816
RP11-883G14.4	-0.06	0.887077	1.67	0.00205281	RP11-930P14.1	-0.01	0.978234	1.42	0.00456013
AP000487.6	-0.25	0.559341	1.67	0.00305994	FAM25E	-0.04	0.930636	1.39	0.0349186
RP4-724P12.1	-0.14	0.799286	1.61	0.0109365	PSORS1C3	-0.23	0.574088	1.38	0.0126392
RP11-366M4.18	-0.09	0.881839	1.61	0.0114653	RP11-310P5.2	-0.32	0.51273	1.38	0.0402419
RP13-225O21.2	-0.02	0.96034	1.6	0.00469293	MTCO3P35	-0.12	0.719773	1.35	0.00229454
LINC01035	-0.04	0.938347	1.5	0.00951011	GHSR	-0.1	0.804285	1.34	0.0111014
MTND2P41	-0.09	0.852565	1.48	0.00913683	RP5-862K6.4	-0.05	0.906077	1.34	0.024884
RP5-944M2.1	-0.27	0.596031	1.48	0.012822	AC106874.1	-0.03	0.938005	1.33	0.00516414
LRRC30	-0.05	0.92843	1.46	0.0101469	RP11-100E13.3	-0.09	0.825442	1.3	0.0163728
AC013268.3	-0.21	0.65168	1.45	0.00756878	RP11-81A1.7	-0.44	0.18861	1.29	0.00680801
GOLGA2P6	-0.32	0.557725	1.43	0.0217204	RP11-659E9.4	-0.1	0.819027	1.29	0.0262111
TRBV29OR9-2	-0.43	0.448964	1.41	0.029106	RP11-687M24.7	-0.08	0.821763	1.28	0.00727965
RP11-797E24.1	-0.13	0.776401	1.4	0.00843165	RP11-573D15.1	0	0.999266	1.28	0.0157064
RP11-865I6.2	-0.41	0.401388	1.4	0.0154392	LINC01340	-0.07	0.873599	1.28	0.0326462
CTD-2555A7.1	-0.09	0.840602	1.39	0.00687979	AP000487.6	-0.42	0.250974	1.25	0.0161501
OR7A18P	-0.24	0.523886	1.38	0.00430894	CTB-58E17.9	-0.15	0.663111	1.24	0.00798498
LINC01324	-0.09	0.864184	1.37	0.0170935	CTD-2302A16.2	-0.17	0.669616	1.23	0.0246161
RP11-326A13.1	-0.25	0.517034	1.36	0.00603341	TLX3	-0.04	0.926955	1.23	0.0458826
PPIAP13	-0.06	0.89532	1.36	0.00653988	RP11-404F10.6	-0.26	0.315336	1.22	0.00125544
HSPA8P18	-0.07	0.865652	1.35	0.00613559	NDUFA9P1	0	0.992516	1.2	0.0163943
NPM1P47	-0.11	0.816375	1.35	0.0103912	TGIF1P1	-0.05	0.901647	1.18	0.0258674
RP11-710N8.3	-0.04	0.941374	1.34	0.0193627	RP11-123K3.9	-0.21	0.501215	1.17	0.00672208
AC142119.1	-0.1	0.737877	1.33	0.000713138	RP11-797H7.5	-0.15	0.673591	1.17	0.0130043
C10orf71-AS1	-0.26	0.537559	1.33	0.00940555	UNC5B-AS1	-0.01	0.989804	1.17	0.0221614
VDAC2P4	-0.01	0.988655	1.33	0.0362588	ARL4AP4	-0.12	0.679445	1.16	0.00427892
NHP2P2	-0.1	0.879073	1.32	0.0431439	RP4-655C5.9	-0.13	0.737994	1.16	0.0204061
KRTAP9-12P	-0.26	0.596231	1.31	0.020232	RP11-44F14.9	-0.15	0.696124	1.15	0.022983
AC006499.3	-0.01	0.986832	1.29	0.00774637	CTD-2085J24.3	-0.15	0.673032	1.14	0.0186214
RAP1BP3	-0.1	0.807556	1.29	0.00814048	RP11-277P12.9	-0.14	0.737834	1.14	0.0354401
TREHP1	-0.01	0.967461	1.27	0.00319017	RP11-592N21.2	0	0.994844	1.14	0.0442897
CTD-2263F21.1	-0.05	0.895503	1.27	0.00583751	NPM1P47	-0.1	0.803162	1.13	0.0375139
NPM1P14	-0.22	0.5675	1.27	0.0071836	AC013268.3	-0.11	0.78938	1.13	0.0395018
UNC5B-AS1	-0.08	0.852924	1.27	0.0102387	RP4-737E23.7	0	0.999695	1.12	0.0374163
PIP5K1P2	-0.07	0.853525	1.26	0.00359094	RP11-546K22.1	-0.13	0.722878	1.11	0.0229637
RP11-568J23.1	-0.15	0.734871	1.26	0.0121141	OR51A1P	-0.12	0.757121	1.11	0.0308438
RP11-39M21.2	-0.33	0.316616	1.25	0.00493168	RP11-43D2.2	-0.09	0.821197	1.11	0.0421766
RPL7AP31	0	0.994084	1.24	0.0102387	RP11-52L5.6	-0.1	0.735215	1.09	0.00699967
GLIS2-AS1	-0.02	0.956567	1.22	0.0100779	AC005330.2	-0.23	0.485492	1.09	0.0155178
AC019084.7	-0.02	0.965734	1.22	0.0126992	CTA-351J1.1	-0.03	0.941267	1.09	0.0340114
OR5G1P	-0.22	0.616789	1.22	0.0160877	RP11-271M24.2	-0.06	0.861421	1.08	0.010666
RP11-81M19.3	-0.28	0.619388	1.21	0.0472326	RPL21P71	-0.15	0.685658	1.07	0.0335146
RP11-6N17.1	-0.16	0.768208	1.2	0.035415	LCE1B	-0.04	0.922089	1.07	0.035556
RP11-448P19.1	-0.07	0.855583	1.19	0.0076538	RP11-456O19.5	-0.4	0.287243	1.07	0.042828
LCE3E	-0.04	0.924391	1.19	0.0113573	AP000654.4	-0.02	0.962419	1.07	0.044665
OR1J4	-0.03	0.954932	1.19	0.0261052	AC006262.11	-0.51	0.181862	1.06	0.0487201
RP11-174O3.1	-0.22	0.647491	1.19	0.0265833	RP11-81A22.5	-0.11	0.770016	1.05	0.0392369
WDR82P2	-0.02	0.964404	1.18	0.0070164	RP11-30K9.4	-0.13	0.70834	1.03	0.0227069
KRT8P49	-0.18	0.742974	1.18	0.0407699	ARHGAP42P3	-0.11	0.759162	1.02	0.033775
RP11-517O13.3	-0.08	0.825014	1.17	0.00660439	RP13-582O9.7	-0.26	0.443491	0.99	0.0374097
WFDC6	-0.15	0.702931	1.17	0.011595	RP11-183G22.1	-0.08	0.824819	0.96	0.0374445
RP11-1D12.1	-0.03	0.957874	1.17	0.0186393	RP11-77H9.1	0	0.991257	0.95	0.00572487
AC006262.11	-0.35	0.409141	1.17	0.0193627	OR6C75	-0.2	0.558853	0.95	0.0413342
AC002465.2	-0.06	0.912717	1.17	0.0264179	OR1N2	-0.08	0.8093	0.94	0.0274706
PDLIM1P3	-0.37	0.430082	1.17	0.0282435	RP11-288A5.2	-0.05	0.863215	0.92	0.017791
RP5-1097F14.1	-0.48	0.244176	1.16	0.0186908	RPL19P18	-0.15	0.650988	0.92	0.0439398
RP11-104D3.2	-0.19	0.54195	1.15	0.00469778	DUX4L9	-0.04	0.88925	0.91	0.00919327
CTD-2587H24.5	-0.02	0.970964	1.14	0.0274145	KRT8P28	-0.18	0.582008	0.91	0.0425988
C4BPAP2	-0.04	0.95077	1.14	0.045396	RP11-789A21.1	-0.19	0.564529	0.91	0.0443313
RP11-661D19.3	-0.08	0.821035	1.13	0.00430894	RP11-505K9.1	-0.1	0.719773	0.9	0.0130994
RP11-950C14.10	-0.13	0.716721	1.13	0.00835324	AF127577.11	-0.07	0.819746	0.9	0.0282062
RP11-444J21.2	-0.13	0.775112	1.13	0.0184541	RP11-78A19.2	-0.07	0.840553	0.9	0.0377316
RP11-368M16.5	-0.23	0.640343	1.13	0.0369112	OR6B3	-0.07	0.846491	0.89	0.042746
OR7A1P	-0.34	0.406288	1.12	0.0194829	RP11-553A10.1	-0.1	0.689743	0.88	0.0119356
AC011193.1	0	0.992189	1.12	0.0195152	USH1G	-0.07	0.785057	0.88	0.0121601
CTB-14A14.1	-0.07	0.885607	1.12	0.028266	SPDYE12P	-0.21	0.477107	0.88	0.0376096
FBXO36-IT1	-0.22	0.638028	1.12	0.0314443	PPP1R14A	-0.13	0.673923	0.88	0.0377311
RP11-235P11.1	-0.32	0.515719	1.12	0.0386106	AC073657.1	-0.08	0.806509	0.87	0.0399942
GTF2A1L	-0.46	0.23996	1.11	0.0178003	RP11-482L11.1	-0.26	0.399317	0.87	0.0460933
LEFTY1	-0.02	0.961413	1.1	0.00293861	RP11-395G23.3	-0.13	0.586646	0.85	0.0086343
AC126544.4	-0.16	0.672891	1.09	0.0108914	AC142119.1	-0.06	0.803888	0.85	0.0132863
ANKRD54P1	0	0.998751	1.09	0.0231895	RP11-2C24.3	-0.14	0.586534	0.85	0.0184801
PRELID1P3	-0.25	0.598354	1.09	0.0376191	RP11-613D13.8	-0.1	0.692133	0.78	0.0212165
USH1G	-0.06	0.857201	1.07	0.00398103	IRX4	-0.16	0.572226	0.78	0.0467948
RP11-345I18.4	-0.48	0.168166	1.07	0.0123451	ATOH1	-0.01	0.962905	0.77	0.0368604
OR10X1	-0.08	0.846969	1.07	0.0157416	RP11-464F9.20	-0.1	0.642823	0.72	0.0121601
RP11-727F15.11	-0.18	0.662593	1.07	0.0211091	TYRO3P	-0.04	0.843645	0.67	0.0127972
RP11-686G23.2	-0.03	0.941536	1.07	0.0230716	CYP2W1	-0.01	0.961821	0.67	0.0490473
AC092566.1	-0.67	0.0998869	1.07	0.0251356	MDK	-0.07	0.757605	0.65	0.0410505
RP11-561N12.2	-0.09	0.853797	1.07	0.025422	CTD-2026K11.4	-0.06	0.801432	0.64	0.0274835
RP13-582O9.7	-0.1	0.814023	1.06	0.0171614	AC079776.3	-0.11	0.642495	0.61	0.0498626
OR5P4P	-0.01	0.987308	1.06	0.025009	KRT18	-0.07	0.701231	0.55	0.0180273
RP11-430L3.1	-0.09	0.869183	1.06	0.0450591	AMT	-0.06	0.698581	0.4	0.0376234
RP11-650P15.1	-0.03	0.9501	1.05	0.0252648	CEBPB-AS1	-0.19	0.151714	0.38	0.0486679
OR10Q1	-0.16	0.716054	1.05	0.0278195	ALOX12-AS1	0.04	0.766394	-0.41	0.0124548
RP11-834C11.11	0	0.99426	1.05	0.0306838	ZNF571	0.02	0.895416	-0.41	0.0243819
AC013403.13	-0.09	0.869183	1.05	0.0465464	SP2-AS1	0	0.985207	-0.42	0.0356076
RP11-780O24.2	-0.2	0.687377	1.05	0.0466829	ZNF416	0.03	0.863215	-0.45	0.0328012
HSPD1P5	-0.05	0.882089	1.04	0.00831213	MKNK1-AS1	0	0.982828	-0.46	0.0170691
CCNB3P1	-0.25	0.532422	1.04	0.0210919	MMP2	0.16	0.23697	-0.46	0.0176436
NDUFA9P1	-0.01	0.984551	1.04	0.0232248	MFSD14C	0	0.981899	-0.46	0.02041
RP11-77H9.1	-0.1	0.729012	1.03	0.00406705	STAG3L2	0.06	0.715146	-0.47	0.0422869
LINC00596	-0.09	0.779095	1.03	0.00749564	CTD-2583A14.11	0.08	0.721585	-0.69	0.0293396
AC018832.1	-0.07	0.852705	1.03	0.016369	RP11-661A12.5	0	0.994882	-0.74	0.0226079
CTC-265F19.1	-0.31	0.388396	1.03	0.0164412	EEF1A1P22	0.11	0.687623	-0.75	0.0420474
RP13-580B18.2	-0.29	0.368582	1.02	0.0103565	RP4-657D16.3	0.03	0.93027	-0.76	0.0395567
PSMC1P3	-0.41	0.23246	1.02	0.0143284	AC022816.2	0	0.997943	-0.76	0.0449495
RP11-347H15.4	-0.04	0.926583	1.02	0.0144058	RN7SL166P	0.04	0.893192	-0.79	0.0459935
NPPA	-0.02	0.9631	1.02	0.0222448	AC010086.1	0.34	0.204294	-0.83	0.0288226
RP11-160H12.3	-0.19	0.640914	1.02	0.0237068	VN1R83P	0.17	0.571874	-0.83	0.0485834
OR51A1P	0	0.998429	1.02	0.0297249	CTD-2547E10.3	0	0.999346	-0.86	0.0403518
ZNRF2P2	-0.03	0.947427	1.02	0.0383706	RP1-122O8.7	0.42	0.16517	-0.89	0.0388432
SMUG1P1	-0.3	0.496068	1.02	0.0418824	RN7SL574P	0.58	0.0621674	-0.89	0.0434587
RP11-688I9.4	-0.07	0.826839	1.01	0.00845955	RP5-890E16.5	0.24	0.414512	-0.92	0.0240703
OR12D2	-0.08	0.844055	1.01	0.0141912	RBPMSLP	0.03	0.90935	-0.93	0.010289
GP9	-0.04	0.933547	1.01	0.0247023	RPL5P1	0.19	0.568873	-1.06	0.0229668
TCEAL2	-0.23	0.590093	1.01	0.0328758	CYP2C19	0.29	0.383662	-1.08	0.0229005
RPL23AP75	-0.02	0.96623	1.01	0.0396	RN7SL843P	0.55	0.143001	-1.11	0.036848
AC013410.1	-0.22	0.553049	1	0.0177328	SLC10A5P1	0.38	0.137412	-1.12	0.00272906
RP11-331H2.4	-0.11	0.78243	1	0.0216418	AURKAPS1	0.05	0.905247	-1.13	0.0223394
CTD-2043I16.1	-0.24	0.567926	1	0.0354125	RP11-356C4.3	0.46	0.235735	-1.13	0.0407568
RP11-62C3.10	-0.14	0.657122	0.99	0.00810656	RP11-950C14.3	0.1	0.777355	-1.2	0.0146439
RNF113B	-0.1	0.786485	0.99	0.0126194	RP11-213G6.2	0.2	0.641646	-1.29	0.0294582
RP11-271M24.2	-0.25	0.460684	0.99	0.0136568	CTD-2319I12.2	0.47	0.207311	-1.38	0.00984924
RPS27AP1	-0.26	0.573044	0.99	0.0483436
LY6H	-0.07	0.840051	0.98	0.0122788
GAPDHP66	-0.04	0.913737	0.98	0.0147275
RORA-AS2	-0.12	0.761624	0.98	0.0214809
RP11-218M11.3	-0.29	0.482262	0.98	0.0352727
CTC-232P5.1	-0.21	0.471975	0.97	0.00836056
SRSF9P1	-0.39	0.269979	0.97	0.0197922
RP11-367F23.2	-0.03	0.93814	0.97	0.0243588
RP11-797H7.5	-0.16	0.684406	0.97	0.0247058
RP11-368I7.6	-0.11	0.788865	0.97	0.0267885
RP11-345J13.1	-0.05	0.914221	0.97	0.034591
AC018712.2	-0.05	0.9123	0.97	0.0354177
RP11-463H12.2	-0.12	0.788699	0.97	0.0431719
RP4-752I6.1	-0.23	0.608832	0.97	0.0459035
HTATSF1P1	-0.32	0.249502	0.96	0.00753718
HLA-W	-0.37	0.321815	0.96	0.0264868
RP11-402K9.1	-0.17	0.677154	0.96	0.0325214
TGIF1P1	-0.07	0.885288	0.96	0.0435178
NAV2-AS2	-0.26	0.553326	0.96	0.0473443
CTD-3076M17.1	-0.04	0.904921	0.95	0.009106
RP11-395C17.1	-0.01	0.984598	0.95	0.0133777
RP11-114H23.1	-0.12	0.71556	0.95	0.0138897
OR2G1P	-0.02	0.958385	0.95	0.0146271
AC000077.2	-0.07	0.860953	0.95	0.0167556
LINC01101	-0.05	0.896653	0.95	0.0194194
AC092484.1	-0.05	0.895119	0.95	0.0203054
GAPDHP35	-0.37	0.337714	0.95	0.03294
VN1R48P	-0.3	0.44548	0.95	0.0336703
GHSR	-0.23	0.594509	0.95	0.044263
AP000936.5	-0.31	0.337936	0.94	0.0154469
RPL21P71	-0.03	0.944754	0.94	0.0375154
RP11-520D19.1	-0.05	0.9134	0.94	0.0494583
RP11-613D13.8	-0.03	0.920667	0.93	0.00677654
ALX1	0	0.988023	0.93	0.00741143
RP11-411B10.2	-0.03	0.935346	0.93	0.0292872
C16orf90	-0.04	0.901741	0.92	0.00925458
RP11-307C19.2	-0.04	0.925942	0.92	0.0254321
OR4K5	-0.09	0.823922	0.92	0.0297037
RP11-1217F2.18	-0.26	0.501844	0.92	0.0332554
RP11-229O3.1	-0.11	0.745955	0.91	0.0162688
RP11-277B15.3	-0.12	0.741446	0.91	0.019122
RP11-123K3.9	-0.26	0.440701	0.91	0.0220026
PITX3	-0.32	0.355795	0.91	0.0234494
CCDC37-AS1	-0.03	0.937104	0.91	0.0252928
OR1F2P	-0.01	0.981193	0.91	0.0366884
RP11-605F22.2	-0.26	0.520566	0.91	0.0429546
RP1-76C18.1	-0.11	0.793041	0.91	0.0439573
EIF4A1P5	-0.14	0.739309	0.91	0.0465127
OR4N2	-0.28	0.281655	0.9	0.00687633
CDK5R2	-0.16	0.67933	0.9	0.0308107
RP11-217E22.5	-0.01	0.989311	0.9	0.039225
TMEM56	-0.05	0.820866	0.89	0.00228327
DGCR9	-0.07	0.853127	0.89	0.0198916
PRAMEF35P	0	0.994396	0.89	0.0252755
AC006262.5	-0.14	0.602336	0.88	0.00814409
NKX6-3	-0.04	0.897554	0.88	0.0141514
SLC39A2	-0.02	0.964567	0.88	0.016574
AF127577.11	-0.05	0.895478	0.88	0.0213217
CTC-458G6.2	-0.11	0.761304	0.88	0.0224033
PPP1R14A	-0.04	0.906974	0.88	0.0234647
RP11-635L1.3	-0.02	0.968782	0.88	0.0267831
LINC01509	-0.01	0.977314	0.88	0.0477586
RP11-118E18.2	-0.06	0.885245	0.87	0.0269904
TUBB3P1	-0.04	0.918663	0.87	0.029466
GPR88	-0.06	0.835512	0.86	0.00774523
WFDC13	-0.04	0.919228	0.86	0.0173454
RP11-12M5.3	-0.04	0.921923	0.86	0.0328758
RP11-702F3.3	-0.05	0.87732	0.85	0.0144745
AC005330.2	-0.04	0.914221	0.85	0.0361102
RP11-145M4.2	-0.37	0.296584	0.85	0.0373259
SUMO2P8	-0.3	0.429094	0.85	0.0453634
MTCO2P9	-0.25	0.529004	0.85	0.0484968
WFDC8	-0.12	0.674257	0.84	0.0100378
MTCO3P35	-0.02	0.960379	0.84	0.0336592
LINC01262	-0.3	0.389343	0.84	0.0368245
RP11-395G23.3	-0.28	0.261908	0.83	0.00891116
RP4-552O12.1	-0.05	0.8804	0.83	0.012797
KRT18P36	-0.38	0.210519	0.83	0.0225662
YY1P1	-0.18	0.580579	0.83	0.0249587
RP11-103J17.1	-0.1	0.79576	0.83	0.0326329
RP11-447M12.2	-0.25	0.482726	0.83	0.0406697
AP000619.6	-0.03	0.941274	0.83	0.0423069
RP11-40E6.1	-0.21	0.578229	0.83	0.0492262
HRH3	-0.17	0.562768	0.82	0.0155251
RP5-908M14.5	-0.29	0.318048	0.82	0.0172949
GOLGA2P1	-0.05	0.872359	0.82	0.0178583
CCL25	-0.45	0.169555	0.82	0.0304926
RP1-140K8.1	-0.04	0.911218	0.82	0.0392851
RP11-615I2.3	-0.56	0.122178	0.82	0.0485742
RP11-404F10.6	-0.33	0.252249	0.81	0.0183676
RP11-295H24.3	-0.23	0.519325	0.81	0.044021
LINC01603	-0.14	0.689822	0.8	0.0317174
RP11-272D12.1	-0.05	0.902377	0.8	0.042656
LINP1	-0.32	0.275204	0.79	0.0224829
RP5-1065P14.3	-0.24	0.444874	0.79	0.0267937
GAPDHP40	-0.04	0.918093	0.79	0.0425955
CLIC4P2	-0.23	0.501438	0.79	0.0426987
LINC01300	-0.06	0.841671	0.78	0.0141912
POTEF	-0.1	0.75369	0.78	0.0230675
RP5-945F2.2	-0.44	0.180618	0.78	0.0384478
RP11-923I11.6	-0.1	0.649678	0.77	0.00603341
HS6ST2	-0.07	0.820866	0.77	0.0212037
SKP1P1	-0.18	0.5745	0.77	0.0287617
HNRNPA1P66	-0.06	0.870845	0.77	0.0397972
TTC9B	0	0.993511	0.76	0.0180593
RP1-228P16.7	-0.2	0.476169	0.76	0.0194829
RP5-1139B12.4	-0.19	0.520786	0.76	0.0237391
RP11-661G16.2	-0.19	0.528105	0.76	0.0238531
GLTSCR2-AS1	-0.13	0.684547	0.76	0.0254484
RP13-150K15.1	-0.04	0.898665	0.76	0.0279602
RP11-806L2.2	-0.56	0.0845286	0.76	0.0411283
OR1N2	-0.23	0.491818	0.76	0.0452834
CTD-2547L16.3	-0.08	0.777006	0.75	0.0166049
FRG2DP	-0.06	0.846101	0.75	0.0250187
LINC00567	0	0.998759	0.75	0.0341727
CTD-2555A7.2	-0.2	0.542545	0.75	0.0375595
RP11-236L14.2	-0.02	0.967294	0.75	0.0433318
MSLNL	-0.11	0.719814	0.74	0.0263189
IFIT1B	-0.1	0.763412	0.74	0.0295483
RP4-673D20.3	-0.04	0.906275	0.74	0.0470131
RP11-406A9.2	0	0.998838	0.73	0.0174067
NDUFB2-AS1	-0.03	0.930902	0.73	0.0198656
BEST2	0	0.991229	0.73	0.0242689
OR5M9	-0.01	0.986299	0.73	0.0395659
ISLR2	-0.01	0.983134	0.72	0.00966121
C1orf167	-0.07	0.788969	0.72	0.0126226
RP11-876N24.1	0	0.998142	0.72	0.0203076
RP11-338C15.3	-0.22	0.404128	0.72	0.0207338
AC027612.6	-0.01	0.980867	0.72	0.0267256
RP11-471M2.3	-0.06	0.857867	0.72	0.0338828
RP11-397A16.3	-0.03	0.933534	0.72	0.0364625
ZFHX4-AS1	-0.26	0.392374	0.72	0.0383706
GLTSCR1-AS1	-0.29	0.340587	0.72	0.0400052
SLC35F4	-0.01	0.970313	0.71	0.0120678
EXOC3L4	-0.29	0.229149	0.71	0.0157368
MDK	-0.01	0.959683	0.71	0.0179368
CTC-366B18.4	-0.01	0.982298	0.71	0.0334356
FOXI2	-0.02	0.96035	0.71	0.0354177
RP11-49O14.2	-0.08	0.80522	0.7	0.0407188
HEPACAM2	-0.02	0.953875	0.69	0.0294438
GSTA1	0	0.995311	0.69	0.0463313
ULBP2	-0.07	0.826722	0.69	0.0481143
LINC00682	-0.06	0.815081	0.68	0.0122587
USH1C	-0.02	0.955017	0.68	0.0167202
RP11-447M12.3	0	0.989057	0.68	0.0301171
CCDC8	-0.1	0.749498	0.68	0.0353509
PSG1	-0.07	0.844832	0.68	0.045396
F12	-0.01	0.966485	0.67	0.0236216
KRT89P	-0.19	0.515695	0.67	0.0411428
SLC38A8	-0.06	0.86063	0.67	0.0424005
RCC2P8	-0.03	0.917484	0.67	0.0435178
RP11-394J1.2	-0.04	0.915222	0.67	0.045396
RP11-375D13.4	0	0.990706	0.67	0.0456515
UPK2	-0.07	0.728672	0.66	0.00603341
KCNMB2-AS1	-0.01	0.974752	0.66	0.0467623
FAM186B	-0.12	0.574223	0.65	0.0119058
RP1-34L19.1	-0.06	0.840602	0.65	0.0407237
CNTNAP3P2	-0.06	0.8632	0.65	0.0463819
CBLC	0	0.994561	0.65	0.0467089
RP11-252I13.1	-0.21	0.48209	0.65	0.0492107
RP11-6N17.2	-0.02	0.942467	0.64	0.022875
RP11-165M1.1	-0.03	0.909336	0.64	0.0337627
LINC01478	-0.02	0.955797	0.64	0.0418027
RP11-624A21.1	-0.23	0.386414	0.63	0.0377058
PRR29-AS1	-0.06	0.80227	0.62	0.018182
RP11-455G16.1	-0.16	0.504429	0.62	0.026986
PRSS37	-0.04	0.886204	0.61	0.0284744
RP11-794M8.1	-0.19	0.445386	0.61	0.034209
RP5-968P14.2	0	0.987438	0.6	0.00906094
LINC00173	-0.08	0.739263	0.6	0.0252928
P2RY12	-0.06	0.831527	0.6	0.0466501
LL0XNC01-237H1.2	0	0.999522	0.6	0.0474344
OSMR	-0.07	0.673369	0.59	0.00350662
AC013472.3	-0.02	0.938904	0.59	0.0168961
ACSM6	-0.03	0.883733	0.58	0.0192303
RP11-542B15.1	-0.18	0.492812	0.58	0.0439829
RP11-293M10.6	-0.04	0.816119	0.57	0.00419144
ZNF541	0	0.989966	0.57	0.0230798
AC016700.5	-0.16	0.538651	0.57	0.0487248
AC002306.1	-0.05	0.858583	0.56	0.0320058
PLA2G2D	-0.05	0.852469	0.56	0.0420452
CENPUP2	-0.17	0.38343	0.55	0.0167982
SERPINE3	-0.08	0.732055	0.54	0.0234434
PGLYRP2	-0.03	0.893828	0.54	0.0260659
RP11-297A16.2	-0.04	0.856083	0.54	0.029172
CACNG8	-0.01	0.978979	0.54	0.0324658
RP11-17P16.1	-0.27	0.217972	0.54	0.0345267
CICP16	-0.08	0.750297	0.54	0.0354125
TRIM63	-0.22	0.345654	0.54	0.0411375
B3GALT1	-0.07	0.793917	0.54	0.0460902
LRFN3	-0.05	0.744934	0.53	0.00752593
RP11-195C7.1	-0.11	0.594869	0.53	0.0253987
NKAIN2	-0.03	0.903959	0.53	0.0468366
TM4SF1	-0.09	0.689822	0.51	0.0383395
SHROOM4	-0.11	0.614525	0.5	0.0297249
TFP1	-0.01	0.983746	0.49	0.043721
UBE2QL1	-0.05	0.8461	0.49	0.0499998
RP11-166P13.4	0	0.981388	0.48	0.0234434
SRRM5	-0.01	0.952531	0.48	0.0248862
KRT18	-0.08	0.664808	0.48	0.0252522
CTB-50L17.8	-0.2	0.273639	0.48	0.0282342
RP11-209M4.1	-0.07	0.752536	0.48	0.0356076
C2orf61	-0.03	0.912713	0.48	0.0375595
CARS-AS1	-0.02	0.912598	0.47	0.01774
SLC2A14	-0.18	0.361423	0.47	0.0350438
RP11-863K10.7	-0.02	0.92882	0.46	0.0342627
DCTN1-AS1	-0.12	0.539975	0.46	0.038033
FAM188B	-0.05	0.837074	0.45	0.0456523
AC005264.2	-0.01	0.961358	0.45	0.046195
SALL2	-0.06	0.776157	0.44	0.0375219
S100A1	-0.03	0.900517	0.44	0.0495621
LINC01359	-0.06	0.67571	0.43	0.0102188
FBLN2	-0.05	0.816613	0.43	0.0441922
PHLPP1	0.05	0.693676	-0.28	0.0322942
DTX3	0.02	0.86536	-0.3	0.0314251
AC092171.4	0.01	0.954955	-0.34	0.0459592
ZC3H12B	0.07	0.627914	-0.35	0.036251
HEBP1	0.13	0.424795	-0.4	0.0288863
EVI2B	0.04	0.84972	-0.48	0.0398398
SP2-AS1	0	0.997741	-0.49	0.0117722
GRAP	0	0.992509	-0.54	0.0241984
RP11-395L14.18	0.01	0.967794	-0.58	0.0355621
C8orf82	0.02	0.930414	-0.63	0.0203177
UBA52P8	0.3	0.269729	-0.65	0.0374988
RPL7P49	0.02	0.941584	-0.65	0.0396224
DAPL1	0.3	0.298311	-0.66	0.0480755
LIMS1-AS1	0.08	0.772967	-0.67	0.024424
RP4-657D16.3	0.26	0.365375	-0.71	0.0338978
AC069282.6	0.04	0.915994	-0.74	0.0267885
RP11-701H24.3	0.09	0.793965	-0.74	0.0315875
RP11-612B6.2	0.03	0.937519	-0.74	0.0351859
RPS12P17	0.22	0.549486	-0.79	0.0473443
RP11-45A12.2	0.08	0.85237	-0.87	0.0434102
RP11-10L12.2	0.38	0.15341	-0.88	0.00893118
FAM209B	0.13	0.731597	-0.95	0.0230675
FAM166AP9	0.41	0.309927	-0.95	0.0426621
RP11-1012A1.7	0.47	0.119468	-0.99	0.00919821
RP11-335O4.3	0.19	0.541402	-1.02	0.00697724
OR51A8P	0.73	0.0733667	-1.07	0.0241962
LINC00891	0.52	0.252249	-1.07	0.04325
MIR645	0.55	0.190883	-1.09	0.027054
RNU6-1157P	0.5	0.154074	-1.11	0.0106668
RP11-864N7.1	0.33	0.416109	-1.14	0.0166804
CTC-471J1.11	0.03	0.956948	-1.41	0.0133711
